# Supplementary material for: Integrated multi-omic approach reveals the effect of a Graminaceae-derived biostimulant and its lighter fraction on salt-stressed lettuce plants
Source: Sci Rep. 2024 May 10;14:10710. doi: 10.1038/s41598-024-61576-4 (PMC11087557; doi:10.1038/s41598-024-61576-4)
Supplement: Supplementary file 2 — Supplementary Table S2. [file 41598_2024_61576_MOESM2_ESM.xlsx]

## Sheet: High Salt P vs Control
High Salt P vs Control
GO term	Padj	Gene ID
cell wall organization or biogenesis	8.92e-10	LSAT_9X2920/LSAT_4X92001/LSAT_3X127861/LSAT_5X137800/LSAT_9X59761/LSAT_5X124680/LSAT_6X98541/LSAT_1X32980/LSAT_4X109141/LSAT_2X124880/LSAT_8X67401/LSAT_1X44200/LSAT_5X137700/LSAT_3X43161/LSAT_3X12921/LSAT_5X23541/LSAT_3X84840/LSAT_6X115101/LSAT_9X85720/LSAT_2X51461/LSAT_5X138261/LSAT_4X174880/LSAT_8X67360/LSAT_8X89281/LSAT_5X137740/LSAT_2X89561/LSAT_4X178600/LSAT_4X113220/LSAT_2X136060/LSAT_3X331…
cell wall organization	2.03e-08	LSAT_4X92001/LSAT_3X127861/LSAT_5X137800/LSAT_9X59761/LSAT_6X98541/LSAT_1X32980/LSAT_2X124880/LSAT_8X67401/LSAT_1X44200/LSAT_5X137700/LSAT_3X43161/LSAT_5X23541/LSAT_3X84840/LSAT_6X115101/LSAT_9X85720/LSAT_2X51461/LSAT_5X138261/LSAT_4X174880/LSAT_8X67360/LSAT_8X89281/LSAT_5X137740/LSAT_2X89561/LSAT_4X178600/LSAT_4X113220/LSAT_2X136060/LSAT_3X33121/LSAT_1X45081/LSAT_9X23601/LSAT_5X170161/LSAT_3X127…
external encapsulating structure organization	6.15e-08	LSAT_4X92001/LSAT_3X127861/LSAT_5X137800/LSAT_9X59761/LSAT_6X98541/LSAT_1X32980/LSAT_2X124880/LSAT_8X67401/LSAT_1X44200/LSAT_5X137700/LSAT_3X43161/LSAT_5X23541/LSAT_3X84840/LSAT_6X115101/LSAT_9X85720/LSAT_2X51461/LSAT_5X138261/LSAT_4X174880/LSAT_8X67360/LSAT_8X89281/LSAT_5X137740/LSAT_2X89561/LSAT_4X178600/LSAT_4X113220/LSAT_2X136060/LSAT_3X33121/LSAT_1X45081/LSAT_9X23601/LSAT_5X170161/LSAT_3X127…
carbohydrate catabolic process	4.01e-06	LSAT_9X2920/LSAT_6X62560/LSAT_4X92001/LSAT_9X46241/LSAT_3X127861/LSAT_5X137800/LSAT_8X154380/LSAT_8X151760/LSAT_4X61761/LSAT_2X86060/LSAT_8X41941/LSAT_2X21280/LSAT_5X137700/LSAT_8X163780/LSAT_2X43400/LSAT_2X103761/LSAT_6X12340/LSAT_2X21500/LSAT_5X138261/LSAT_9X12800/LSAT_5X137740/LSAT_2X50821/LSAT_2X136060/LSAT_2X129481/LSAT_0X10920/LSAT_4X77861/LSAT_6X84061/LSAT_1X50200/LSAT_3X127881/LSAT_8X2302…
polysaccharide metabolic process	1.04e-05	LSAT_9X2920/LSAT_6X62560/LSAT_4X92001/LSAT_9X46241/LSAT_3X127861/LSAT_5X137800/LSAT_8X154380/LSAT_4X109141/LSAT_8X67401/LSAT_5X137700/LSAT_8X163780/LSAT_3X43161/LSAT_3X12921/LSAT_2X43400/LSAT_3X84840/LSAT_2X103761/LSAT_6X12340/LSAT_5X138261/LSAT_9X12800/LSAT_4X174880/LSAT_8X67360/LSAT_8X89281/LSAT_5X137740/LSAT_2X89561/LSAT_2X136060/LSAT_3X33121/LSAT_1X45081/LSAT_6X84061/LSAT_1X25320/LSAT_2X67780…
plant-type cell wall organization or biogenesis	2.56e-05	LSAT_9X59761/LSAT_5X124680/LSAT_6X98541/LSAT_1X32980/LSAT_2X124880/LSAT_1X44200/LSAT_3X12921/LSAT_5X23541/LSAT_6X115101/LSAT_2X51461/LSAT_2X89561/LSAT_4X178600/LSAT_4X113220/LSAT_1X45081/LSAT_9X107661/LSAT_9X23601/LSAT_1X25320/LSAT_5X170161/LSAT_8X51000/LSAT_5X108760/LSAT_6X46781/LSAT_9X27001/LSAT_7X12921/LSAT_4X31641/LSAT_8X137141/LSAT_1X53961/LSAT_8X15340/LSAT_5X2221/LSAT_9X119580/LSAT_2X71700/…
cell wall biogenesis	0.000113744	LSAT_5X124680/LSAT_1X32980/LSAT_8X67401/LSAT_1X44200/LSAT_3X43161/LSAT_3X12921/LSAT_5X23541/LSAT_3X84840/LSAT_6X115101/LSAT_8X67360/LSAT_2X89561/LSAT_4X113220/LSAT_3X33121/LSAT_1X45081/LSAT_9X107661/LSAT_1X25320/LSAT_4X109621/LSAT_5X108760/LSAT_1X127501/LSAT_6X46781/LSAT_8X67381/LSAT_9X27001/LSAT_7X12921/LSAT_8X67581/LSAT_4X31641/LSAT_8X137141/LSAT_1X53961/LSAT_6X24740/LSAT_5X2221/LSAT_9X119580/L…
glucan metabolic process	0.000614388	LSAT_9X46241/LSAT_4X109141/LSAT_8X67401/LSAT_8X163780/LSAT_3X43161/LSAT_3X12921/LSAT_3X84840/LSAT_2X103761/LSAT_6X12340/LSAT_8X67360/LSAT_2X89561/LSAT_3X33121/LSAT_1X45081/LSAT_6X84061/LSAT_2X67780/LSAT_3X10580/LSAT_4X109621/LSAT_3X35021/LSAT_9X5920/LSAT_1X127501/LSAT_2X101300/LSAT_8X67381/LSAT_2X129780/LSAT_9X81401/LSAT_9X27001/LSAT_7X12921/LSAT_8X67581/LSAT_4X31641/LSAT_4X133320/LSAT_4X13220/LS…
organic acid biosynthetic process	0.00062359	LSAT_2X87700/LSAT_5X33881/LSAT_6X31000/LSAT_5X167261/LSAT_6X104161/LSAT_1X39601/LSAT_6X41301/LSAT_8X151760/LSAT_4X61761/LSAT_7X44561/LSAT_8X41941/LSAT_5X79280/LSAT_2X104041/LSAT_2X21280/LSAT_2X106520/LSAT_4X153121/LSAT_4X17621/LSAT_2X116020/LSAT_6X32121/LSAT_3X43900/LSAT_6X116360/LSAT_5X99561/LSAT_2X21500/LSAT_8X7780/LSAT_5X64980/LSAT_2X50821/LSAT_4X161500/LSAT_4X56041/LSAT_2X129481/LSAT_7X3921/L…
carboxylic acid biosynthetic process	0.00062359	LSAT_2X87700/LSAT_5X33881/LSAT_6X31000/LSAT_5X167261/LSAT_6X104161/LSAT_1X39601/LSAT_6X41301/LSAT_8X151760/LSAT_4X61761/LSAT_7X44561/LSAT_8X41941/LSAT_5X79280/LSAT_2X104041/LSAT_2X21280/LSAT_2X106520/LSAT_4X153121/LSAT_4X17621/LSAT_2X116020/LSAT_6X32121/LSAT_3X43900/LSAT_6X116360/LSAT_5X99561/LSAT_2X21500/LSAT_8X7780/LSAT_5X64980/LSAT_2X50821/LSAT_4X161500/LSAT_4X56041/LSAT_2X129481/LSAT_7X3921/L…
structural constituent of chromatin	4.92e-07	LSAT_5X89880/LSAT_6X99500/LSAT_6X48661/LSAT_1X9380/LSAT_7X10540/LSAT_5X168940/LSAT_8X17780/LSAT_9X87241/LSAT_6X99580/LSAT_5X168621/LSAT_7X54561/LSAT_5X72760/LSAT_6X41341/LSAT_6X81961/LSAT_6X104521/LSAT_5X132800/LSAT_9X65201/LSAT_6X99480/LSAT_8X77660/LSAT_5X168641/LSAT_1X129540/LSAT_9X87120/LSAT_9X71381/LSAT_1X129381/LSAT_6X50580/LSAT_2X110560/LSAT_1X129421/LSAT_1X67140/LSAT_6X99380/LSAT_8X22980/L…
hydrolase activity, hydrolyzing O-glycosyl compounds	1.2e-05	LSAT_6X83181/LSAT_9X2920/LSAT_4X17961/LSAT_9X46241/LSAT_8X39840/LSAT_9X65581/LSAT_8X155280/LSAT_8X67401/LSAT_8X163780/LSAT_4X119120/LSAT_3X43161/LSAT_3X84840/LSAT_1X49341/LSAT_2X103761/LSAT_5X124440/LSAT_1X49441/LSAT_6X12340/LSAT_1X49321/LSAT_8X67360/LSAT_5X116360/LSAT_7X39521/LSAT_6X12221/LSAT_7X16340/LSAT_2X119141/LSAT_1X77780/LSAT_3X33121/LSAT_5X47780/LSAT_6X54921/LSAT_8X59300/LSAT_6X84061/LSA…
protein heterodimerization activity	2.59e-05	LSAT_5X89880/LSAT_6X99500/LSAT_6X48661/LSAT_1X9380/LSAT_7X10540/LSAT_5X168940/LSAT_8X17780/LSAT_9X87241/LSAT_6X99580/LSAT_5X168621/LSAT_7X54561/LSAT_6X41341/LSAT_7X96781/LSAT_6X81961/LSAT_6X104521/LSAT_5X132800/LSAT_9X65201/LSAT_6X99480/LSAT_8X77660/LSAT_5X168641/LSAT_1X129540/LSAT_9X87120/LSAT_9X75300/LSAT_9X71381/LSAT_1X129381/LSAT_6X50580/LSAT_2X110560/LSAT_5X122040/LSAT_1X129421/LSAT_1X67140/…
hydrolase activity, acting on glycosyl bonds	0.00020923	LSAT_6X83181/LSAT_9X2920/LSAT_4X17961/LSAT_9X46241/LSAT_3X103621/LSAT_8X39840/LSAT_9X65581/LSAT_8X155280/LSAT_8X67401/LSAT_8X163780/LSAT_4X119120/LSAT_3X43161/LSAT_3X84840/LSAT_1X49341/LSAT_2X103761/LSAT_5X124440/LSAT_1X49441/LSAT_6X12340/LSAT_1X49321/LSAT_8X67360/LSAT_5X116360/LSAT_7X39521/LSAT_6X12221/LSAT_7X16340/LSAT_2X119141/LSAT_1X77780/LSAT_3X33121/LSAT_5X47780/LSAT_6X54921/LSAT_8X59300/LS…
xyloglucan:xyloglucosyl transferase activity	0.000738285	LSAT_8X67401/LSAT_3X43161/LSAT_3X84840/LSAT_8X67360/LSAT_3X33121/LSAT_1X127501/LSAT_8X67381/LSAT_8X67581/LSAT_6X24740/LSAT_4X22721/LSAT_4X159341/LSAT_4X42380
enzyme inhibitor activity	0.00172554	LSAT_8X85500/LSAT_4X92001/LSAT_8X13081/LSAT_5X137800/LSAT_8X49320/LSAT_3X94941/LSAT_1X69140/LSAT_5X137700/LSAT_3X2521/LSAT_6X115001/LSAT_6X114120/LSAT_5X138261/LSAT_5X137740/LSAT_3X139520/LSAT_2X136060/LSAT_2X125581/LSAT_6X90680/LSAT_3X127881/LSAT_2X84240/LSAT_2X112040/LSAT_5X138221/LSAT_6X58740/LSAT_3X17760/LSAT_1X39321/LSAT_8X90001/LSAT_1X59700/LSAT_7X13760/LSAT_8X8981/LSAT_4X13401/LSAT_2X11178…
FAD binding	0.00219837	LSAT_1X17221/LSAT_3X107581/LSAT_3X34120/LSAT_3X107800/LSAT_5X89421/LSAT_7X3921/LSAT_7X58561/LSAT_1X56680/LSAT_5X143341/LSAT_2X78121/LSAT_5X33021/LSAT_8X32421/LSAT_5X30360/LSAT_8X42821/LSAT_1X3881/LSAT_4X41641/LSAT_2X97481/LSAT_9X41700/LSAT_9X111181/LSAT_0X8660/LSAT_1X56720/LSAT_3X33940/LSAT_8X42841
water transmembrane transporter activity	0.00506189	LSAT_4X101281/LSAT_1X64661/LSAT_6X17980/LSAT_3X47760/LSAT_8X123201/LSAT_6X87460/LSAT_5X134601/LSAT_8X78661/LSAT_2X121480/LSAT_6X91941/LSAT_6X24341/LSAT_6X91781/LSAT_6X43221/LSAT_8X19240
water channel activity	0.00506189	LSAT_4X101281/LSAT_1X64661/LSAT_6X17980/LSAT_3X47760/LSAT_8X123201/LSAT_6X87460/LSAT_5X134601/LSAT_8X78661/LSAT_2X121480/LSAT_6X91941/LSAT_6X24341/LSAT_6X91781/LSAT_6X43221/LSAT_8X19240
protein dimerization activity	0.0106794	LSAT_5X89880/LSAT_6X99500/LSAT_6X48661/LSAT_1X9380/LSAT_7X10540/LSAT_5X168940/LSAT_8X17780/LSAT_9X87241/LSAT_2X87601/LSAT_2X89920/LSAT_6X99580/LSAT_5X168621/LSAT_7X54561/LSAT_5X10001/LSAT_6X41341/LSAT_7X96781/LSAT_6X81961/LSAT_6X107660/LSAT_6X104521/LSAT_5X132800/LSAT_4X83840/LSAT_6X75541/LSAT_9X65201/LSAT_1X15321/LSAT_7X51920/LSAT_6X99480/LSAT_9X28401/LSAT_7X48681/LSAT_8X77660/LSAT_5X168641/LSAT…

## Sheet: High Salt F3 vs Control
High Salt F3 vs Control
GO term	Padj	Gene ID
hormone-mediated signaling pathway	1.23e-06	LSAT_1X58781/LSAT_3X21780/LSAT_2X125581/LSAT_5X137041/LSAT_8X164760/LSAT_8X4341/LSAT_1X50041/LSAT_5X72101/LSAT_4X129880/LSAT_8X13081/LSAT_7X35261/LSAT_8X100521/LSAT_5X18120/LSAT_6X92860/LSAT_7X60060/LSAT_1X37841/LSAT_6X19520/LSAT_9X50660/LSAT_3X122401/LSAT_3X139520/LSAT_0X300/LSAT_6X115001/LSAT_4X14360/LSAT_3X109121/LSAT_4X155220/LSAT_0X45201/LSAT_4X41240/LSAT_2X65001/LSAT_1X4101/LSAT_5X139420/LS…
cellular response to endogenous stimulus	2.16e-06	LSAT_1X58781/LSAT_3X21780/LSAT_2X125581/LSAT_5X137041/LSAT_8X164760/LSAT_8X4341/LSAT_1X50041/LSAT_5X72101/LSAT_8X25581/LSAT_4X129880/LSAT_8X13081/LSAT_7X35261/LSAT_8X100521/LSAT_5X18120/LSAT_6X92860/LSAT_7X60060/LSAT_1X37841/LSAT_6X19520/LSAT_9X50660/LSAT_3X122401/LSAT_3X139520/LSAT_0X300/LSAT_6X115001/LSAT_4X14360/LSAT_3X109121/LSAT_4X155220/LSAT_0X45201/LSAT_4X41240/LSAT_2X65001/LSAT_1X4101/LSA…
cellular response to hormone stimulus	2.69e-06	LSAT_1X58781/LSAT_3X21780/LSAT_2X125581/LSAT_5X137041/LSAT_8X164760/LSAT_8X4341/LSAT_1X50041/LSAT_5X72101/LSAT_4X129880/LSAT_8X13081/LSAT_7X35261/LSAT_8X100521/LSAT_5X18120/LSAT_6X92860/LSAT_7X60060/LSAT_1X37841/LSAT_6X19520/LSAT_9X50660/LSAT_3X122401/LSAT_3X139520/LSAT_0X300/LSAT_6X115001/LSAT_4X14360/LSAT_3X109121/LSAT_4X155220/LSAT_0X45201/LSAT_4X41240/LSAT_2X65001/LSAT_1X4101/LSAT_5X139420/LS…
phosphorelay signal transduction system	9e-05	LSAT_3X21780/LSAT_8X164760/LSAT_8X4341/LSAT_5X72101/LSAT_5X18120/LSAT_6X92860/LSAT_9X50660/LSAT_3X122401/LSAT_0X300/LSAT_1X4101/LSAT_2X107780/LSAT_2X75821/LSAT_2X115441/LSAT_5X182420/LSAT_5X39921/LSAT_6X92940/LSAT_5X182281/LSAT_7X35780/LSAT_0X18100/LSAT_8X40020/LSAT_2X110060/LSAT_2X107800/LSAT_6X92900/LSAT_9X83701/LSAT_4X97481
response to ethylene	0.00278127	LSAT_3X21780/LSAT_8X164760/LSAT_5X72101/LSAT_6X92860/LSAT_9X50660/LSAT_3X122401/LSAT_0X300/LSAT_2X107780/LSAT_5X182420/LSAT_6X92940/LSAT_5X182281/LSAT_7X35780/LSAT_3X55521/LSAT_4X153121/LSAT_0X18100/LSAT_9X39720/LSAT_8X40020/LSAT_2X107800/LSAT_3X73960/LSAT_6X92900
ethylene-activated signaling pathway	0.00445169	LSAT_3X21780/LSAT_8X164760/LSAT_5X72101/LSAT_6X92860/LSAT_9X50660/LSAT_3X122401/LSAT_0X300/LSAT_2X107780/LSAT_5X182420/LSAT_6X92940/LSAT_5X182281/LSAT_7X35780/LSAT_0X18100/LSAT_8X40020/LSAT_2X107800/LSAT_6X92900
cellular response to ethylene stimulus	0.00445169	LSAT_3X21780/LSAT_8X164760/LSAT_5X72101/LSAT_6X92860/LSAT_9X50660/LSAT_3X122401/LSAT_0X300/LSAT_2X107780/LSAT_5X182420/LSAT_6X92940/LSAT_5X182281/LSAT_7X35780/LSAT_0X18100/LSAT_8X40020/LSAT_2X107800/LSAT_6X92900
regulation of protein serine/threonine phosphatase activity	0.00445169	LSAT_2X125581/LSAT_8X13081/LSAT_6X19520/LSAT_3X139520/LSAT_6X115001/LSAT_3X17760/LSAT_3X94941/LSAT_8X103121/LSAT_6X64620/LSAT_6X114941/LSAT_6X37320
rhythmic process	0.0105321	LSAT_8X4341/LSAT_0X29801/LSAT_6X101520/LSAT_5X107161/LSAT_3X106121/LSAT_0X29881/LSAT_6X111920/LSAT_2X115441/LSAT_4X153121/LSAT_9X39720/LSAT_2X110060/LSAT_0X29861
abscisic acid-activated signaling pathway	0.0227903	LSAT_2X125581/LSAT_8X13081/LSAT_8X100521/LSAT_6X19520/LSAT_3X139520/LSAT_6X115001/LSAT_3X17760/LSAT_3X94941/LSAT_6X15181/LSAT_8X103121/LSAT_9X39720/LSAT_6X64620/LSAT_6X114941/LSAT_6X37320
cellular response to abscisic acid stimulus	0.0227903	LSAT_2X125581/LSAT_8X13081/LSAT_8X100521/LSAT_6X19520/LSAT_3X139520/LSAT_6X115001/LSAT_3X17760/LSAT_3X94941/LSAT_6X15181/LSAT_8X103121/LSAT_9X39720/LSAT_6X64620/LSAT_6X114941/LSAT_6X37320
cellular response to alcohol	0.0227903	LSAT_2X125581/LSAT_8X13081/LSAT_8X100521/LSAT_6X19520/LSAT_3X139520/LSAT_6X115001/LSAT_3X17760/LSAT_3X94941/LSAT_6X15181/LSAT_8X103121/LSAT_9X39720/LSAT_6X64620/LSAT_6X114941/LSAT_6X37320
hormone binding	2.5e-05	LSAT_2X125581/LSAT_8X164760/LSAT_5X72101/LSAT_8X13081/LSAT_6X19520/LSAT_3X122401/LSAT_3X139520/LSAT_6X115001/LSAT_2X65001/LSAT_3X17760/LSAT_3X94941/LSAT_0X18100/LSAT_8X103121/LSAT_6X64620/LSAT_6X114941/LSAT_6X37320
isoprenoid binding	0.00188027	LSAT_2X125581/LSAT_8X13081/LSAT_6X19520/LSAT_3X139520/LSAT_6X115001/LSAT_2X65001/LSAT_3X17760/LSAT_3X94941/LSAT_8X103121/LSAT_6X64620/LSAT_6X114941/LSAT_6X37320
abscisic acid binding	0.00313392	LSAT_2X125581/LSAT_8X13081/LSAT_6X19520/LSAT_3X139520/LSAT_6X115001/LSAT_3X17760/LSAT_3X94941/LSAT_8X103121/LSAT_6X64620/LSAT_6X114941/LSAT_6X37320
signal transducer activity	0.00676527	LSAT_2X125581/LSAT_8X164760/LSAT_8X14940/LSAT_1X73121/LSAT_5X72101/LSAT_4X162920/LSAT_2X73880/LSAT_8X13081/LSAT_5X153900/LSAT_6X19520/LSAT_3X122401/LSAT_3X139520/LSAT_4X162500/LSAT_6X115001/LSAT_3X106121/LSAT_1X45540/LSAT_2X44160/LSAT_6X99401/LSAT_1X89581/LSAT_4X162700/LSAT_1X4101/LSAT_1X85160/LSAT_3X17760/LSAT_9X66181/LSAT_2X75821/LSAT_5X54880/LSAT_1X45420/LSAT_5X49081/LSAT_9X117181/LSAT_3X94941…
signaling receptor activity	0.00676527	LSAT_2X125581/LSAT_8X164760/LSAT_8X14940/LSAT_1X73121/LSAT_5X72101/LSAT_4X162920/LSAT_2X73880/LSAT_8X13081/LSAT_5X153900/LSAT_6X19520/LSAT_3X122401/LSAT_3X139520/LSAT_4X162500/LSAT_6X115001/LSAT_3X106121/LSAT_1X45540/LSAT_2X44160/LSAT_6X99401/LSAT_1X89581/LSAT_4X162700/LSAT_1X85160/LSAT_3X17760/LSAT_9X66181/LSAT_2X75821/LSAT_5X54880/LSAT_1X45420/LSAT_5X49081/LSAT_9X117181/LSAT_3X94941/LSAT_4X7666…
molecular transducer activity	0.00676527	LSAT_2X125581/LSAT_8X164760/LSAT_8X14940/LSAT_1X73121/LSAT_5X72101/LSAT_4X162920/LSAT_2X73880/LSAT_8X13081/LSAT_5X153900/LSAT_6X19520/LSAT_3X122401/LSAT_3X139520/LSAT_4X162500/LSAT_6X115001/LSAT_3X106121/LSAT_1X45540/LSAT_2X44160/LSAT_6X99401/LSAT_1X89581/LSAT_4X162700/LSAT_1X85160/LSAT_3X17760/LSAT_9X66181/LSAT_2X75821/LSAT_5X54880/LSAT_1X45420/LSAT_5X49081/LSAT_9X117181/LSAT_3X94941/LSAT_4X7666…
alcohol binding	0.00842842	LSAT_2X125581/LSAT_8X13081/LSAT_6X19520/LSAT_3X139520/LSAT_6X115001/LSAT_3X17760/LSAT_3X94941/LSAT_8X103121/LSAT_6X64620/LSAT_6X114941/LSAT_6X37320
monocarboxylic acid binding	0.00842842	LSAT_2X125581/LSAT_8X13081/LSAT_6X19520/LSAT_3X139520/LSAT_6X115001/LSAT_3X17760/LSAT_3X94941/LSAT_8X103121/LSAT_6X64620/LSAT_5X135560/LSAT_6X114941/LSAT_6X37320
protein phosphatase inhibitor activity	0.0143534	LSAT_2X125581/LSAT_8X13081/LSAT_6X19520/LSAT_3X139520/LSAT_6X115001/LSAT_3X17760/LSAT_3X94941/LSAT_8X103121/LSAT_6X64620/LSAT_6X114941/LSAT_6X37320
phosphatase inhibitor activity	0.0159958	LSAT_2X125581/LSAT_8X13081/LSAT_6X19520/LSAT_3X139520/LSAT_6X115001/LSAT_3X17760/LSAT_3X94941/LSAT_8X103121/LSAT_6X64620/LSAT_6X114941/LSAT_6X37320

## Sheet: No Salt P vs Control
No Salt P vs Control
GO term	Padj	Gene ID
protein-chromophore linkage	3.96347e-17	LSAT_8X133980/LSAT_3X104200/LSAT_4X51841/LSAT_4X147760/LSAT_8X1941/LSAT_4X135460/LSAT_2X50780/LSAT_1X88121/LSAT_0X46221/LSAT_2X34800/LSAT_9X104700/LSAT_8X11001/LSAT_5X152620/LSAT_1X88080/LSAT_1X110681/LSAT_7X5761/LSAT_4X147781/LSAT_4X147740/LSAT_1X95341/LSAT_7X34481/LSAT_4X102100/LSAT_4X58161/LSAT_3X99281/LSAT_9X104780/LSAT_4X128060
photosynthetic electron transport in photosystem II	2.72189e-15	LSAT_8X133980/LSAT_3X104200/LSAT_4X51841/LSAT_8X1941/LSAT_4X135460/LSAT_2X50780/LSAT_0X46221/LSAT_2X34800/LSAT_1X88080/LSAT_7X5761/LSAT_4X147781/LSAT_4X102100/LSAT_4X58161/LSAT_3X99281
electron transport chain	7.78594e-14	LSAT_8X133980/LSAT_3X104200/LSAT_4X51841/LSAT_1X14180/LSAT_8X111680/LSAT_4X147760/LSAT_8X1941/LSAT_4X135460/LSAT_0X44400/LSAT_2X50780/LSAT_1X88121/LSAT_4X39621/LSAT_0X46221/LSAT_9X49240/LSAT_2X34800/LSAT_0X38140/LSAT_1X24001/LSAT_8X11001/LSAT_2X93861/LSAT_1X88080/LSAT_7X5761/LSAT_4X147781/LSAT_4X147740/LSAT_4X66041/LSAT_4X33860/LSAT_4X102100/LSAT_4X58161/LSAT_8X46780/LSAT_6X95140/LSAT_3X99281/LSA…
photosynthesis	7.78594e-14	LSAT_8X133980/LSAT_3X104200/LSAT_4X51841/LSAT_1X14180/LSAT_4X102701/LSAT_7X14980/LSAT_4X147760/LSAT_8X1941/LSAT_2X70541/LSAT_4X135460/LSAT_2X50780/LSAT_1X88121/LSAT_5X152640/LSAT_0X46221/LSAT_2X34800/LSAT_4X118121/LSAT_9X104700/LSAT_8X11001/LSAT_5X152620/LSAT_1X88080/LSAT_1X110681/LSAT_7X5761/LSAT_4X147781/LSAT_4X147740/LSAT_1X95341/LSAT_7X34481/LSAT_4X33860/LSAT_4X102100/LSAT_4X58161/LSAT_1X1106…
photosynthetic electron transport chain	1.41987e-13	LSAT_8X133980/LSAT_3X104200/LSAT_4X51841/LSAT_1X14180/LSAT_8X1941/LSAT_4X135460/LSAT_2X50780/LSAT_0X46221/LSAT_2X34800/LSAT_8X11001/LSAT_1X88080/LSAT_7X5761/LSAT_4X147781/LSAT_4X102100/LSAT_4X58161/LSAT_3X99281/LSAT_4X128060
generation of precursor metabolites and energy	1.61038e-12	LSAT_8X133980/LSAT_3X104200/LSAT_4X51841/LSAT_1X14180/LSAT_8X111680/LSAT_1X33441/LSAT_4X147760/LSAT_8X1941/LSAT_4X135460/LSAT_0X44400/LSAT_2X50780/LSAT_1X88121/LSAT_4X39621/LSAT_0X46221/LSAT_9X49240/LSAT_2X34800/LSAT_0X38140/LSAT_4X118121/LSAT_1X24001/LSAT_9X104700/LSAT_8X11001/LSAT_2X129481/LSAT_6X102220/LSAT_2X93861/LSAT_1X88080/LSAT_6X26160/LSAT_3X84241/LSAT_7X5761/LSAT_4X147781/LSAT_9X58201/L…
photosynthesis, light reaction	1.61038e-12	LSAT_8X133980/LSAT_3X104200/LSAT_4X51841/LSAT_1X14180/LSAT_8X1941/LSAT_4X135460/LSAT_2X50780/LSAT_0X46221/LSAT_2X34800/LSAT_4X118121/LSAT_9X104700/LSAT_8X11001/LSAT_1X88080/LSAT_7X5761/LSAT_4X147781/LSAT_1X95341/LSAT_7X34481/LSAT_4X33860/LSAT_4X102100/LSAT_4X58161/LSAT_3X99281/LSAT_9X104780/LSAT_4X128060
oxidation-reduction process	6.85632e-07	LSAT_8X133980/LSAT_3X104200/LSAT_4X51841/LSAT_1X14180/LSAT_8X111680/LSAT_4X147760/LSAT_8X1941/LSAT_4X135460/LSAT_0X44400/LSAT_2X50780/LSAT_1X88121/LSAT_4X39621/LSAT_0X46221/LSAT_9X49240/LSAT_2X34800/LSAT_0X38140/LSAT_1X24001/LSAT_8X11001/LSAT_2X93861/LSAT_1X88080/LSAT_7X5761/LSAT_4X147781/LSAT_4X147740/LSAT_4X66041/LSAT_4X33860/LSAT_4X102100/LSAT_4X58161/LSAT_8X46780/LSAT_6X95140/LSAT_3X99281/LSA…
ATP metabolic process	6.85632e-07	LSAT_8X111680/LSAT_1X33441/LSAT_2X1621/LSAT_8X19261/LSAT_4X39621/LSAT_1X2921/LSAT_0X38140/LSAT_2X129481/LSAT_6X102220/LSAT_8X1961/LSAT_2X93861/LSAT_6X26160/LSAT_3X117960/LSAT_3X84241/LSAT_9X58201/LSAT_1X38660/LSAT_1X38680/LSAT_1X88060/LSAT_8X46780/LSAT_3X99261/LSAT_6X95140/LSAT_3X45080/LSAT_4X128060/LSAT_0X35060
ribonucleoside triphosphate metabolic process	6.85632e-07	LSAT_8X111680/LSAT_1X33441/LSAT_2X1621/LSAT_2X59481/LSAT_8X19261/LSAT_4X39621/LSAT_1X2921/LSAT_0X38140/LSAT_2X129481/LSAT_6X102220/LSAT_8X1961/LSAT_2X93861/LSAT_6X26160/LSAT_3X117960/LSAT_3X84241/LSAT_9X58201/LSAT_1X38660/LSAT_1X38680/LSAT_1X88060/LSAT_8X46780/LSAT_3X99261/LSAT_6X95140/LSAT_3X45080/LSAT_4X128060/LSAT_0X35060
chlorophyll binding	3.00028e-22	LSAT_8X133980/LSAT_3X104200/LSAT_4X51841/LSAT_4X147760/LSAT_8X1941/LSAT_4X135460/LSAT_2X50780/LSAT_1X88121/LSAT_0X46221/LSAT_2X34800/LSAT_9X104700/LSAT_8X11001/LSAT_5X152620/LSAT_1X88080/LSAT_1X110681/LSAT_7X5761/LSAT_4X147781/LSAT_4X147740/LSAT_1X95341/LSAT_7X34481/LSAT_4X102100/LSAT_4X58161/LSAT_3X99281/LSAT_9X104780/LSAT_4X128060
electron transporter, transferring electrons within the cyclic electron transport pathway of photosynthesis activity	5.06578e-15	LSAT_8X133980/LSAT_3X104200/LSAT_4X51841/LSAT_8X1941/LSAT_4X135460/LSAT_2X50780/LSAT_0X46221/LSAT_2X34800/LSAT_1X88080/LSAT_7X5761/LSAT_4X147781/LSAT_4X102100/LSAT_4X58161/LSAT_3X99281
electron transfer activity	1.04251e-09	LSAT_8X133980/LSAT_3X104200/LSAT_4X51841/LSAT_1X14180/LSAT_8X111680/LSAT_4X147760/LSAT_8X1941/LSAT_4X135460/LSAT_0X44400/LSAT_2X50780/LSAT_1X88121/LSAT_0X46221/LSAT_2X34800/LSAT_2X93861/LSAT_1X88080/LSAT_7X5761/LSAT_4X147781/LSAT_4X147740/LSAT_4X102100/LSAT_4X58161/LSAT_6X95140/LSAT_3X99281/LSAT_8X28601
tetrapyrrole binding	2.68282e-08	LSAT_8X133980/LSAT_3X104200/LSAT_4X51841/LSAT_9X19341/LSAT_4X147760/LSAT_8X1941/LSAT_4X135460/LSAT_5X16100/LSAT_2X50780/LSAT_1X88121/LSAT_5X183021/LSAT_0X46221/LSAT_2X34800/LSAT_9X104700/LSAT_9X92240/LSAT_8X11001/LSAT_1X23761/LSAT_2X93861/LSAT_7X82580/LSAT_5X152620/LSAT_1X48460/LSAT_1X88080/LSAT_1X110681/LSAT_7X5761/LSAT_4X147781/LSAT_4X147740/LSAT_1X95341/LSAT_7X34481/LSAT_1X28540/LSAT_4X102100/…
oxidoreductase activity, acting on NAD(P)H, quinone or similar compound as acceptor	0.000101617	LSAT_4X39621/LSAT_9X49240/LSAT_0X38140/LSAT_4X118121/LSAT_1X24001/LSAT_9X51700/LSAT_4X66041/LSAT_9X51680/LSAT_4X33860/LSAT_8X46780/LSAT_2X128161
cellulase activity	0.000257194	LSAT_6X12340/LSAT_1X8961/LSAT_7X92741/LSAT_9X46241/LSAT_6X84061/LSAT_8X163780
NADH dehydrogenase (ubiquinone) activity	0.0017482	LSAT_4X39621/LSAT_9X49240/LSAT_0X38140/LSAT_1X24001/LSAT_4X66041/LSAT_4X33860/LSAT_8X46780
oxidoreductase activity, acting on NAD(P)H	0.0040246	LSAT_8X116281/LSAT_4X39621/LSAT_9X49240/LSAT_0X38140/LSAT_4X118121/LSAT_7X67841/LSAT_1X24001/LSAT_9X51700/LSAT_4X66041/LSAT_9X51680/LSAT_4X33860/LSAT_8X46780/LSAT_2X128161
proton-transporting ATP synthase activity, rotational mechanism	0.00409726	LSAT_1X2921/LSAT_8X1961/LSAT_1X38660/LSAT_1X38680/LSAT_1X88060/LSAT_3X99261/LSAT_4X128060
proton transmembrane transporter activity	0.00426526	LSAT_8X111680/LSAT_2X1621/LSAT_8X19261/LSAT_1X2921/LSAT_8X1961/LSAT_3X117960/LSAT_1X38660/LSAT_1X38680/LSAT_1X88060/LSAT_3X99261/LSAT_6X95140/LSAT_8X102180/LSAT_4X128060/LSAT_0X35060

## Sheet: No Salt F3 vs Control
No Salt F3 vs Control
GO term	Padj	Gene ID
protein-chromophore linkage	7.05595e-13	LSAT_9X104700/LSAT_9X104780/LSAT_8X54041/LSAT_4X109340/LSAT_9X104661/LSAT_5X6741/LSAT_8X1941/LSAT_1X88121/LSAT_4X147760/LSAT_9X117441/LSAT_2X34800/LSAT_5X107040/LSAT_4X28820/LSAT_7X5761/LSAT_2X50780/LSAT_4X147781/LSAT_4X135460/LSAT_9X69440/LSAT_9X104740/LSAT_8X133980/LSAT_4X147740/LSAT_7X34481/LSAT_1X95341/LSAT_1X3881/LSAT_1X88080/LSAT_4X28880/LSAT_8X11001/LSAT_4X58161/LSAT_4X51841/LSAT_3X104200/…
photosynthesis	9.83401e-13	LSAT_2X79501/LSAT_2X79541/LSAT_9X104700/LSAT_9X104780/LSAT_4X109340/LSAT_9X104661/LSAT_5X181161/LSAT_2X79581/LSAT_2X79600/LSAT_1X14180/LSAT_5X6741/LSAT_8X1941/LSAT_1X88121/LSAT_5X19701/LSAT_7X14980/LSAT_4X147760/LSAT_9X29020/LSAT_4X102701/LSAT_9X117441/LSAT_2X34800/LSAT_3X110220/LSAT_5X107040/LSAT_2X79481/LSAT_1X75300/LSAT_2X70541/LSAT_9X29121/LSAT_3X9840/LSAT_4X28820/LSAT_7X5761/LSAT_2X50780/LSA…
ribosome biogenesis	2.69772e-10	LSAT_2X87640/LSAT_2X95881/LSAT_1X12380/LSAT_8X24760/LSAT_1X11640/LSAT_1X62020/LSAT_9X66541/LSAT_6X96180/LSAT_4X87281/LSAT_9X63320/LSAT_3X8340/LSAT_8X6881/LSAT_3X33000/LSAT_2X131641/LSAT_4X3900/LSAT_5X97280/LSAT_2X94280/LSAT_5X81421/LSAT_2X58000/LSAT_5X144900/LSAT_0X13881/LSAT_4X116341/LSAT_5X69441/LSAT_7X108660/LSAT_1X15581/LSAT_9X110921/LSAT_9X11140/LSAT_8X18241/LSAT_4X46261/LSAT_4X76561/LSAT_5X…
photosynthesis, light reaction	7.47646e-10	LSAT_9X104700/LSAT_9X104780/LSAT_4X109340/LSAT_9X104661/LSAT_1X14180/LSAT_5X6741/LSAT_8X1941/LSAT_9X117441/LSAT_2X34800/LSAT_5X107040/LSAT_1X75300/LSAT_3X9840/LSAT_4X28820/LSAT_7X5761/LSAT_2X50780/LSAT_4X147781/LSAT_4X135460/LSAT_9X69440/LSAT_4X101160/LSAT_9X104740/LSAT_8X133980/LSAT_5X95081/LSAT_7X34481/LSAT_4X33860/LSAT_1X95341/LSAT_6X55740/LSAT_1X88080/LSAT_4X28880/LSAT_8X11001/LSAT_4X58161/LS…
ribosomal large subunit biogenesis	5.17054e-09	LSAT_6X96180/LSAT_4X87281/LSAT_9X63320/LSAT_2X131641/LSAT_5X97280/LSAT_0X13881/LSAT_1X15581/LSAT_9X11140/LSAT_8X18241/LSAT_4X46261/LSAT_5X25201/LSAT_5X124481/LSAT_8X152261/LSAT_8X98561/LSAT_3X80700/LSAT_9X63160/LSAT_9X66241/LSAT_8X16880/LSAT_7X95121/LSAT_2X120360/LSAT_2X115940/LSAT_5X182781/LSAT_9X10660/LSAT_9X57521/LSAT_5X176220/LSAT_7X105060/LSAT_4X115860/LSAT_9X41900/LSAT_9X66280/LSAT_8X59100/…
ribonucleoprotein complex biogenesis	1.88549e-07	LSAT_2X87640/LSAT_2X95881/LSAT_1X12380/LSAT_8X24760/LSAT_1X11640/LSAT_1X62020/LSAT_9X66541/LSAT_6X96180/LSAT_4X87281/LSAT_9X63320/LSAT_3X8340/LSAT_8X6881/LSAT_3X33000/LSAT_2X131641/LSAT_4X3900/LSAT_5X97280/LSAT_2X94280/LSAT_5X81421/LSAT_2X58000/LSAT_5X144900/LSAT_0X13881/LSAT_4X116341/LSAT_5X69441/LSAT_7X108660/LSAT_1X15581/LSAT_9X110921/LSAT_9X11140/LSAT_8X18241/LSAT_4X46261/LSAT_9X20741/LSAT_4X…
photosynthetic electron transport in photosystem II	2.07274e-07	LSAT_8X1941/LSAT_2X34800/LSAT_7X5761/LSAT_2X50780/LSAT_4X147781/LSAT_4X135460/LSAT_8X133980/LSAT_1X88080/LSAT_4X58161/LSAT_4X51841/LSAT_3X104200/LSAT_0X46221/LSAT_3X99281
generation of precursor metabolites and energy	3.34126e-07	LSAT_9X104700/LSAT_9X104780/LSAT_4X109340/LSAT_9X104661/LSAT_0X44400/LSAT_1X14180/LSAT_5X6741/LSAT_8X1941/LSAT_1X88121/LSAT_9X49240/LSAT_5X19701/LSAT_4X147760/LSAT_9X117441/LSAT_2X34800/LSAT_0X38140/LSAT_5X107040/LSAT_1X75300/LSAT_9X29121/LSAT_3X9840/LSAT_4X28820/LSAT_7X5761/LSAT_4X66041/LSAT_1X14200/LSAT_8X111680/LSAT_2X50780/LSAT_4X147781/LSAT_4X135460/LSAT_9X69440/LSAT_5X13501/LSAT_4X101160/LS…
photosynthesis, light harvesting	3.34301e-06	LSAT_9X104700/LSAT_9X104780/LSAT_4X109340/LSAT_9X104661/LSAT_5X6741/LSAT_9X117441/LSAT_5X107040/LSAT_4X28820/LSAT_9X69440/LSAT_9X104740/LSAT_5X95081/LSAT_7X34481/LSAT_1X95341/LSAT_6X55740/LSAT_4X28880/LSAT_4X28860
photosynthetic electron transport chain	3.34301e-06	LSAT_1X14180/LSAT_8X1941/LSAT_2X34800/LSAT_1X75300/LSAT_7X5761/LSAT_2X50780/LSAT_4X147781/LSAT_4X135460/LSAT_4X101160/LSAT_8X133980/LSAT_1X88080/LSAT_8X11001/LSAT_4X58161/LSAT_4X51841/LSAT_3X104200/LSAT_0X46221/LSAT_3X99281/LSAT_4X128060/LSAT_2X43901
electron transport chain	9.25336e-06	LSAT_0X44400/LSAT_1X14180/LSAT_8X1941/LSAT_1X88121/LSAT_9X49240/LSAT_4X147760/LSAT_2X34800/LSAT_0X38140/LSAT_1X75300/LSAT_7X5761/LSAT_4X66041/LSAT_1X14200/LSAT_8X111680/LSAT_2X50780/LSAT_4X147781/LSAT_4X135460/LSAT_4X101160/LSAT_8X133980/LSAT_4X147740/LSAT_4X33860/LSAT_7X25900/LSAT_1X30140/LSAT_3X105380/LSAT_1X88080/LSAT_8X11001/LSAT_4X58161/LSAT_4X51841/LSAT_5X105820/LSAT_1X24001/LSAT_4X39621/LS…
photosynthesis, light harvesting in photosystem I	9.25336e-06	LSAT_9X104700/LSAT_9X104780/LSAT_4X109340/LSAT_9X104661/LSAT_5X6741/LSAT_9X117441/LSAT_5X107040/LSAT_4X28820/LSAT_9X69440/LSAT_9X104740/LSAT_7X34481/LSAT_1X95341/LSAT_4X28880/LSAT_4X28860
structural constituent of ribosome	4.34024e-39	LSAT_8X19261/LSAT_3X22620/LSAT_5X26601/LSAT_7X85621/LSAT_3X113260/LSAT_5X90781/LSAT_8X77621/LSAT_3X32241/LSAT_1X12380/LSAT_1X11640/LSAT_9X66541/LSAT_9X63320/LSAT_9X18041/LSAT_3X33000/LSAT_2X131641/LSAT_3X32261/LSAT_6X114300/LSAT_2X117041/LSAT_2X94280/LSAT_6X68501/LSAT_1X53901/LSAT_2X117061/LSAT_4X3221/LSAT_1X32120/LSAT_0X46600/LSAT_6X15340/LSAT_5X184101/LSAT_7X38100/LSAT_6X15240/LSAT_2X67821/LSAT…
chlorophyll binding	1.60863e-15	LSAT_9X104700/LSAT_9X104780/LSAT_4X109340/LSAT_9X104661/LSAT_5X6741/LSAT_8X1941/LSAT_1X88121/LSAT_4X147760/LSAT_9X117441/LSAT_2X34800/LSAT_5X107040/LSAT_4X28820/LSAT_7X5761/LSAT_2X50780/LSAT_4X147781/LSAT_4X135460/LSAT_9X69440/LSAT_9X104740/LSAT_8X133980/LSAT_4X147740/LSAT_7X34481/LSAT_1X95341/LSAT_1X88080/LSAT_4X28880/LSAT_8X11001/LSAT_4X58161/LSAT_4X51841/LSAT_3X104200/LSAT_0X46221/LSAT_3X99281…
electron transporter, transferring electrons within the cyclic electron transport pathway of photosynthesis activity	9.3017e-07	LSAT_8X1941/LSAT_2X34800/LSAT_7X5761/LSAT_2X50780/LSAT_4X147781/LSAT_4X135460/LSAT_8X133980/LSAT_1X88080/LSAT_4X58161/LSAT_4X51841/LSAT_3X104200/LSAT_0X46221/LSAT_3X99281
ribulose-bisphosphate carboxylase activity	9.83477e-05	LSAT_2X79501/LSAT_2X79541/LSAT_2X79581/LSAT_2X79600/LSAT_7X14980/LSAT_4X102701/LSAT_3X110220/LSAT_2X79481/LSAT_2X70541/LSAT_2X89801
tetrapyrrole binding	0.000655059	LSAT_9X104700/LSAT_2X121400/LSAT_5X23101/LSAT_9X104780/LSAT_4X109340/LSAT_9X104661/LSAT_4X21960/LSAT_4X94000/LSAT_8X23721/LSAT_5X6741/LSAT_8X1941/LSAT_1X88121/LSAT_5X16100/LSAT_4X147760/LSAT_5X183021/LSAT_9X117441/LSAT_2X34800/LSAT_5X107040/LSAT_0X24441/LSAT_4X114881/LSAT_4X28820/LSAT_7X5761/LSAT_2X50780/LSAT_4X147781/LSAT_4X135460/LSAT_9X69440/LSAT_1X19741/LSAT_7X561/LSAT_9X104740/LSAT_5X156300/…
electron transfer activity	0.00254492	LSAT_0X44400/LSAT_1X14180/LSAT_8X1941/LSAT_1X88121/LSAT_4X147760/LSAT_2X34800/LSAT_1X75300/LSAT_7X5761/LSAT_8X111680/LSAT_2X50780/LSAT_4X147781/LSAT_4X135460/LSAT_4X101160/LSAT_8X133980/LSAT_4X147740/LSAT_1X88080/LSAT_4X58161/LSAT_4X51841/LSAT_5X105820/LSAT_3X104200/LSAT_9X121260/LSAT_0X46221/LSAT_4X170061/LSAT_0X30740/LSAT_7X87840/LSAT_3X99281/LSAT_8X89940/LSAT_2X93861/LSAT_6X95140
snoRNA binding	0.00281774	LSAT_2X95881/LSAT_8X24760/LSAT_1X62020/LSAT_4X3900/LSAT_5X69441/LSAT_1X15581/LSAT_4X76561/LSAT_9X10421/LSAT_5X182900
lyase activity	0.00281774	LSAT_2X79501/LSAT_2X79541/LSAT_4X182521/LSAT_2X79581/LSAT_2X79600/LSAT_0X19321/LSAT_4X140321/LSAT_7X14980/LSAT_6X31080/LSAT_4X102701/LSAT_3X110220/LSAT_1X115560/LSAT_2X79481/LSAT_2X70541/LSAT_8X154380/LSAT_9X42261/LSAT_2X43400/LSAT_5X51160/LSAT_4X67421/LSAT_2X114381/LSAT_6X62560/LSAT_9X5660/LSAT_1X51421/LSAT_8X77340/LSAT_6X41301/LSAT_1X3881/LSAT_1X50300/LSAT_2X52280/LSAT_9X12800/LSAT_9X5701/LSAT_…
anion:anion antiporter activity	0.00399252	LSAT_4X104740/LSAT_9X6000/LSAT_1X33780/LSAT_6X47340/LSAT_2X129281/LSAT_6X52980/LSAT_1X66200/LSAT_2X52420/LSAT_5X145741/LSAT_5X14941
carbonate dehydratase activity	0.00437731	LSAT_4X182521/LSAT_0X19321/LSAT_1X51421/LSAT_8X77340/LSAT_1X63840/LSAT_4X5700
