# Supplementary material for: Integrated multi-omic approach reveals the effect of a Graminaceae-derived biostimulant and its lighter fraction on salt-stressed lettuce plants
Source: Sci Rep. 2024 May 10;14:10710. doi: 10.1038/s41598-024-61576-4 (PMC11087557; doi:10.1038/s41598-024-61576-4)
Supplement: Supplementary file 3 — Supplementary Table S3. [file 41598_2024_61576_MOESM3_ESM.xlsx]

## Sheet: Foglio1
		High Salt						High Salt + P						High Salt + F3						No Salt						No Salt + P						No Salt + F3
Compound	Name	Phobos_22-r001	Phobos_22-r002	Phobos_23-r001	Phobos_23-r002	Phobos_24-r001	Phobos_24-r002	Phobos_31-r001	Phobos_31-r002	Phobos_32-r001	Phobos_32-r002	Phobos_33-r001	Phobos_33-r002	Phobos_40-r001	Phobos_40-r002	Phobos_41-r001	Phobos_41-r002	Phobos_42-r001	Phobos_42-r002	Phobos_1-r001	Phobos_1-r002	Phobos_2-r001	Phobos_2-r002	Phobos_3-r001	Phobos_3-r002	Phobos_10-r001	Phobos_10-r002	Phobos_11-r001	Phobos_11-r002	Phobos_12-r001	Phobos_12-r002	Phobos_19-r001	Phobos_19-r002	Phobos_20-r001	Phobos_20-r002	Phobos_21-r001	Phobos_21-r002	Retention Time	Mass	Formula	Compound Name	CAS Number
CPD-14596	neolinustatin	6114502	6.01989e+06	4910083	4.27878e+06	12878896	12559938	3471194	2.83557e+06	1.55412e+06	891749	380972	203868	1	1	1	6082625	9571159	1	7.71459e+06	7626187	14149669	14000452	15154261	14780978	11007852	11055109	11952944	11859486	5.88132e+06	5.88573e+06	7.62098e+06	7.6825e+06	9571671	9744571	8.18932e+06	8.18271e+06	4.18	423.168	C17 H29 N O11	CPD-14596
CPD-731	(+)-7-epi-jasmonate	84207.2	81844.4	99252.8	89858.6	98643.8	1	1	1	81190.8	1	1	1	1	1	1	126183	1	1	680926	660122	605424	640839	636252	702577	718151	1	88582.8	694817	737732	76382.6	757522	768536	70431.7	787122	706375	768039	7.43583	209.115	C12 H17 O3	CPD-731
CPD-9217	solanidine	4.386e+06	4.29735e+06	3.76413e+06	3.08936e+06	4482474	4205991	2.59571e+06	2.31805e+06	1.24533e+06	872212	425319	2.03337e+06	1	1	1.90015e+06	4.69417e+06	1	1	6.46179e+06	6325318	7.8465e+06	7761079	5991336	5998464	4300916	4308614	6.64899e+06	6.66085e+06	4.3509e+06	4.34331e+06	7.37367e+06	7351743	7.14467e+06	6.93845e+06	4676979	4.51911e+06	20.87	398.341	C27 H44 N O	CPD-9217
EE-PIPEROYL-COA	(E,E)-piperoyl-CoA	76245.1	1	195361	135582	178236	141994	1	1	1	1	1	1	1	1	1	263057	1	1	89123.7	92033.1	228870	227474	156166	152324	1	1	411570	397882	1	1	221999	232790	120183	125899	225207	214642	9.27	963.146	C33 H40 N7 O19 P3 S	EE-PIPEROYL-COA
CPD-12573	3',4',5'-O-trimethyltricetin	332412	337500	303118	275886	284820	269766	155672	138981	101494	1	1	1	1	1	1	350510	343155	110042	259926	259438	263209	276053	296954	288685	295486	269360	366174	356985	299297	294436	239356	251293	321954	294411	255106	248628	1.85	343.084	C18 H15 O7	CPD-12573
CPD-15074	2-hydroxynaringenin	385652	378679	296422	255878	344155	340696	332725	233375	708105	124220	1	1	1	1	1	1.06115e+06	1	1	170480	163577	223887	230541	189802	445339	1	126927	300408	282080	1	439490	252701	268222	148280	158071	214688	218709	8.37	287.055	C15 H11 O6	CPD-15074
CPD-7202	4,9-dimethyldodeca-2,4,6,8,10-pentaene-1,12-dial	144560	157632	448299	140527	378431	154218	82371.8	192117	132647	1	1	1	1	1	1	171041	583747	166473	535752	557120	83559.7	371514	92019.2	346274	495086	483960	124883	317519	465126	482447	78695.2	74144.7	87570.5	411325	94405.3	410448	3.16	216.115	C14 H16 O2	CPD-7202
CPD-4143	sitosterol	1.10649e+06	1083976	1.02371e+06	853153	998329	949892	578596	471807	361732	226094	362080	1	1	1	406290	90930.2	1	1	965854	865446	1.1607e+06	1150314	1.18408e+06	1.1755e+06	1.06208e+06	1.05807e+06	1	1.22066e+06	1.09286e+06	1.0988e+06	1.1849e+06	1.14319e+06	1169050	1.131e+06	982592	939414	19.36	414.39	C29 H50 O	CPD-4143
HMP	4-amino-2-methyl-5-pyrimidinemethanol	267417	600392	313050	512446	446228	463948	1	1	81079.7	1	1	1	1	1	1	381053	224744	1	294917	288703	322968	424219	327169	602492	225869	245370	161499	233185	186545	180134	143141	267884	646352	637065	287870	277405	1.57815	139.076	C6 H9 N3 O	HMP
CPD-14736	L-kynurenine	1.10326e+06	1.01745e+06	226049	958621	1.24472e+06	330526	179172	129130	1165671	244441	1	1	1	1	74331.3	1.59422e+06	350418	1	530282	517560	520577	554379	958297	907790	866605	816055	987104	950809	723996	661335	242868	789887	1.29571e+06	1.25478e+06	902865	939175	7.22935	208.087	C10 H12 N2 O3	CPD-14736
CPD-9441	sophoraflavanone G	509791	497682	504996	1	291794	275366	192845	174998	1.77747e+06	984916	142516	203868	1	1	129051	1	1	1	579229	118479	417952	408539	105101	117435	726254	695177	1	493725	636969	641584	440390	421453	584349	587660	580637	542657	15.6138	424.196	C25 H28 O6	CPD-9441
L-ERYTHRO-4-HYDROXY-GLUTAMATE	erythro-4-hydroxy-L-glutamate	1	2.3082e+06	1415434	1.3366e+06	3.57759e+06	3.89557e+06	2.45671e+06	1	1	1	1409937	1	1	1	1	1	1	1	172303	129811	149227	1	1	164390	108666	1174563	1	1	1	396964	613248	1	1	2152071	1	1	4.965	162.039	C5 H8 N O5	L-ERYTHRO-4-HYDROXY-GLUTAMATE
CPD-6644	wighteone	124723	132099	122282	760545	587176	85742.6	205909	200360	126386	1	1	1	1	1	1	690840	1	1	186487	214139	207052	218360	212763	210970	138325	140251	142837	136684	144550	136005	122538	136972	130900	132722	113579	116908	12.2529	337.107	C20 H17 O5	CPD-6644
CPD-4125	avenasterol	289807	296442	289583	242279	259579	236780	1	1	1	1	1	1	1	1	1	216372	1	1	1	244361	289474	278978	306202	332077	335057	341222	1	358106	339209	337325	1	349820	369505	367643	322308	309894	19.07	412.375	C29 H48 O	CPD-4125
CPDIO2-9	1-18:3-2-16:4-monogalactosyldiacylglycerol	1.01986e+06	1.01407e+06	867000	732422	786230	756805	579212	418509	326725	1	1	1	1	1	1	1.15413e+06	1	1	1.25513e+06	1.22799e+06	1.61238e+06	1627035	1.63583e+06	1.64334e+06	1.00707e+06	950998	1.3699e+06	1.38818e+06	1.08004e+06	1.08522e+06	1.38707e+06	1.41926e+06	1.47559e+06	1.44145e+06	1.04787e+06	1.03151e+06	18.44	744.484	C43 H68 O10	CPDIO2-9
CPD-7662	entacapone	1	1	1	1	120063	101976	1	1	1	1	1	1	1	1	1	163369	199121	1	125407	116917	93941.9	95566.2	110496	115631	115587	120276	113154	124338	125535	123590	117713	111453	139902	143843	127915	133865	1.86	305.094	C14 H15 N3 O5	CPD-7662
CPD-19439	crinine	206287	2.56008e+06	295628	2331733	312935	281258	1.59965e+06	1.32281e+06	1.16919e+06	539560	204604	135307	1	1	495352	2.74856e+06	1	1	2.37841e+06	177350	2.1357e+06	2.08651e+06	2.61536e+06	2.65443e+06	3.01328e+06	3.06505e+06	2.39984e+06	229485	2.25565e+06	2.08561e+06	2.16172e+06	2.2265e+06	252060	2.81241e+06	2.55935e+06	2483436	11.7894	271.123	C16 H17 N O3	CPD-19439
ALENDRONATE	alendronate	1	1	1	1	1	1	1	1	1	1	1	1	1	1	1	421957	1	1	1	1	1	1	103933	132716	1	1	1	1	1	1	161887	1	1	1	217821	202920	1.89	248.012	C4 H12 N O7 P2	ALENDRONATE
5-PHOSPHORIBOSYL-5-AMINOIMIDAZOLE	5-amino-1-(5-phospho-beta-D-ribosyl)imidazole	1.95505e+06	1.93034e+06	1	1	1	1	1	1	771608	1	1	1	1	1	1	1.9537e+06	1	1	1	1	1703446	1.57212e+06	1.676e+06	1.56034e+06	1	1	1.62656e+06	1.83079e+06	1	2.15749e+06	1.66762e+06	1662694	1	2.37216e+06	2027392	1.93434e+06	1.4	294.057	C8 H13 N3 O7 P	5-PHOSPHORIBOSYL-5-AMINOIMIDAZOLE
CPD-12495	(22R,23R)-22,23-dihydroxycampesterol	277508	237511	373029	176249	185390	139239	115068	92117.4	1	1	1	85604.4	1	1	1	1	1	1	508263	452008	350649	348434	419119	411549	420115	444156	370414	355540	186461	576351	350489	1	346509	274874	269089	280835	22.98	432.365	C28 H48 O3	CPD-12495
CPD-19955	butyl benzoate	459184	461633	425871	373548	439438	413014	281677	217593	466654	1	1	1	1	1	1	445956	1	1	443836	409682	388177	359378	428182	426493	486719	486451	415680	425424	449848	441257	404736	398774	506580	491099	431475	432035	6.92	178.1	C11 H14 O2	CPD-19955
DIHYDROSANGUINARINE	dihydrosanguinarine	404820	452664	2.34419e+06	2.52573e+06	1896565	587429	56035516	34953984	840691	16984900	1	1	1	1	8914072	83214824	42668460	28410250	96755192	5.01186e+06	551157	9672798	687925	617414	3.38792e+06	245071	2.33905e+06	295777	1.63558e+06	151069	1.58962e+06	1.61372e+06	2.52533e+06	552025	4.7456e+06	2.76057e+06	8.46656	333.104	C20 H15 N O4	DIHYDROSANGUINARINE
CPD-8135	crinosterol	82486.8	80918.7	1	1	1	1	1	1	1	1	1	1	1	1	1	85448.6	1	1	92003.3	92272	121417	220019	208437	131107	1	1	82083.8	240426	1	1	224576	208348	1	1	1	1	17.1092	398.352	C28 H46 O	CPD-8135
CPD-13251	soyasapogenol A	161742	156867	346467	295489	137230	131120	649342	565249	219788	138029	77703.1	94186.1	1	1	371392	230627	1	1	1.59945e+06	1516830	699542	123151	1.29202e+06	1.31965e+06	1742215	268294	289925	301442	415156	412229	233866	240441	186745	1.4693e+06	1.08155e+06	179818	20.9963	474.373	C30 H50 O4	CPD-13251
CPD-7993	N-methylaminobutanal	196752	204186	191009	149613	199200	211133	83313.2	1	1	1	1	1	1	1	1	241561	194531	1	206590	176140	247707	238013	249956	246343	152224	122406	174906	182722	142106	132635	188347	234148	209180	195663	144601	156313	1.79	102.093	C5 H12 N O	CPD-7993
CPD0-1473	pteroyl-gamma-glutamyl-gamma-glutamylglutamate	1	1	1	1	1	1	1	1	1	1	1	1	1	1	1	1	1	1	469701	487231	488231	498393	1076966	1.04909e+06	1.0106e+06	1.01651e+06	1.07415e+06	1.08081e+06	1	1	1	1	1	1	954360	971151	1.4	695.213	C29 H29 N9 O12	CPD0-1473
CPD-14422	(11Z,14Z,17Z)-3-oxoicosatrienoyl-CoA	120341	121432	1	1	1	115961	1	1	1	1	1	1	1	1	1	121434	1	1	1	1	1	1	169221	165203	187538	189054	232989	226032	1	1	1	1	1	1	1	1	1.26	1065.33	C41 H62 N7 O18 P3 S	CPD-14422
CPD-7035	2-phenylethanol	797878	792342	767066	714539	955121	875618	520869	438367	319092	1	1	1	1	1	137968	1	1	1	733246	716871	621113	611245	856463	826484	931618	914459	734824	735478	645520	685977	624209	664350	953661	990376	680058	681664	10.49	122.073	C8 H10 O	CPD-7035
CPD-13543	kauralexin B2	623585	673481	176993	164381	1	1	1	1	109657	1	1	1	1	1	1	227395	114711	1	248417	261555	223845	230280	163734	144838	921440	903500	368864	121091	116862	117025	1.76581e+06	268121	143444	140835	212891	217447	3.8012	330.18	C20 H26 O4	CPD-13543
CPD-14765	16-sinapoyloxypalmitate	1.6489e+06	617546	981379	448668	498049	489284	807577	685754	420444	269584	401941	712254	1	1	488896	498277	1	1	953552	914580	1.74567e+06	1.72746e+06	1.59079e+06	1.57137e+06	1.37587e+06	1.9398e+06	938425	711255	1.54213e+06	1.38293e+06	724623	1588184	631974	626615	917284	2.03134e+06	17.7594	477.287	C27 H41 O7	CPD-14765
CPD0-1594	2,4-diamino-6-ethyl-5,3'-(2-trifluoromethyl-4-sulphonamidophenoxy)prop-1'-yloxypyrimidine	180212	193125	167469	142718	86109.1	81603.1	1	1	1	1	1	1	1	1	1	78412.8	1	1	423886	380554	240411	218569	266509	260797	240707	244586	188629	176105	207409	201207	172817	167036	180903	199041	168928	172541	18.18	435.12	C16 H20 F3 N5 O4 S	CPD0-1594
CPD-4889	(E)-beta-ocimene	460251	432303	412532	387359	500890	523867	295393	253013	173145	76308.3	1	1	1	1	75080.3	558486	1	1	330236	328564	271663	270404	364107	360031	493495	500620	409555	411565	350734	336866	325215	351548	519365	489191	358459	385885	10.49	136.125	C10 H16	CPD-4889
CPD-16670	6beta-hydroxy-syn-pimaradiene	1	1	1	1	1	1	1	1	1	1	1	1	1	1	1	1	1	1	280690	288552	326647	299917	304072	293708	143526	1	143028	1	1	126855	1	104306	1	1	1	1	13.45	288.25	C20 H32 O	CPD-16670
CPD-17599	(-)-bursehernin	278735	270792	183718	171929	1	186153	1	1	1	1	1	1	1	1	1	1	182040	1	318988	404388	390302	405832	475742	473664	497247	503914	453926	436963	453647	468704	456627	441338	389682	391095	339892	361939	1.05	370.144	C21 H22 O6	CPD-17599
DIHYDROXY-BUTANONE-P	1-deoxy-L-glycero-tetrulose 4-phosphate	673078	615360	607360	549083	521222	540203	198710	182563	1	1	1	1	1	1	1	627194	590981	104670	284311	253782	319486	321513	225414	224813	254712	263381	347369	338513	481515	520463	1	1	343762	318219	272982	239828	1.87	181.999	C4 H7 O6 P	DIHYDROXY-BUTANONE-P
CPD-13883	beta-seco-amyrin	995195	976497	850998	656533	622536	561709	196264	120002	1	1	1	145177	1	1	1	1	1	1	872905	865933	1.02126e+06	947700	747841	745349	743470	750014	1.10266e+06	1056812	684398	699832	576179	721401	573691	865871	650380	609824	22.8	426.388	C30 H50 O	CPD-13883
CPD-14938	3,3',5'-trimethylmyricetin	137845	138980	1	1	118345	115047	1	1	158307	1	1	1	1	1	1	221749	1	1	1	1	1	1	118400	113861	130784	136208	150470	150886	1	1	1	1	133935	124303	1	1	6.21	360.082	C18 H16 O8	CPD-14938
CPD-685	(-)-endo-fenchol	460251	432303	412532	387359	500890	523867	295393	253013	173145	76308.3	1	1	1	1	75080.3	558486	1	1	330236	328564	271663	270404	364107	360031	493495	500620	409555	411565	350734	336866	325215	351548	519365	489191	358459	385885	10.49	154.136	C10 H18 O	CPD-685
CPD-1091	(S)-ureidoglycolate	138412	125153	105002	103304	225638	234660	1	1	1	1	1	1	1	1	1	202760	1	1	1	86695.5	125737	122142	113081	110498	125205	122358	209416	198548	1	1	77367.1	1	109518	115563	129504	120567	6.76	133.029	C3 H5 N2 O4	CPD-1091
CPD-17262	(8Z,11Z,14Z,17Z)-3-oxoicosatetraenoyl-CoA	193588	195427	130256	1	139353	151317	1	1	1	1	1	1	1	1	1	154934	1	1	1	1	1	269813	325754	332044	364126	371387	342001	307356	174161	168047	139219	1	1	257378	265261	233714	1.35	1063.27	C41 H60 N7 O18 P3 S	CPD-17262
CPD-12402	(E)-1-(glutathion-S-yl)-N-hydroxy-omega-(methylsulfanyl)octan-1-imine	121310	106042	4512684	4.19037e+06	104836	108034	2.42693e+06	2167071	2.82413e+06	1.77844e+06	1.87041e+06	870732	1	495814	939473	166479	4286987	1.73574e+06	2575736	2.58474e+06	1	4.63815e+06	3.62074e+06	3580607	3002877	2.96328e+06	96550.5	101132	3.93612e+06	4.00112e+06	4098895	4.163e+06	4.51602e+06	4606169	2.39396e+06	2.34602e+06	2.17676	493.172	C19 H33 N4 O7 S2	CPD-12402
CPD-16	phloroglucinol	3.43482e+06	3050978	1.93273e+06	2.00572e+06	2.20535e+06	1.87014e+06	1451459	1.12637e+06	1399234	883666	953186	271230	1	234352	637232	2475323	2409444	924390	3.52176e+06	3.17574e+06	2.92374e+06	3.04818e+06	4.00996e+06	3.67321e+06	3.5683e+06	3597472	3.32664e+06	3.55688e+06	2383931	2.62846e+06	3.84376e+06	4.41544e+06	3.14446e+06	3.27239e+06	4198774	3.97898e+06	1.41086	126.032	C6 H6 O3	CPD-16
5-DIPHOSPHO-1D-MYO-INOSITOL-12346P	1D-myoinositol 5-diphosphate 1,2,3,4,6-pentakisphosphate	556209	546541	584588	531012	525480	511454	262127	232255	170769	84725.4	128246	1	1	1	176378	564310	1	201942	384352	99441.8	97141.5	92589.1	437917	387060	106621	112444	99956.2	98028.7	543736	100102	325115	328169	395469	385100	124642	136115	6.05	726.718	C6 H6 O27 P7	5-DIPHOSPHO-1D-MYO-INOSITOL-12346P
CPD-8634	aureusidin 6-O-glucoside	513237	516447	240238	187170	534506	515694	155006	121616	322465	1	1	1	1	1	1	460122	1	1	266324	236681	338173	324458	247242	250273	325505	321855	581944	570425	224780	210856	297267	304053	290336	292508	351370	334510	7.43	448.1	C21 H20 O11	CPD-8634
CPD0-1118	ubiquinone-1	209429	212896	292837	266777	235914	236726	1	143926	109408	1	1	1	1	1	1	387595	1	1	161830	164767	1	134846	198783	202317	224114	235556	188216	185354	191726	198578	169728	160555	275847	262843	175432	174925	10.5435	250.118	C14 H18 O4	CPD0-1118
CPD-68	1-aminocyclopropane-1-carboxylate	2678875	2.49633e+06	2339520	2.37084e+06	2.29775e+06	2.51691e+06	1.45783e+06	1.33993e+06	1.40092e+06	802438	890780	1	1	1	1	2.42829e+06	2.33388e+06	1.13616e+06	2152015	1	2.33518e+06	2.32548e+06	1	2.07531e+06	2.09028e+06	2.09264e+06	2.10142e+06	2.12706e+06	2.05736e+06	2.10302e+06	2.38506e+06	2.45862e+06	2422043	2.51438e+06	2332159	2.36956e+06	1.29	101.048	C4 H7 N O2	CPD-68
CPD-14494	uvaol	99744.7	103096	92954.7	1	1	1	1	1	1	1	1	1	1	1	1	76219.1	1	1	104695	110053	125826	128264	160699	173654	104956	106796	87583.4	94032.1	95833.1	101138	111247	107073	103857	105103	91889.9	98263.3	16.37	442.378	C30 H50 O2	CPD-14494
CPD-3622	pratensein	80659.4	74916.3	132706	121145	107701	115208	1	1	101549	1	1	1	1	1	1	168493	79685.8	1	642080	612319	636278	595934	108407	350252	168989	96345.9	110440	113472	84767.8	183153	502287	499411	85780.5	246800	121952	108496	2.94556	299.056	C16 H11 O6	CPD-3622
CPD-14908	quercetagetin 7-O-glucoside	2.6112e+06	2.60373e+06	3.21498e+06	2.73778e+06	3.65728e+06	3580449	1131394	895053	3.09059e+06	767549	313412	201863	1	1	237721	3.01954e+06	1	1	2.21075e+06	2.12829e+06	3.58768e+06	3.53163e+06	2.08448e+06	2.0569e+06	1.96537e+06	1.92239e+06	3.36892e+06	3.40093e+06	1705625	1740562	2.4353e+06	2.44635e+06	1.67503e+06	1.70278e+06	2598595	2.57413e+06	7.63	479.083	C21 H19 O13	CPD-14908
CPD-14427	daphnetin	1337622	1.34534e+06	951203	868920	1.31643e+06	1.34369e+06	553805	450152	1	179081	90656.6	1	1	1	1	1.1617e+06	900774	1	624798	634116	1.0466e+06	1.02367e+06	765501	759684	739178	748707	1.23918e+06	1.21447e+06	638468	634865	840155	847676	781965	798824	893477	865218	4.21	178.027	C9 H6 O4	CPD-14427
CPD-20261	2-S-cysteinyldopaquinone	180929	180425	252902	227739	263272	259144	1	1	135433	1	1	1	1	1	1	341487	1	1	166761	145001	241758	234910	174654	176098	117285	117711	321272	339226	135372	121437	251957	247970	187045	183462	264297	285883	9.29	314.06	C12 H14 N2 O6 S	CPD-20261
CPD-15073	(E)-6'-hydroxyferulate	1	1	1	1	1	1	1	1	1	1	1	1	1	1	1	1	1	1	482649	485252	569151	581754	522617	503639	537813	528528	550934	525207	1	1	356493	371840	1	1	454191	496065	2.18	209.05	C10 H9 O5	CPD-15073
CPD-8078	1-18:3-2-16:2-monogalactosyldiacylglycerol	940191	1.15396e+06	973287	875810	1.19276e+06	1.12238e+06	763027	652980	357975	265405	297465	86732.5	1	1	540197	959511	1	1	1.9616e+06	1.96382e+06	2.34162e+06	2.48766e+06	1.98451e+06	2.00513e+06	1278472	1.21029e+06	2.26871e+06	2278783	1.51934e+06	1.48253e+06	2.1971e+06	2.02355e+06	1.77848e+06	1883360	1.26946e+06	1.17723e+06	19.75	748.519	C43 H72 O10	CPD-8078
CPD-7100	(2S)-2-isopropyl-3-oxosuccinate	251618	245172	179117	480489	189696	198296	230491	1	1	1	1	1	1	1	1	451154	167192	1	281133	676509	589870	517134	566278	507771	254940	568958	509970	490560	182950	470971	205441	270332	237910	515857	579649	590543	1.66	172.034	C7 H8 O5	CPD-7100
CPD-13048	glutinol	995195	976497	850998	656533	622536	561709	196264	120002	1	1	1	145177	1	1	1	1	1	1	872905	865933	1.02126e+06	947700	747841	745349	743470	750014	1.10266e+06	1056812	684398	699832	576179	721401	573691	865871	650380	609824	22.8	426.388	C30 H50 O	CPD-13048
MANNOSE-1P	alpha-D-mannose 1-phosphate	93928.6	104400	139736	120257	137590	143522	281081	225188	136224	126036	113409	1	1	1	181798	1	1	174300	103656	96853.7	167070	142059	91851	99985.9	87206	1.00666e+06	130638	132165	1	791634	746606	105765	1	1	110003	100868	5.46572	258.011	C6 H11 O9 P	MANNOSE-1P
CPD-12849	(1E,3E)-4-hydroxybuta-1,3-diene-1,2,4-tricarboxylate	475377	542297	475062	524638	493272	365547	1	1	1	1	1	1	1	1	1	465457	1	1	1	1	1.18206e+06	1.1058e+06	1.04747e+06	1.02757e+06	917703	899680	891205	900657	836631	831331	863578	957432	745238	738503	873850	874972	2.36	198.985	C7 H3 O7	CPD-12849
CPD-9494	3,5-dihydroxyanisole	602827	585757	723632	717844	462770	441915	488815	411574	677277	369621	398857	129851	1	78615.8	96120.7	921396	1.01398e+06	395579	814482	809832	1.56332e+06	1634101	903909	861963	555479	605038	570569	604915	468572	475336	1.01264e+06	989491	855990	954522	906690	866119	1.78	140.048	C7 H8 O3	CPD-9494
COUMARYL-ALCOHOL	4-coumaryl alcohol	185117	202409	1	123070	111370	124139	1	472473	1	489586	478823	106207	1	1	203383	90237.3	1.33244e+06	494400	140682	1	364150	369172	1311065	198091	132812	1.12035e+06	363597	345793	1	1	1.54745e+06	218394	1	1.79552e+06	168022	166939	3.02	150.068	C9 H10 O2	COUMARYL-ALCOHOL
CPD-9442	leachianone G	124723	132099	123225	693876	103258	85742.6	210722	195339	1	1	1	1	1	1	1	107872	1	1	186832	214831	207052	218360	213015	211226	138325	140251	142837	136684	144550	136005	122892	137332	130900	133135	113928	116908	13.6767	355.118	C20 H19 O6	CPD-9442
CPD-1908	(-)-borneol	460251	432303	412532	387359	500890	523867	295393	253013	173145	76308.3	1	1	1	1	75080.3	558486	1	1	330236	328564	271663	270404	364107	360031	493495	500620	409555	411565	350734	336866	325215	351548	519365	489191	358459	385885	10.49	154.136	C10 H18 O	CPD-1908
CPD-9481	hederagenin	2.27523e+06	2.27614e+06	2.80041e+06	2.33578e+06	2.03244e+06	1.86041e+06	1.08629e+06	858864	520984	1.25676e+06	236745	654761	1	818695	537053	1	1	1	3.86926e+06	3.77525e+06	3.46279e+06	3.42114e+06	3749008	3710500	3.45746e+06	3.38095e+06	4111666	4.21915e+06	3.63377e+06	3651596	3279111	3.17126e+06	3.33387e+06	2.95386e+06	2.57106e+06	2.51826e+06	23.9	471.35	C30 H47 O4	CPD-9481
CPD-4663	3-deoxycapsidiol	615030	588528	136164	251557	119828	163584	300914	259980	175178	1	151607	1	1	1	1	192366	757331	273066	150760	127192	179431	380732	357697	353115	146337	330995	233467	117658	204080	233634	145712	117762	104837	419765	332446	186882	1.52774	220.182	C15 H24 O	CPD-4663
CPD-8001	calystegine A3	626108	633047	561002	532657	598252	632836	309782	277551	317303	143618	181571	1	1	1	135010	738341	734261	262085	573076	557757	545525	543772	628082	634642	470720	495049	489168	472252	458865	488014	592088	621925	712165	698529	513649	502120	1.33	160.099	C7 H14 N O3	CPD-8001
4-HYDROXY-L-PROLINE	trans-4-hydroxy-L-proline	460816	2.48837e+06	232018	819360	920015	2.12994e+06	1.19805e+06	181617	252208	991404	1.05802e+06	308851	1	184547	589833	1.30247e+06	925326	1.06135e+06	182886	386649	448285	322222	353441	364282	2.38419e+06	137826	1	2.11403e+06	347402	440518	2.86953e+06	214328	3.37022e+06	449709	564345	207684	1.77412	131.058	C5 H9 N O3	4-HYDROXY-L-PROLINE
CPD-3642	D-valine	2.488e+06	2.30759e+06	2.40612e+06	2.3979e+06	1.87184e+06	2.08905e+06	1.52331e+06	1.32672e+06	1.73014e+06	1.00592e+06	1	280331	1	1	605958	2757520	2.71654e+06	1.12641e+06	4.18799e+06	4.45929e+06	2107546	2.19518e+06	1.86541e+06	1.67834e+06	1.81782e+06	1.93238e+06	1.79805e+06	1.81358e+06	1.8725e+06	1.74673e+06	2.29095e+06	2.10891e+06	2.96693e+06	3.14433e+06	2.16426e+06	2.22115e+06	1.31	117.08	C5 H11 N O2	CPD-3642
CPD-248	2-formylaminobenzaldehyde	869662	881547	716513	677906	596229	611368	430248	334579	265719	121225	133876	1	1	1	1	890011	1.03638e+06	311937	521844	479533	310236	309422	366342	428263	743726	680611	455392	368507	474516	530854	412601	388097	702580	688207	536389	509319	1.77	149.049	C8 H7 N O2	CPD-248
LIPOIC-ACID	(R)-lipoate	155643	152067	1	1	347068	394921	154396	114367	140935	1	1	1	1	1	1	441290	160996	1	436307	372283	436385	397691	346105	308720	121638	155180	511554	484617	105182	110028	190506	195167	289770	291596	233194	264092	4.70333	205.038	C8 H13 O2 S2	LIPOIC-ACID
CPD0-1404	9-[6(RS)-8-diamino-5,6,7,8-tetradeoxy-beta-D-ribo-octofuranosyl]-9H-purin-6-amine	748797	721136	647843	89296.6	166425	181044	1	1	1	1	1	1	1	1	1	293912	74948.8	1	241581	939663	113100	210038	83455.8	95057.6	811773	740606	266538	212246	807192	645747	74600.5	338483	356927	335340	98803.8	97793.4	1.73539	325.18	C13 H23 N7 O3	CPD0-1404
S-TETRAHYDROCOLUMBAMINE	(S)-tetrahydrocolumbamine	199550	190545	220167	203738	106908	115635	82475.3	79654.2	120784	76367.2	1	1	1	1	1	150491	132345	68483.4	126374	155530	163007	153632	117160	150791	96979.9	115466	131608	133421	90713.2	101009	146152	172114	124613	156182	117182	123313	1.56452	341.17	C20 H23 N O4	S-TETRAHYDROCOLUMBAMINE
CPD-10205	4-hydroxy-5-methyl-2-methylene-3(2H)-furanone	3.43482e+06	3050978	1.93273e+06	2.00572e+06	2.20535e+06	1.87014e+06	1451459	1.12637e+06	1399234	883666	953186	271230	1	234352	637232	2475323	2409444	924390	3.52176e+06	3.17574e+06	2.92374e+06	3.04818e+06	4.00996e+06	3.67321e+06	3.5683e+06	3597472	3.32664e+06	3.55688e+06	2383931	2.62846e+06	3.84376e+06	4.41544e+06	3.14446e+06	3.27239e+06	4198774	3.97898e+06	1.41086	126.032	C6 H6 O3	CPD-10205
CPD-1962	(+)-afzelechin	1	17091424	1	15914703	3.62127e+06	16096998	10041436	9212813	7290696	4.19194e+06	4.92597e+06	2.01373e+06	1	2.08549e+06	2.99208e+06	12069465	19892306	8.12922e+06	3.1685e+06	14889363	2.71565e+06	2.69461e+06	3377898	11286966	14893844	3.79096e+06	10633485	10744309	3.55108e+06	15869945	2845738	2.85111e+06	4.16199e+06	3.89415e+06	3.58612e+06	3.72579e+06	1.34	274.09	C15 H14 O5	CPD-1962
CPD1F-134	gibberellin A<sub>9</sub>	136735	148128	216304	153831	114380	286300	1	1	351901	203334	149823	1	1	1	1	201649	420028	1	236559	221026	113194	120303	123970	117049	169704	185591	85622	405735	202881	194407	94425	94967.1	189740	201963	132345	123590	12.031	315.166	C19 H23 O4	CPD1F-134
CPD-14858	3,7,4'-trimethylquercetin 2'-O-beta-D-glucoside	99625.1	95939.1	114512	779005	99502.7	1.08009e+06	383737	345506	508767	307765	348504	1	1	1	1	82258.4	783614	275327	641180	705982	593934	592890	72415.3	2.00089e+06	1.67534e+06	74586.6	95994.1	93279.1	85152.9	680409	787333	807196	73256.3	657687	1.55005e+06	1.53497e+06	2.82656	522.139	C24 H26 O13	CPD-14858
CPD-6442	methylsalicylate	2.56887e+06	2634542	1.74481e+06	1.62288e+06	3.03346e+06	2.90975e+06	1.59049e+06	1.26962e+06	1	591807	1	105888	1	1	1	4.01917e+06	1	1	2128789	1.94611e+06	2.60898e+06	2.79589e+06	3.02574e+06	2943400	2.83044e+06	2.78072e+06	4.05518e+06	4.37427e+06	1.29278e+06	1.30531e+06	1.80544e+06	1.99314e+06	2.7887e+06	2724490	2.32043e+06	2302469	5.29	152.048	C8 H8 O3	CPD-6442
CPD-6181	beta-alanine betaine	4803831	6.26739e+06	4806893	4.01907e+06	9751970	9741000	4.94785e+06	4.32536e+06	4.53742e+06	2.23867e+06	2.01252e+06	1.28883e+06	1	1.67683e+06	1.98302e+06	5.30391e+06	5.0836e+06	4.20388e+06	8393274	8620379	4320507	4636057	10293371	9887070	6619387	6578653	10362950	10509570	7281198	2105960	5760680	6284869	9099592	9337141	6574333	6.66e+06	2.68857	131.095	C6 H13 N O2	CPD-6181
CPD-8935	feruloylserotonin	216935	217704	1	171929	178181	185885	1	1	1	1	1	1	1	1	1	155284	164414	1	1	1	1	1	1	402824	1	1	439048	430937	443094	452071	370380	346227	373749	360264	332369	345552	1.06	352.133	C20 H20 N2 O4	CPD-8935
CPD-13907	dehydroascorbate (bicyclic form)	5389599	5176370	4.18948e+06	4.08633e+06	3.93148e+06	4.53276e+06	2334317	1.95198e+06	1.41219e+06	763260	933556	210783	1	208050	173339	5729494	5.04426e+06	1.98812e+06	2.67142e+06	2.53303e+06	3.23518e+06	3293047	2488653	2.93523e+06	3.53081e+06	3.44106e+06	3351821	3.21042e+06	3.6907e+06	3890463	2337600	2.40083e+06	3.46091e+06	3432460	3143474	2.81857e+06	2.24	192.027	C6 H8 O7	CPD-13907
INDOLE-3-CARBOXALDEHYDE	indole-3-carboxaldehyde	317652	263237	346086	345691	2405107	2.35196e+06	1.39335e+06	1.22393e+06	297700	1.00474e+06	1.0101e+06	273378	1	241720	622188	606336	2.94781e+06	1.00549e+06	784097	1.01229e+06	1412151	1.29107e+06	894328	1.10015e+06	927109	900760	1399466	1.14704e+06	289708	2995972	1.52239e+06	1.4488e+06	891169	827616	1.25024e+06	821246	3.16286	145.052	C9 H7 N O	INDOLE-3-CARBOXALDEHYDE
CPD-8996	(3R)-linalool	460251	432303	412532	387359	500890	523867	295393	253013	173145	76308.3	1	1	1	1	75080.3	558486	1	1	330236	328564	271663	270404	364107	360031	493495	500620	409555	411565	350734	336866	325215	351548	519365	489191	358459	385885	10.49	154.136	C10 H18 O	CPD-8996
CPD0-1501	(2S,3R,6S)-3-fluoro-2,6-diaminopimelate	1.10326e+06	1.01745e+06	1.00627e+06	958621	1.24472e+06	1.26505e+06	1	675130	1165671	244441	1	1	1	1	74331.3	1.59422e+06	1	1	530282	517560	520301	554379	958297	907790	866605	816055	878158	950527	723996	661335	737654	789887	1.29571e+06	1.25478e+06	902865	939175	8.47	208.087	C7 H13 F N2 O4	CPD0-1501
CPD-12218	3-hydroxy-3-phenylpropanoate	1.38029e+06	1.2871e+06	1.68881e+06	1.67952e+06	1	1.09582e+06	1.10276e+06	900024	1	766361	854938	112651	1	171960	201702	1	2.33333e+06	875051	1.61732e+06	1.65534e+06	3364727	3.40379e+06	1.84664e+06	1.78829e+06	1.2005e+06	1.26663e+06	1.43556e+06	1.43669e+06	1.06249e+06	1097990	2.28951e+06	2331712	2.11152e+06	2.02741e+06	1.78956e+06	1.99267e+06	1.78	165.056	C9 H9 O3	CPD-12218
CPD-10207	(2E)-4-hydroxy-5-methyl-2-propylidene-3(2H)-furanone	257541	260073	161874	150515	319716	281293	112173	1	1	1	1	1	1	1	1	1	1	1	177149	1	270435	252430	276393	250436	227561	220408	406355	396190	106324	1	160546	150901	242659	226618	187036	191544	5.29	154.061	C8 H10 O3	CPD-10207
CPD-10329	alpha-L-fucopyranose	241205	240385	369713	356131	88629.5	86786.3	158868	125205	396246	197652	116464	1	1	1	1	413939	1	1	693858	262651	1.11562e+06	1.06946e+06	877164	838313	509720	528594	855506	884899	260268	243004	1.04066e+06	1.00879e+06	530812	539498	1.00033e+06	944883	4.42667	164.071	C6 H12 O5	CPD-10329
CPD-9885	heliespirone C	252269	239994	217688	227002	142282	140394	1	1	1	1	1	1	1	1	1	171342	172878	1	434561	453769	214144	209612	232653	223719	267722	278753	196435	187568	236144	253084	248406	274169	224670	235700	300094	287210	1.26	264.135	C15 H20 O4	CPD-9885
CMP-GROUP	CMP group	116391	127099	361530	219681	1	1	1	1	144018	1	1	1	1	1	1	334407	373583	126813	500235	490466	389476	481638	407829	403825	295826	279385	324030	251772	227255	243533	500169	323817	438409	332971	425952	320586	1.78	322.048	C9 H13 N3 O8 P	CMP-GROUP
CPD-4261	1,8-cineole	460251	432303	412532	387359	500890	523867	295393	253013	173145	76308.3	1	1	1	1	75080.3	558486	1	1	330236	328564	271663	270404	364107	360031	493495	500620	409555	411565	350734	336866	325215	351548	519365	489191	358459	385885	10.49	154.136	C10 H18 O	CPD-4261
CPD-7214	(2S)-dihydrotricetin	10077447	10012174	8477905	1.27343e+06	9176857	1.68444e+06	3.14663e+06	2.62442e+06	7017711	1.81697e+06	739030	521475	1	93207	731241	7.98375e+06	1	1	5.87313e+06	5.66334e+06	1.57906e+06	1.59367e+06	5.01198e+06	4.96565e+06	865411	4542993	1.60157e+06	1.52472e+06	3939998	3.88533e+06	7.58063e+06	7.69758e+06	3.97802e+06	4.07379e+06	1.18505e+06	1.18379e+06	7.87	303.05	C15 H11 O7	CPD-7214
CPD-261	(4S)-perillyl alcohol	479195	455523	458771	427962	540882	526701	283147	235479	173037	1	1	1	1	1	82166.9	1	1	1	411561	403219	351291	364091	465767	449972	516973	514088	409692	409065	372569	338755	344573	379755	530641	504812	393676	424997	10.49	152.12	C10 H16 O	CPD-261
CPD-709	(5alpha)-campestan-3-one	498983	520960	449490	380765	435337	403216	267902	196380	135954	1	103765	1	1	1	129254	361697	1	1	461267	448782	523682	530213	590722	583685	567465	587520	660780	663451	638777	635343	615988	620059	604288	606664	511983	515975	18.93	400.375	C28 H48 O	CPD-709
CPD-10893	quercetin 3, 4', 7-trisulfate	329059	333854	298891	237605	277068	274584	158369	189570	109737	1	119503	1	1	1	149511	424424	1	1	391446	365766	472253	473520	452460	454782	276234	244415	455778	444542	277376	314023	445585	459297	518548	541999	332150	335538	17.86	538.889	C15 H7 O16 S3	CPD-10893
GDP-4-DEHYDRO-6-DEOXY-D-MANNOSE	GDP-4-dehydro-alpha-D-rhamnose	213208	214378	208344	152632	198539	195998	122354	99564.4	1	1	1	1	1	1	84186	265697	1	1	300732	319903	402692	416213	409292	388603	172455	177106	311163	308417	221638	228082	332640	339963	282374	296368	233429	226225	18.16	585.051	C16 H21 N5 O15 P2	GDP-4-DEHYDRO-6-DEOXY-D-MANNOSE
CAFFEOYLQUINATE	trans-5-O-caffeoyl-D-quinate	4561029	4512594	3.43246e+06	3222860	4199588	4.27115e+06	2.36242e+06	1980724	1895141	1.06331e+06	1.18883e+06	396517	1	474884	592262	5.29523e+06	4049385	1.42242e+06	3.62782e+06	2.54544e+06	3395416	4.73345e+06	5.49374e+06	5528729	5307411	3980955	4.84582e+06	4822489	3.31144e+06	3940920	3.38339e+06	3.32449e+06	4.21694e+06	4.34556e+06	5387552	3.92716e+06	2.16	353.085	C16 H17 O9	CAFFEOYLQUINATE
CYS-GLY	L-cysteinylglycine	96351.2	131552	88966.5	69082.6	198861	174347	1	1	1	1	1	1	1	1	1	251012	89634.5	1	333497	236693	171394	173842	167293	253550	223983	250657	249965	1	145090	226812	302755	1	1	236087	1	1	1.68	178.041	C5 H10 N2 O3 S	CYS-GLY
3-2-METHYLTHIOETHYLMALIC-ACID	3-[(2'-methylsulfanyl)ethyl]malate	275967	167956	97574.4	1	1	1	1	1	1	1	1	1	1	1	1	1	1	1	122332	105105	190934	407648	371365	165049	104798	97526.4	323279	307797	168068	237730	141285	206854	169789	152295	123950	243113	1.9	206.027	C7 H10 O5 S	3-2-METHYLTHIOETHYLMALIC-ACID
CPD-14902	porifersta-7,25(27)-dienol	289807	296442	289583	242279	259579	236780	1	1	1	1	1	1	1	1	1	216372	1	1	1	244361	289474	278978	306202	332077	335057	341222	1	358106	339209	337325	1	349820	369505	367643	322308	309894	19.07	412.375	C29 H48 O	CPD-14902
CPD-8844	(3E)-4,8-dimethylnona-1,3,7-triene	1	126474	131739	123000	1	1	1	1	1	1	1	1	1	1	1	1	1	1	130282	120628	88445.4	95843.5	1	93300.4	110041	104252	1	82030.2	93943.6	112654	90825.7	88378.1	121096	1	110546	108161	9.69	150.137	C11 H18	CPD-8844
CPD-16610	ent-sandaracopimaradien-3beta-ol	1	1	1	1	1	1	1	1	1	1	1	1	1	1	1	1	1	1	280690	288552	326647	299917	304072	293708	143526	1	143028	1	1	126855	1	104306	1	1	1	1	13.45	288.25	C20 H32 O	CPD-16610
CPD-4406	glyceollin II	640470	567177	523911	476727	446867	479573	225861	173286	1	1	1	1	1	1	1	445964	499867	135514	239061	259442	231789	178767	137212	177520	184659	1	315256	354261	1	1	247822	260255	1	1	237151	259314	1.4	338.121	C20 H18 O5	CPD-4406
CPD-7610	soyasapogenol B	450778	94401.4	76091.5	282343	342770	343702	196309	2078731	1.45499e+06	1.00863e+06	1.60122e+06	347583	1	1	1.80485e+06	5.02231e+06	1	1	135949	141421	640093	671859	102320	749864	131381	138915	567038	559962	101299	97490.6	661109	631235	112146	626767	457141	469022	19.6925	458.38	C30 H50 O3	CPD-7610
CPD-9905	3beta-hydroxy-9beta-pimara-7,15-diene-19,6beta-olide	532730	535395	638734	593966	440099	424006	201415	192167	114871	1	208304	1	1	1	275708	745380	1	1	804929	762474	613006	610292	448808	519347	636282	663737	385601	393586	715189	711212	430919	345392	691826	676797	431870	425573	15.399	316.204	C20 H28 O3	CPD-9905
8-HYDROXYQUINOLINE	8-hydroxyquinoline	317652	263237	346086	345691	2405107	2.35196e+06	1.39335e+06	1.22393e+06	297700	1.00474e+06	1.0101e+06	273378	1	241720	622188	606336	2.94781e+06	1.00549e+06	784097	1.01229e+06	1412151	1.29107e+06	894328	1.10015e+06	927109	900760	1399466	1.14704e+06	289708	2995972	1.52239e+06	1.4488e+06	891169	827616	1.25024e+06	821246	3.16286	145.052	C9 H7 N O	8-HYDROXYQUINOLINE
CPD-8674	1-O-(4-coumaroyl)-beta-D-glucose	159524	1	5.19593e+06	136608	136800	172178	1	191128	207938	96641.8	93697.9	1	1	1	1.51449e+06	550676	124990	118632	3.54423e+06	2.84508e+06	2156000	4.19145e+06	1	4.9841e+06	4.99057e+06	4346513	4526148	4420739	5151704	3.93074e+06	1	1	222495	1.37024e+06	602755	4168526	9.92429	326.102	C15 H18 O8	CPD-8674
CPD-8081	1-18:3-2-18:3-digalactosyldiacylglycerol	731238	738406	466904	398268	602049	565163	23161670	382112	14126350	11081006	5.62003e+06	19100712	277040	575120	16050778	35659756	1	1	42116460	40327688	611427	47326884	51490128	858415	1.06595e+06	58625904	1.18362e+06	1.19064e+06	51863252	842462	849586	850758	1.26981e+06	1.1661e+06	624174	580300	20.1532	936.585	C51 H84 O15	CPD-8081
CPDQT-5	(+)-hydantocidin	3128358	3077255	2.63139e+06	2.54537e+06	1.94145e+06	1921174	925771	791886	1527751	800377	841523	259757	1	154700	340806	1.77961e+06	1.86083e+06	607408	5308290	5297696	5356701	5.25e+06	4.08973e+06	4.03486e+06	3.76182e+06	3705426	3.37065e+06	3387818	3.41434e+06	3.36387e+06	5.29444e+06	5437857	3.6928e+06	3609945	4.68248e+06	4685270	1.44	218.058	C7 H10 N2 O6	CPDQT-5
6-METHOXYMELLEIN	6-methoxymellein	195920	182154	105158	94455.7	1	1	1	1	1	1	1	1	1	1	1	1	1	1	198234	198124	234618	217075	127611	124030	106904	103655	155020	132824	76170.1	1	246149	246310	1	81312.8	160998	162234	5.54	208.074	C11 H12 O4	6-METHOXYMELLEIN
3-URACIL-1-YL-L-SERINE	L-willardiine	169804	164187	102914	100993	166796	123017	1	1	1	1	1	1	1	1	1	104389	123302	1	102915	162523	211083	103018	108597	109999	114734	99979.3	110200	285963	99402.1	1	134266	1	96492.7	177323	148739	150468	4.67667	199.061	C7 H9 N3 O4	3-URACIL-1-YL-L-SERINE
AMINO-HYDROXYMETHYL-METHYL-PYR-P	4-amino-2-methyl-5-(phosphooxymethyl)pyrimidine	450167	441074	86813.9	507010	425420	445226	173704	141710	1	1	1	1	1	1	1	100150	147944	196944	1	261163	1	1	264026	260452	309047	1	340668	326177	382240	424434	152675	165361	305889	228689	244772	217639	2.19	217.022	C6 H8 N3 O4 P	AMINO-HYDROXYMETHYL-METHYL-PYR-P
GERANYLGERANYL-PP	geranylgeranyl diphosphate	3.3353e+06	3.27848e+06	2.96502e+06	2.79357e+06	2.78474e+06	2.8148e+06	2.14436e+06	1.96969e+06	1	878657	998420	449322	1	483223	872242	2.9797e+06	3.79817e+06	1515873	3.22954e+06	3.20289e+06	2228688	2.29777e+06	3.37325e+06	3389913	3.69861e+06	3680581	3.34149e+06	3.35912e+06	3.83248e+06	3.8403e+06	3.17806e+06	3.25609e+06	3.37599e+06	3.35688e+06	3.5365e+06	3.52274e+06	1.26	447.164	C20 H33 O7 P2	GERANYLGERANYL-PP
CPD-9877	(-)-curcuquinone	664153	479997	592349	590880	341124	338138	219834	215935	215231	1	120005	1	1	1	1	443495	457583	87154.8	1.07527e+06	1.06553e+06	460624	475307	555888	550510	738548	739145	430391	454762	665110	658832	678700	700672	587683	605290	669479	698001	1.31548	232.144	C15 H20 O2	CPD-9877
LYS	L-lysine	969464	958478	1.57917e+06	1.53677e+06	1573359	1.51938e+06	585470	472404	317127	144798	282128	74624.9	1	70715.7	141156	1.8849e+06	1.70822e+06	519620	902350	908329	920637	944525	820842	821772	675051	653254	1.03222e+06	1.0391e+06	1.15426e+06	1.17189e+06	682005	690292	882868	873980	641747	697827	1.78	147.114	C6 H15 N2 O2	LYS
CPD-16764	8-methoxykaempferol	86437.5	81226.2	100988	74568.8	97017.2	88303.3	1	1	1	1	1	1	1	1	1	179291	144840	1	94023.3	99215.9	80086.6	83247.5	121413	130133	92835.1	113573	121737	118917	100992	110514	117019	110673	163688	159379	102109	113644	6.05923	315.053	C16 H11 O7	CPD-16764
CPD-14499	erythrodiol	99744.7	103096	92954.7	1	1	1	1	1	1	1	1	1	1	1	1	76219.1	1	1	104695	110053	125826	128264	160699	173654	104956	106796	87583.4	94032.1	95833.1	101138	111247	107073	103857	105103	91889.9	98263.3	16.37	442.378	C30 H50 O2	CPD-14499
CPD-9621	robustaquinone G	1	1	1	1	1	1	1	1	1	1	1	1	1	1	1	1	1	1	123504	117777	80494.7	82690.3	1	111306	107505	102334	77538	97252.4	92072.9	77402.2	85640.8	94594.9	89757.7	92263	89604.3	93677.4	1.69	358.064	C18 H14 O8	CPD-9621
CPD-5804	p-aminobenzoate-beta-D-glucopyranosyl ester	1.40372e+06	1446282	1.3385e+06	1.21832e+06	1389555	1409095	178276	141121	695538	354221	370565	90945.2	1	116413	106214	1.65418e+06	1.72614e+06	519048	236904	207360	1455951	1449309	144494	127406	1.47793e+06	1.49657e+06	1.57202e+06	1.47781e+06	1.33606e+06	1.27488e+06	176967	1.28189e+06	1668260	1.70016e+06	1.4566e+06	1.4687e+06	2.236	299.103	C13 H17 N O7	CPD-5804
CPD-11578	3-(indol-3-yl)acrylate	923992	751677	549747	114940	223878	550403	325603	264105	256010	177842	119979	1	1	1	1	229640	340364	96688.1	812532	838364	794086	795900	857592	748134	773971	772601	1	1	410736	342980	640122	506197	422538	756980	781608	738845	0.95	186.056	C11 H8 N O2	CPD-11578
CPD0-1762	1,2-dioctanoyl-1,2,3-butanetriol	664474	682036	631472	521397	984570	463491	197823	173516	158916	94632.5	244971	1	1	1	203607	637762	1	1	856317	827822	807619	800701	807104	822110	702510	691822	653909	652526	662923	675720	696885	656754	697448	706518	618782	658015	16.55	358.273	C20 H38 O5	CPD0-1762
CPD-6645	2,3-dehydrokievitone	1	293390	1.35516e+06	1	511595	875809	1.00813e+06	831593	847879	403488	1	1	1	1	435070	2.35885e+06	1	623767	1.68055e+06	1.78107e+06	1544309	1.57335e+06	2.56612e+06	2.51507e+06	2.14403e+06	2.25073e+06	2.14155e+06	2.21878e+06	1.66723e+06	1.62097e+06	1.65895e+06	1.75686e+06	1.77497e+06	1752677	2.21069e+06	2198067	2.53138	353.101	C20 H17 O6	CPD-6645
CPD-9577	(indol-3-yl)acetyl-L-valine	150847	158141	165268	149991	169428	162663	85411.1	1	80799.3	1	1	1	1	1	1	194317	1	1	154744	151206	141941	150130	208190	204549	190573	206901	162836	175442	145582	153897	157650	143279	186882	198215	158944	155005	10.49	273.125	C15 H17 N2 O3	CPD-9577
CPD-14594	linustatin	240682	241442	251132	213652	175912	172222	91554.5	1	91271.9	1	1	1	1	1	1	285067	1	1	246900	251090	203764	186143	211402	199302	240782	216438	198191	190181	217864	224632	192875	199708	248101	254342	228251	221661	9.69	409.159	C16 H27 N O11	CPD-14594
CPD-12751	13-epi manoyl oxide	1	1	1	1	1	1	1	1	1	1	1	1	1	1	1	1	1	1	118001	1	176153	164482	138304	139791	134036	1	1	111808	133973	128896	1	1	1	124280	1	1	13.11	290.266	C20 H34 O	CPD-12751
CPD-12850	4alpha,14alpha-dimethyl-9beta,19-cyclo-5alpha-cholest-24-en-3beta-ol	289807	296442	289583	242279	259579	236780	1	1	1	1	1	1	1	1	1	216372	1	1	1	244361	289474	278978	306202	332077	335057	341222	1	358106	339209	337325	1	349820	369505	367643	322308	309894	19.07	412.375	C29 H48 O	CPD-12850
CPD-7388	p-mercuribenzoate	523141	519022	847196	282436	419615	378661	204383	166435	162341	1	107045	1	1	1	1	449740	641267	163948	1309715	1.49455e+06	1.49906e+06	1457766	1.00498e+06	914440	1.02395e+06	772622	1041990	653022	529913	1.12697e+06	1.2505e+06	1.0674e+06	1.04796e+06	759597	1.15291e+06	668104	1.69	315.993	C7 H4 Hg O2	CPD-7388
CPD-19461	cyclobis-(1rarr6)-alpha-nigerosyl	125774	143912	1	1	104205	1	1	1	1	1	1	1	1	1	1	1	1	1	187136	200582	74669.2	1	1	95188.1	148150	130427	158143	164889	129228	135734	121997	120721	159205	156924	1	114702	21.06	648.212	C24 H40 O20	CPD-19461
FRU1P	beta-D-fructofuranose 1-phosphate	93928.6	104400	139736	120257	137590	143522	281081	225188	136224	126036	113409	1	1	1	181798	1	1	174300	103656	96853.7	167070	142059	91851	99985.9	87206	1.00666e+06	130638	132165	1	791634	746606	105765	1	1	110003	100868	5.46572	258.011	C6 H11 O9 P	FRU1P
CPD-11684	quercetin 3'-O-glucoside	6502691	6500161	4720189	4.02707e+06	5370801	5.30408e+06	1.90304e+06	1.56407e+06	3.98034e+06	1.03034e+06	272405	195967	1	1	498176	5796037	1	1	2.5907e+06	2.45368e+06	4190437	4.10711e+06	2.56486e+06	2468809	2414593	2.40786e+06	5053467	5.07437e+06	2.72838e+06	2.65817e+06	3.20427e+06	3.18714e+06	2.26356e+06	2.27216e+06	2950724	2.94043e+06	7.96	463.087	C21 H19 O12	CPD-11684
CPD-16621	maniladiol	99744.7	103096	92954.7	1	1	1	1	1	1	1	1	1	1	1	1	76219.1	1	1	104695	110053	125826	128264	160699	173654	104956	106796	87583.4	94032.1	95833.1	101138	111247	107073	103857	105103	91889.9	98263.3	16.37	442.378	C30 H50 O2	CPD-16621
DETHIOBIOTIN	dethiobiotin	859220	647005	797861	619684	773123	803814	439719	373063	366019	187332	178444	1	1	1	148135	932652	974901	377325	780030	791924	525537	666889	756323	583942	701625	899464	787403	791290	644128	636523	556999	587269	874982	883907	713188	743549	1.26	213.126	C10 H17 N2 O3	DETHIOBIOTIN
CPD-4607	benzyladenine-7-N-glucoside	276328	267939	269631	233028	205705	1	100191	1	84585.1	1	1	1	1	1	1	241257	1	1	464517	426549	333211	349445	1	340469	326807	314978	240247	238622	291736	1	227318	216807	292613	282451	250640	248417	9.69	387.151	C18 H21 N5 O5	CPD-4607
CPD-8692	abieta-7,13-dien-18,18-diol	1.79828e+06	444955	497233	424623	204060	205139	249709	708160	353275	218456	251721	1	1	1	123745	1.51781e+06	1	1	706016	2.67947e+06	1.26875e+06	1220944	1.33494e+06	301525	2.15595e+06	2.18358e+06	670298	636209	2.05981e+06	2.06642e+06	1.12473e+06	219108	2286773	2.26864e+06	1462614	365299	14.1587	304.242	C20 H32 O2	CPD-8692
CPD0-1326	p-(bromoacetamido)phenyl uridyl pyrophosphate	327535	313956	286513	225679	268644	249189	134967	127952	89224.7	1	146392	1	1	1	116937	376448	1	1	386695	373184	492521	493934	516155	505149	268405	273906	478450	465152	316362	316152	454560	478549	488430	506114	342502	306378	17.62	612.949	C17 H18 Br N3 O13 P2	CPD0-1326
CPD-19447	11-hydroxyvittatine	10575725	10462204	8.21945e+06	7960224	4.06217e+06	8.08549e+06	2.50046e+06	2.22536e+06	2516052	1.47989e+06	1.6304e+06	644606	1	1.09267e+06	1.15635e+06	9757575	4.51684e+06	1.75466e+06	9148344	9015391	8.10786e+06	7.99295e+06	9553060	9450539	10858494	11061691	8686234	8750409	9746733	9910461	9040577	9104936	11220836	11158643	8.34959e+06	9778169	1.77	287.119	C16 H17 N O4	CPD-19447
CPD-8166	1-18:2-2-18:3-monogalactosyldiacylglycerol	1.38601e+06	1.42602e+06	1.02753e+06	1.01604e+06	1.4155e+06	1.34949e+06	991716	1	394524	283277	133921	394245	1	1	668974	1	1	1	1	1	1	1.90555e+06	1	2.10334e+06	1.47517e+06	1.46819e+06	2268658	2368182	1.21417e+06	1.24799e+06	1	1.09734e+06	1.82826e+06	1.61947e+06	1	708364	22.09	776.547	C45 H76 O10	CPD-8166
PRO	L-proline	10205262	7.55176e+06	10650359	10465554	7508723	9477324	5.75778e+06	5713218	6.34836e+06	3992002	3.53577e+06	1.07373e+06	1	857435	2.62191e+06	11704418	10577529	4772306	3537782	3.52869e+06	2.56457e+06	2672517	2.13112e+06	2089922	2.41084e+06	2.48731e+06	2.37745e+06	2.34872e+06	2719748	2.62526e+06	3.02326e+06	3266034	2.67405e+06	2.62013e+06	3.82e+06	3935693	1.31	115.064	C5 H9 N O2	PRO
MAL	(S)-malate	354191	325643	328545	244167	239867	207676	1	1	1	1	1	1	1	1	1	210995	384998	1	550733	489791	501128	483215	416821	387607	209503	202590	236126	218784	321331	231634	369588	342740	293288	234628	396005	293798	1.88	132.005	C4 H4 O5	MAL
574-TRIHYDROXY-3-METHOXYFLAVONE	chrysoeriol	80659.4	74916.3	132706	121145	107701	115208	1	1	101549	1	1	1	1	1	1	168493	79685.8	1	642080	612319	636278	595934	108407	350252	168989	96345.9	110440	113472	84767.8	183153	502287	499411	85780.5	246800	121952	108496	2.94556	299.056	C16 H11 O6	574-TRIHYDROXY-3-METHOXYFLAVONE
UDP-L-RHAMNOSE	UDP-beta-L-rhamnose	137939	131748	127825	95466.6	101699	99126.5	1	1	1	1	1	1	1	1	1	169199	1	1	133618	131367	182085	180305	188946	193276	106819	103562	167608	175122	128039	140120	196259	174742	179908	174362	137927	141840	18.26	548.046	C15 H22 N2 O16 P2	UDP-L-RHAMNOSE
CPD-13929	(13E)-labda-7,13-dien-15-ol	1	1	1	1	1	1	1	1	1	1	1	1	1	1	1	1	1	1	118001	1	176153	164482	138304	139791	134036	1	1	111808	133973	128896	1	1	1	124280	1	1	13.11	290.266	C20 H34 O	CPD-13929
CPD-5881	(6R)-4a-hydroxy-tetrahydrobiopterin	174985	174518	159388	470713	140081	155013	215760	171495	1.81212e+06	1.08596e+06	543274	229862	1	1	363918	1.18816e+06	553158	539354	276176	269329	158068	151864	150654	399125	549812	360705	451896	445960	485335	649471	392135	361093	757784	730603	350881	345688	3.28735	257.117	C9 H15 N5 O4	CPD-5881
CPD-15839	delta-tocotrienol	139240	126019	891753	750859	275994	151987	460705	329044	111944	74534.7	106981	1	1	1	230917	468922	1	1	132793	1.21318e+06	1.21848e+06	177972	1.11768e+06	1.1746e+06	640405	912344	207475	198549	437908	380505	205013	211460	168362	173025	313376	110026	19.9716	396.304	C27 H40 O2	CPD-15839
APIGENIN-7-O-NEOHESPERIDOSIDE	apigenin 7-O-neohesperidoside	101000	100466	92453.2	100409	83838.3	83411.8	1	1	1	1	1	1	1	1	1	128311	1	1	1	1	1	143166	113674	149684	87628.1	92690.7	124879	133066	88274.8	131183	159221	139259	126685	139474	1	1	19.79	578.15	C27 H30 O14	APIGENIN-7-O-NEOHESPERIDOSIDE
METHYLENE-THF	5,10-methylenetetrahydropteroyl mono-L-glutamate	228068	212998	275034	226806	1	167970	1	1	1	1	1	1	1	1	1	1	1	1	258717	236864	261454	257169	262057	266983	225962	234140	245823	256447	220059	220381	229950	256322	1	215016	215098	217200	14.23	455.166	C20 H21 N7 O6	METHYLENE-THF
CPD-7146	6-isobutyl-4-hydroxy-2-pyrone	704550	744523	953601	944756	630732	626634	437757	357287	534928	238589	290884	1	1	1	1	981771	1.00214e+06	329173	775219	753152	1.00312e+06	1.0092e+06	841999	825716	691147	717879	785619	801950	649785	659661	795373	773199	687244	688390	859618	747942	1.97	167.071	C9 H11 O3	CPD-7146
CPD-464	prephytoene diphosphate	363353	4.5589e+06	4.05766e+06	3.59351e+06	3.49292e+06	3.28935e+06	2.08874e+06	1.68591e+06	1.06755e+06	481545	692633	1315139	1	2.63174e+06	1.13371e+06	435049	1	1	5609698	5322325	5.88611e+06	5835800	503274	5672329	5616178	325848	514002	524495	5485204	5.2807e+06	385421	396497	5.2417e+06	5.16816e+06	314600	294208	23.3946	719.429	C40 H65 O7 P2	CPD-464
CPD-4892	(-)-alpha-pinene	460251	432303	412532	387359	500890	523867	295393	253013	173145	76308.3	1	1	1	1	75080.3	558486	1	1	330236	328564	271663	270404	364107	360031	493495	500620	409555	411565	350734	336866	325215	351548	519365	489191	358459	385885	10.49	136.125	C10 H16	CPD-4892
CPD-19479	2-[(2'-methylsulfanyl)pentyl]maleate	456645	470476	265132	264358	251312	263897	141307	110016	137332	1	1	1	1	1	1	249750	234909	1	173329	175616	157132	150693	156168	142846	121962	121341	389631	411662	87959.2	84901	401349	81827.7	101698	105209	477834	304909	6.49966	230.058	C10 H14 O4 S	CPD-19479
CPD4FS-7	cis-abscisic alcohol	2.1394e+06	2.1345e+06	1.81615e+06	1.66608e+06	2.35316e+06	2.30022e+06	1276436	1.10555e+06	716748	457845	190385	105420	1	1	869607	2.73538e+06	1	1	1.38451e+06	1.31312e+06	1.5401e+06	1.51809e+06	2.00642e+06	1.94082e+06	2.45655e+06	2.38796e+06	2207198	2.1172e+06	1.67828e+06	1.70498e+06	2.12392e+06	2.12956e+06	2.61578e+06	2.52753e+06	2.14933e+06	2.11927e+06	12.92	250.156	C15 H22 O3	CPD4FS-7
CPD-12205	(4E,6E)-1-(4-hydroxyphenyl)-7-phenylhepta-4,6-dien-3-one	404843	1	570069	671416	1	308552	254864	230353	165614	1	1	1	1	1	1	629664	106365	1	100381	173627	74603.4	81732.2	1	159134	99627.3	105254	97242.4	99782.6	295030	94984.6	135515	130824	91248.1	1	253846	255478	1.9184	278.129	C19 H18 O2	CPD-12205
ACRYLYL-COA	acryloyl-CoA	87326.9	83561	1	1	1	1	1	1	1	1	1	1	1	1	1	1	1	1	144818	118588	216211	202155	215406	215461	218195	228604	257818	254784	1	1	143466	129817	174849	178846	158777	150354	5.29	817.095	C24 H34 N7 O17 P3 S	ACRYLYL-COA
CPD-14830	(13S,14R)-13-O-acetyl-1,8-dihydroxy-N-methylcanadine	239622	382004	318986	676513	266109	396774	310430	102319	310308	110019	305565	1	1	1	109474	236994	1	1	1.30492e+06	1.25303e+06	949316	966697	976343	956008	424553	413923	568269	588340	780988	391192	441712	443494	499004	371646	716022	286781	11.821	385.155	C21 H23 N O6	CPD-14830
BERBAMUNINE	berbamunine	282037	290401	256628	197290	181397	162031	102573	89126.2	1	1	1	1	1	1	1	240904	1	1	206881	203173	99559.2	88419.1	92505.5	85854.4	272572	272296	180100	179837	255710	247804	185926	195407	327540	317314	218861	215270	15.95	598.306	C36 H42 N2 O6	BERBAMUNINE
CPD-7854	3,4,3',4'-tetradehydroisozeaxanthin	2.05663e+06	2092839	2.13016e+06	1.7654e+06	1.57578e+06	1.54626e+06	1368087	1.06497e+06	682676	437770	720124	133089	1	1	1.03757e+06	2420796	1	1	1	1	2.2549e+06	2249583	2.28624e+06	2.39421e+06	1.83348e+06	1.96179e+06	2.38732e+06	2.3623e+06	2.25684e+06	2261104	2571604	2.63149e+06	3410988	3.38143e+06	2.14723e+06	2224640	18.91	564.394	C40 H52 O2	CPD-7854
CPD-11594	15-hydroxypentadecanoate	624978	566896	597538	555441	562286	529436	259604	217097	164146	90767.7	249579	1	1	1	225691	765799	1	1	188817	196026	182481	204055	329148	327233	559478	520690	436573	458115	389516	374317	322025	349096	557551	541516	408181	411297	14.83	257.214	C15 H29 O3	CPD-11594
R-COCLAURINE	(R)-coclaurine	574426	580505	331551	3.6866e+06	231979	249813	2.06213e+06	1736558	1.56821e+06	837112	1.19344e+06	350569	1	378413	1	341767	3.35608e+06	1.18978e+06	8665030	8513730	2.14245e+06	2.04418e+06	5623994	5.44189e+06	5.79815e+06	5.84785e+06	2.39226e+06	296023	5011014	365398	5860123	5.81848e+06	564763	3.8994e+06	4.62556e+06	4.63018e+06	2.08853	286.14	C17 H20 N O3	R-COCLAURINE
CPD-16787	prochloraz	263436	240444	130752	1	1	1	1	1	1	1	1	1	1	1	1	1	1	1	452286	404716	269108	259339	387866	384790	381843	386672	314567	305639	211994	236010	1	274581	341336	1	290603	276469	1.68	375.04	C15 H16 Cl3 N3 O2	CPD-16787
CPD0-1816	1,3-dioctanoyl-1,2,3-butanetriol	664474	682036	631472	521397	984570	463491	197823	173516	158916	94632.5	244971	1	1	1	203607	637762	1	1	856317	827822	807619	800701	807104	822110	702510	691822	653909	652526	662923	675720	696885	656754	697448	706518	618782	658015	16.55	358.273	C20 H38 O5	CPD0-1816
CPD-16620	12,13beta-epoxy-beta-amyrin	99744.7	103096	92954.7	1	1	1	1	1	1	1	1	1	1	1	1	76219.1	1	1	104695	110053	125826	128264	160699	173654	104956	106796	87583.4	94032.1	95833.1	101138	111247	107073	103857	105103	91889.9	98263.3	16.37	442.378	C30 H50 O2	CPD-16620
CPD4FS-1	CDP-N-dimethylethanolamine	706121	698297	1.01374e+06	852312	961570	914644	350473	277112	506640	87657.3	1	1	1	1	1	1.18501e+06	1	1	644775	654505	1.03305e+06	1.02725e+06	783883	784976	519480	485477	1.26628e+06	1.20869e+06	579965	585810	1.00176e+06	1.02643e+06	796163	771896	1.05718e+06	1.05681e+06	9.31	473.072	C13 H23 N4 O11 P2	CPD4FS-1
CAPSAICIN	capsaicin	1	1	215096	187863	1	96818.7	1	1	1	1	1	1	1	1	1	149125	178454	1	346532	331224	104555	126035	106533	109530	1	260708	167250	172115	231891	232881	203830	183202	170147	178691	204383	191048	1.29	305.203	C18 H27 N O3	CAPSAICIN
CPD-20010	nothofagin	296638	287880	269903	236527	212861	194836	1	1	1	1	1	1	1	1	1	234184	234313	1	354255	342820	203321	221177	195209	188178	256191	244727	257140	279378	236293	1	165846	148918	158734	161861	228360	1	1.33	436.141	C21 H24 O10	CPD-20010
12-DEHYDRORETICULINIUM	1,2-dehydroreticuline	298129	295106	355688	346088	318662	318964	179843	147449	112346	1	1	1	1	1	101036	448592	530084	200500	495509	464353	441077	438162	365116	345878	422075	407681	340410	326591	458307	455759	398185	416423	619629	610306	369836	369194	1.3	328.154	C19 H22 N O4	12-DEHYDRORETICULINIUM
CPD-19726	(4S)-2,3-dehydro-leucocyanidin	547171	564638	419223	353079	486889	2.1541e+06	799937	610817	1.70758e+06	379953	117601	1	1	1	144540	2.13988e+06	1	1	239638	1	327979	325606	239490	1.17191e+06	1	178436	1	1	1	1	351578	336060	188040	197175	295741	301236	8.2868	304.057	C15 H12 O7	CPD-19726
CPD0-1809	1,2-di-S-octyl-1,2-dimercapto-3-propanol	1.10217e+06	1.09678e+06	1.59613e+06	1.37344e+06	676092	658812	617384	809814	1	1	1	1	1	1	477156	1290518	1	1	1445662	1395740	1.30436e+06	1.34288e+06	1.32922e+06	1.30669e+06	1.09548e+06	1.40786e+06	1.22696e+06	1.20391e+06	1.51688e+06	1.43832e+06	906826	908902	1.08972e+06	1.05967e+06	763107	883729	18.01	348.251	C19 H40 O S2	CPD0-1809
CPD-1863	glucobrassicin	1	1	1	1	1	1	1	1	1	1	1	1	1	1	1	1	1	1	96133.5	97428.8	90837	79545.3	103928	126463	1	94173.5	76886	74225.2	1	1	90300.6	84470.2	1	1	1	1	1.67	447.044	C16 H19 N2 O9 S2	CPD-1863
CPD-6228	gibberellin A<sub>14</sub>	117521	111266	113818	1	92246.3	89618.3	147573	122286	79688.9	1	100720	1	1	1	106062	121771	1	1	123668	116298	115528	113724	118419	119164	118904	111358	120844	113077	117737	114728	123764	123263	128180	119728	108346	118362	15.22	346.178	C20 H26 O5	CPD-6228
2K-ADIPATE	2-oxoadipate	307830	302324	211452	211643	212038	221346	1	1	1	1	1	1	1	1	1	298832	238320	1	166103	158296	212159	208549	183016	197675	199462	170274	164405	162554	197206	207026	236813	176671	195975	194208	159420	156956	2.00577	158.021	C6 H6 O5	2K-ADIPATE
CPD-3728	O-phospho-L-tyrosine	88300.4	98711.8	121203	109460	130308	131796	1	225188	124723	126036	113409	1	1	1	181798	1	1	174300	103656	91435.1	155787	136504	91851	99985.9	87206	1	130638	125707	1	1	101219	100526	1	1	110003	95351.7	6.272	259.019	C9 H10 N O6 P	CPD-3728
CPDQT-295	7-(methylsulfinyl)heptyl-glucosinolate	2.6112e+06	2.60373e+06	1	1	3.92532e+06	3580449	1131394	895053	3.09059e+06	767549	313412	201863	1	1	237721	3.33695e+06	1	1	2.21075e+06	2.12829e+06	3.58768e+06	3.53163e+06	2.08448e+06	2.0569e+06	1.96537e+06	1.92239e+06	3.36892e+06	3.40093e+06	1705625	1740562	2.4353e+06	2.44635e+06	1.78217e+06	1.80313e+06	2598595	2721522	7.63	478.075	C15 H28 N O10 S3	CPDQT-295
CORTISOL	cortisol	403939	407800	382668	338764	335819	318428	154791	138230	115866	1	185705	1	1	1	145174	420660	1	1	436877	437360	408710	398834	395905	403158	398119	385134	400779	401447	419043	399850	391444	401044	417653	407487	376341	391081	15.97	362.21	C21 H30 O5	CORTISOL
CPD-8767	(+)-camphene	460251	432303	412532	387359	500890	523867	295393	253013	173145	76308.3	1	1	1	1	75080.3	558486	1	1	330236	328564	271663	270404	364107	360031	493495	500620	409555	411565	350734	336866	325215	351548	519365	489191	358459	385885	10.49	136.125	C10 H16	CPD-8767
CPD-9440	sophoraflavanone B	1	1	1	1	1	1	1	1	1	1	1	1	1	1	1	1	1	1	266142	253783	151895	1	1	187951	259598	1	1	1	1	1	1	1	1	1	1	1	18.17	340.141	C20 H20 O5	CPD-9440
CPD-8289	1-18:0-2-18:1-phosphatidylethanolamine	1.89995e+06	1.94066e+06	1.79723e+06	1.42944e+06	1.83688e+06	1.68086e+06	1.27828e+06	916874	681436	439313	648777	144513	1	1	882393	2.57934e+06	1	1	3.01342e+06	2.8056e+06	3.70102e+06	3.63065e+06	3.55334e+06	3.50554e+06	2.15642e+06	2.13578e+06	3.3071e+06	3.29269e+06	2345275	2.3289e+06	1	3.24235e+06	3.34232e+06	3.10733e+06	2.06607e+06	2.06272e+06	18.45	745.574	C41 H80 N O8 P	CPD-8289
3-OH-BENZALDEHYDE	3-hydroxybenzaldehyde	603304	585757	723632	717844	1	1	488815	411574	677277	369621	398857	129851	1	78615.8	96120.7	921396	1	395579	814482	809832	1.56332e+06	1634101	903909	861963	555479	605038	570569	604915	468572	475336	1.01264e+06	989491	855990	954522	906690	866119	1.78	122.037	C7 H6 O2	3-OH-BENZALDEHYDE
CPD-4242	ajmaline	1.00716e+06	989623	1019098	1	730196	742786	317064	304170	202509	1	279512	1	1	205669	298738	1.0969e+06	1	1	1	1	967931	978234	942857	994239	1.06564e+06	1.03731e+06	857381	860639	1	956197	906427	913343	961904	1.01144e+06	977287	958127	17.59	327.213	C20 H27 N2 O2	CPD-4242
COPROPORPHYRINOGEN_III	coproporphyrinogen III	1	1	1	1	1	1	1	1	1	1	1	1	1	1	1	1	1	1	1	137322	99353.8	97542.2	115244	108841	115230	114852	74929.6	73277.9	138832	147153	1	1	1	73931.2	1	1	19.8	656.292	C36 H40 N4 O8	COPROPORPHYRINOGEN_III
L-1-LYSOPHOSPHATIDATE	1-oleoyl-sn-glycerol 3-phosphate	1	1	1	1.9351e+06	1.75066e+06	1.53872e+06	957690	606847	1	1	1	636715	1	1	239681	488150	1	1	3.90535e+06	3.62542e+06	3.34352e+06	124634	115777	105202	119053	118442	91632	88006.7	96107.9	91706.1	131167	141848	1	98372.5	109933	117395	10.1112	434.242	C21 H39 O7 P	L-1-LYSOPHOSPHATIDATE
CPD-10349	isovitexin-7-O-xyloside	526877	547746	500872	434579	522973	519618	189904	148243	157822	1	1	1	1	1	1	563118	441042	1	556403	527155	441868	413492	684594	626236	630448	605488	648817	652050	457342	470006	420400	451592	417673	1	546972	505804	1.4	564.153	C26 H28 O14	CPD-10349
TABERSONINE	tabersonine	682855	700261	832373	774169	498513	479615	388817	472398	183640	99230.7	228145	1	1	1	236454	814125	1	1	724689	532023	155355	166167	533646	510132	638555	631948	435490	433812	680840	629722	506372	529405	719655	688398	574145	572681	17.83	337.189	C21 H25 N2 O2	TABERSONINE
CPD-13540	kauralexin A2	1310683	1.31965e+06	1.79877e+06	1.54728e+06	1.26701e+06	1222087	760980	671980	1	222957	602192	1	1	1	764663	1961637	1	1	2.30336e+06	2.2628e+06	1.35327e+06	1.30807e+06	1.29102e+06	1278551	1.74154e+06	1.73918e+06	912041	938448	2.18478e+06	2210752	1.05125e+06	1.10178e+06	2383480	2.34823e+06	1.54796e+06	1.53414e+06	15.65	332.199	C20 H28 O4	CPD-13540
CPD-9020	tetrahydropteroate	191483	176267	197999	174577	1	145792	94675.6	1	1	1	1	1	1	1	1	1	1	1	140956	146927	155660	141684	1	82686.9	90337.6	117593	218814	196565	95198.4	108494	133620	100869	111074	113639	207077	181593	1.63609	315.119	C14 H15 N6 O3	CPD-9020
CPD-20125	1-deoxy-2,3-hexodiulose-6-phosphate	302781	305696	332528	199306	413445	406138	280967	225212	245022	125445	113504	1	1	1	181911	428801	462299	174144	922962	926703	894208	938319	1.08476e+06	1.04752e+06	345340	1.00419e+06	886788	380698	796398	787264	740513	717240	779049	792345	725927	709699	0.96	239.999	C6 H9 O8 P	CPD-20125
CPD4KF-6	stemar-13-ene	1	1	1	1	1	1	1	1	1	1	1	1	1	1	1	1	1	1	118001	1	176153	164482	138304	139791	134036	1	110423	111808	133973	128896	1	1	1	124280	1	1	13.11	272.256	C20 H32	CPD4KF-6
CPD-12621	4-(indol-3-yl)butanoyl-beta-D-glucose	3.0637e+06	3128566	3.12709e+06	85730.1	2.56932e+06	2454955	1224445	1.03853e+06	813066	433168	1.20675e+06	1	1	109462	1.21947e+06	93383.9	1	1	144324	1	128927	130376	109017	3.00193e+06	2.6797e+06	2.71212e+06	2.62051e+06	2.6453e+06	2730120	2.70297e+06	2.84325e+06	2.95542e+06	2.91911e+06	3.07974e+06	3009784	1	15.658	365.14	C18 H23 N O7	CPD-12621
CPD-763	arsenite	282003	264779	304946	302435	274774	283744	179691	150361	112349	1	1	1	1	1	96341.8	318613	327831	124757	167201	174853	161450	147335	145007	147593	144627	138063	155856	164022	169468	174666	146174	152295	177557	191100	153758	160535	1.13	124.925	As H2 O3	CPD-763
CPDQT-414	(E)-omega-(methylsulfanyl)octyl-thiohydroximate	663291	668366	636491	621906	552235	550409	232408	206503	234318	128036	141686	1	1	1	1	513200	719399	121316	609255	584315	682275	642740	609038	613838	612913	614281	545592	845909	470751	531542	686181	694731	720703	698516	576689	621477	1.72	221.091	C9 H19 N O S2	CPDQT-414
CPD-423	N-benzoylanthranilate	165488	175425	151776	165058	146448	152384	134669	115453	228911	99844.3	97463.1	1	1	1	1	183694	276149	1	198682	219593	204668	212993	198593	208583	612085	166631	163714	168237	138933	185402	164845	160915	154750	158385	667732	162572	8.49484	240.067	C14 H10 N O3	CPD-423
CPD-20039	(3R,4R)-7,2,4,2'-tetrahydroxy-4',5'-methylenedioxyisoflav-3-ene	122209	179397	1	1	1	1	1	1	1	1	1	1	1	1	1	1	1	1	497971	445512	439068	443804	281022	285013	242493	229611	201339	179997	1	1	363719	348022	220367	220274	316237	295099	1.42	318.074	C16 H14 O7	CPD-20039
DEOXYCYTIDINE	2'-deoxycytidine	203490	177018	111247	83904.3	1	1	1	1	81418.2	1	1	1	1	1	1	97309.4	1	1	207343	194144	239006	226636	128418	124842	101500	103655	155148	138553	93083.4	88554.2	246572	252955	1	81375.4	155670	156206	5.31565	227.092	C9 H13 N3 O4	DEOXYCYTIDINE
CPD-6141	N-methyl-beta-alanine	574908	405916	253774	251573	244681	1	97273.1	106601	1	1	1	1	1	1	1	1	1	1	166336	166641	141918	156466	171763	173824	191779	199105	133725	95753.4	205623	212884	209581	206046	289695	263736	253997	296260	1.21	103.065	C4 H9 N O2	CPD-6141
CPD-10254	(9Z,12Z)-hexadeca-9,12-dienoyl-CoA	85506.6	1	91958.6	1	1	1	1	1	1	1	1	1	1	1	1	1	1	1	200839	216070	191482	183586	494359	166901	235481	159677	167536	157753	175793	184763	236792	178083	131770	122817	202551	165415	29.61	997.293	C37 H58 N7 O17 P3 S	CPD-10254
3-HEXAPRENYL-45-DIHYDROXYBENZOATE	3-all trans-hexaprenyl-4,5-dihydroxybenzoate	2.42283e+06	2.43349e+06	2.11588e+06	1.75109e+06	2.04349e+06	2.00098e+06	1.52714e+06	1119794	721415	463522	708203	134758	1	1	921461	2.38558e+06	1	1	2794939	2704493	3.44411e+06	3.44162e+06	3.17506e+06	3.23917e+06	2.04343e+06	2.01247e+06	1	3.29915e+06	2.09596e+06	2.1069e+06	3282995	1	1	3.64784e+06	2.56848e+06	2.45774e+06	18.98	561.397	C37 H53 O4	3-HEXAPRENYL-45-DIHYDROXYBENZOATE
CPD-6365	DIBOA	366892	308000	246413	221918	214631	261105	1	1	1	1	1	1	1	1	1	228893	117768	1	553644	539516	390597	397868	500310	482347	484196	481584	420809	401832	340185	374494	461991	510149	451168	427450	511457	514296	1.66	180.031	C8 H6 N O4	CPD-6365
CPD-3402	(-)-medicarpin	770491	859804	680781	631180	714871	686114	1	368394	1	1	1	1	1	1	1	700200	1	1	1	928323	826815	699353	886497	841531	531420	861562	597291	743615	820176	686450	657213	407340	924098	884040	544119	821838	10.48	270.087	C16 H14 O4	CPD-3402
CPD-17263	(3R,8Z,11Z,14Z,17Z)-3-hydroxyicosatetraenoyl-CoA	120341	121432	1	1	1	115961	1	1	1	1	1	1	1	1	1	121434	1	1	1	1	1	1	169221	165203	187538	189054	232989	226032	1	1	1	1	1	1	1	1	1.26	1065.33	C41 H62 N7 O18 P3 S	CPD-17263
CANAVANINE	L-canavanine	563080	563990	508546	491709	531395	555004	304133	277551	312022	143618	181571	1	1	1	135010	1	649992	256846	520334	499141	495186	483791	567097	566407	447325	458104	448806	435187	429446	445383	533836	572593	1	619354	468497	472915	1.33	177.102	C5 H13 N4 O3	CANAVANINE
GLUTACONATE	(E)-glutaconate	6.14773e+06	5.90994e+06	4.99222e+06	4.86814e+06	5.02635e+06	5.15609e+06	2651434	2250957	1.46853e+06	768656	1.03919e+06	233014	1	260600	261356	6.77193e+06	6382028	2492408	2.75145e+06	2601984	3.77637e+06	3.78378e+06	3.20674e+06	3.17926e+06	3.73032e+06	3692621	3.89956e+06	3.90151e+06	4.48404e+06	4532202	1.96316e+06	2.08354e+06	3.66279e+06	3.53267e+06	3.08532e+06	3131990	2.22	128.011	C5 H4 O4	GLUTACONATE
CPD-15177	(13E)-labda-7,13-dien-15-yl diphosphate	3.3353e+06	3.27848e+06	2.96502e+06	2.79357e+06	2.78474e+06	2.8148e+06	2.14436e+06	1.96969e+06	1	878657	998420	449322	1	483223	872242	2.9797e+06	3.79817e+06	1515873	3.22954e+06	3.20289e+06	2228688	2.29777e+06	3.37325e+06	3389913	3.69861e+06	3680581	3.34149e+06	3.35912e+06	3.83248e+06	3.8403e+06	3.17806e+06	3.25609e+06	3.37599e+06	3.35688e+06	3.5365e+06	3.52274e+06	1.26	447.164	C20 H33 O7 P2	CPD-15177
CPD-16602	cyanidin 3-O-glucoside-7-O-(6-O-(p-hydroxybenzoyl)-glucoside)	5269554	5116161	3.05648e+06	2648494	5.87665e+06	5.79919e+06	2527794	2.16062e+06	2.03562e+06	1.25591e+06	301048	196288	1	86208.7	171748	6.49337e+06	1	1	2.33414e+06	2166450	4367934	4274188	4011986	4122075	4071351	4.12469e+06	7.88067e+06	8.00366e+06	1.01029e+06	1.02025e+06	2914665	2.85787e+06	3864852	3.7864e+06	3.37367e+06	3.18307e+06	5.3	730.169	C34 H34 O18	CPD-16602
CPD-7079	(2S)-sakuranetin	363392	362190	309424	252652	322807	319762	174229	147277	102219	1	1	1	1	1	1	247925	1	1	391581	368379	339855	336884	430758	436871	464398	459835	395734	377946	352916	354430	332956	323010	431430	421524	366809	339924	10.48	286.088	C16 H14 O5	CPD-7079
UBIQUINONE-10	ubiquinone-10	1.00966e+06	985506	896942	743847	986034	926017	667826	554617	331361	230602	349680	1	1	1	451556	1.53963e+06	1	1	1.69911e+06	1.63693e+06	2.05681e+06	2.01056e+06	1.8723e+06	1.87658e+06	1.2763e+06	1229888	1.9775e+06	1.95959e+06	1.2977e+06	1.21749e+06	1.69502e+06	1.71167e+06	1.95906e+06	1.83355e+06	1.11541e+06	1.02816e+06	19.43	862.68	C59 H90 O4	UBIQUINONE-10
CPD-9544	amorphigenin	516647	516673	427987	353242	373862	359998	233248	210402	409024	211128	1	1	1	1	90645.8	481666	1	1	648930	635958	685513	685757	609461	617525	617201	615946	584245	577566	527019	515826	875550	885378	839350	839614	686628	677800	10.46	410.138	C23 H22 O7	CPD-9544
CPD-14053	(6R)-L-erythro-5,6,7,8-tetrahydrobiopterin	645274	633135	1	1	672331	649543	131246	114019	1	1	1	1	1	1	1	1	1	1	1	1	233308	223552	1	202729	207268	1	316722	514131	503069	205582	323908	220296	541590	271149	224882	398038	9.096	241.121	C9 H15 N5 O3	CPD-14053
CPD-13923	(-)-9beta-pimara-7,15-dien-19-oate	1.59772e+06	1.57535e+06	1.46358e+06	1227579	801171	737884	683171	524578	306141	176191	250051	1	1	1	461011	1.23564e+06	1	1	2.10236e+06	2034341	1.06208e+06	1.08056e+06	1.34825e+06	1.3626e+06	1.88398e+06	1.84838e+06	1	1090634	1.48848e+06	1.48881e+06	1.16036e+06	1.15549e+06	1.51446e+06	1.49576e+06	1.34922e+06	1.32008e+06	18.18	301.214	C20 H29 O2	CPD-13923
CPD-16689	ent-cassa-12,15-dien-3beta-ol	1	1	1	1	1	1	1	1	1	1	1	1	1	1	1	1	1	1	280690	288552	326647	299917	304072	293708	143526	1	143028	1	1	126855	1	104306	1	1	1	1	13.45	288.25	C20 H32 O	CPD-16689
L-PIPECOLATE	L-pipecolate	125512	72433.4	130283	147421	1	86163.1	1	1	1	1	1	1	1	1	1	191996	1	1	134184	135233	96391.7	1	141054	98824.5	1	1	96212.8	1	1	1	1	77620.7	1	1	80680.1	75845	1.63733	129.079	C6 H11 N O2	L-PIPECOLATE
OLEATE-CPD	oleate	1.22729e+06	1.24904e+06	1321191	1.18817e+06	854462	839082	1	422245	265817	159863	409616	1	1	1.27649e+06	440639	1.24866e+06	1	1	1.65736e+06	1.61271e+06	1.21586e+06	1.19409e+06	1	1.25649e+06	1.41702e+06	1.44635e+06	899129	934685	1.27626e+06	1	935504	901062	1.1512e+06	1.17449e+06	1	1121667	17.44	281.251	C18 H33 O2	OLEATE-CPD
CPD-19725	(4S)-2,3-dehydroleucopelargonidin	338718	342015	270824	233230	304734	305903	313806	227774	636433	124220	1	1	1	1	1	959519	1	1	164194	151695	204809	204782	178683	409081	1	359334	269323	255902	1	407280	233482	242549	143003	146778	201412	199890	8.34704	286.047	C15 H10 O6	CPD-19725
CPD-4161	brassicasterol	82486.8	80918.7	1	1	1	1	1	1	1	1	1	1	1	1	1	85448.6	1	1	92003.3	92272	121417	220019	208437	131107	1	1	82083.8	240426	1	1	224576	208348	1	1	1	1	17.1092	398.352	C28 H46 O	CPD-4161
BACIMETHRIN	bacimethrin	279008	502938	465256	395219	296224	213793	191774	1	274051	1	163113	1	1	1	1	1	504999	1	401259	381198	660053	607019	288333	303267	221004	216723	392984	404352	1211346	248457	409954	403054	1.17363e+06	262527	384528	1	1.39	155.071	C6 H9 N3 O2	BACIMETHRIN
CPD-9790	(S)-autumnaline	391517	426737	246327	237029	379341	386713	232332	172836	1	1	1	1	1	1	1	477248	925339	1	83178.8	78855.4	214537	200647	171250	194300	206641	219791	291109	278882	225786	235939	151096	190011	338871	329276	229186	233946	4.60143	373.183	C21 H27 N O5	CPD-9790
CPD-12282	12-hydroxylaurate	1	1	2.64284e+06	2.46211e+06	3.36495e+06	3.49728e+06	2001363	1.80639e+06	1	630999	180019	105757	1	1	585968	1	1	1	1.80173e+06	1.74673e+06	1.55547e+06	1599213	2153616	2.05935e+06	3.04848e+06	2.83064e+06	2216533	2.15603e+06	2.00074e+06	2.05038e+06	2.0985e+06	2.4928e+06	3.1834e+06	3.29109e+06	2387653	2.69625e+06	10.49	215.166	C12 H23 O3	CPD-12282
CPD0-1314	uridine-5'-diphosphate bromoacetol	1.11991e+06	1.1777e+06	1.05652e+06	896615	1.05336e+06	991471	745179	569785	372169	239371	378552	1	1	1	494580	1.58307e+06	1	1	249610	227752	1.15921e+06	1281392	1.49394e+06	1.49104e+06	885646	761130	1.61082e+06	1.5643e+06	1001051	1.0014e+06	1.5558e+06	1585571	1.84398e+06	1.78189e+06	1.24593e+06	1.18234e+06	19.06	535.912	C12 H15 Br N2 O13 P2	CPD0-1314
CPD-7676	methyl iodide	145321	155842	160071	231496	1	1	1	1	1	1	1	1	1	1	1	165535	117088	1	282847	302995	253332	238441	306660	250168	1	1	177793	190932	1	293646	160642	184004	313914	272316	211989	237528	2.21	141.925	C H3 I	CPD-7676
CPD-9950	cathinone	138244	143560	156802	163267	1	1	1	1	169438	89217.1	1	1	1	1	1	175226	1	1	316253	303989	484666	465820	370743	380318	204836	209276	391301	392079	108003	123792	464953	483015	234840	213473	436926	428062	3.18	150.092	C9 H12 N O	CPD-9950
CPD-6948	beta-amyrin	995195	976497	850998	656533	622536	561709	196264	120002	1	1	1	145177	1	1	1	1	1	1	872905	865933	1.02126e+06	947700	747841	745349	743470	750014	1.10266e+06	1056812	684398	699832	576179	721401	573691	865871	650380	609824	22.8	426.388	C30 H50 O	CPD-6948
CPD-20325	ent-3beta-hydroxycassa-12,15-dien-2-one	194947	189357	198102	159388	100017	91670.2	75005.1	1	1	1	1	1	1	1	1	157191	1	1	345828	322056	224397	228574	231294	225235	267872	266809	170000	172591	223520	218956	166755	177609	189089	189833	196864	193236	18.9	302.223	C20 H30 O2	CPD-20325
CPD-8661	3beta-hydroxy-beta-cyclocitral	245454	253711	239884	232133	273412	299950	201103	125285	1	1	1	1	1	1	1	375749	479522	1	1	1	323465	299962	398033	382258	405401	404140	339170	311627	325234	330216	282915	266713	454320	487376	318056	315295	1.81	168.114	C10 H16 O2	CPD-8661
CPD-7390	butein 4'-beta-D-glucoside	331173	311088	296382	284400	558148	574909	166234	128525	157999	1	1	1	1	1	101382	1.48895e+06	313348	1	172731	175587	201900	200290	1.24041e+06	1239711	307192	291459	362134	903287	1	280233	254349	240070	1	265723	492453	228058	1.61	434.125	C21 H22 O10	CPD-7390
CPD-3941	campest-5-en-3-one	82486.8	80918.7	1	1	1	1	1	1	1	1	1	1	1	1	1	85448.6	1	1	92003.3	92272	121417	220019	208437	131107	1	1	82083.8	240426	1	1	224576	208348	1	1	1	1	17.1092	398.352	C28 H46 O	CPD-3941
5-METHYLTHIOINOSINE	S-methyl-5'-thioinosine	4527857	4.54576e+06	4034120	3.98113e+06	3.63126e+06	3.6911e+06	2166338	1.89203e+06	1.87494e+06	1.01558e+06	1.20788e+06	387041	1	384102	758547	3.48007e+06	1	1425683	6.26832e+06	6188971	5.96722e+06	5942282	5282100	5.28181e+06	5.37933e+06	5363658	5.32901e+06	5341792	5522459	5538957	6192541	6265807	5.59155e+06	5.64221e+06	6.02121e+06	6.01757e+06	1.44	298.077	C11 H14 N4 O4 S	5-METHYLTHIOINOSINE
CPD-20323	ent-isokauren-2beta-ol	1	1	1	1	1	1	1	1	1	1	1	1	1	1	1	1	1	1	280690	288552	326647	299917	304072	293708	143526	1	143028	1	1	126855	1	104306	1	1	1	1	13.45	288.25	C20 H32 O	CPD-20323
CPD-13924	ent-11beta-hydroxy-ent-cassa-12,15-diene	1	1	1	1	1	1	1	1	1	1	1	1	1	1	1	1	1	1	280690	288552	326647	299917	304072	293708	143526	1	143028	1	1	126855	1	104306	1	1	1	1	13.45	288.25	C20 H32 O	CPD-13924
CPD-15318	alpha-D-ribose 5-phosphate	1	1	104527	1	104769	110077	1	1	1	1	1	1	1	1	1	1	102010	1	113900	120732	106581	110850	119817	127513	1	142538	125497	123242	110836	115156	1	130222	1	1	1	1	0.94	227.997	C5 H9 O8 P	CPD-15318
CPD-10051	(-)-trans-carveol	479195	455523	458771	427962	540882	526701	283147	235479	173037	1	1	1	1	1	82166.9	1	1	1	411561	403219	351291	364091	465767	449972	516973	514088	409692	409065	372569	338755	344573	379755	530641	504812	393676	424997	10.49	152.12	C10 H16 O	CPD-10051
CPD-19489	3-carboxy-8-(methylsulfanyl)-2-oxooctanoate	11343423	11586449	2.17841e+06	2.07985e+06	10661902	10813641	5520487	4.74249e+06	6180274	3.56924e+06	2479847	969127	1	785086	924317	12654872	7862745	3.42847e+06	1	1150676	7.88983e+06	7.62846e+06	11977825	11521951	8601379	8644429	12981836	12618535	2.50043e+06	2.50689e+06	6.88688e+06	7129615	9190247	9110711	6154819	6133657	2.32	246.051	C10 H14 O5 S	CPD-19489
R-4-PHOSPHOPANTOTHENOYL-L-CYSTEINE	(R)-4'-phosphopantothenoyl-L-cysteine	86540.4	1	1	1	109372	88932.6	1	1	1	1	1	1	1	1	1	114925	1	1	1	1	101793	103186	105010	110277	118720	112584	169820	177171	1	1	1	1	114217	107674	86012.2	96403.8	5.29	399.067	C12 H20 N2 O9 P S	R-4-PHOSPHOPANTOTHENOYL-L-CYSTEINE
CPD-6643	phaseoluteone	1	293390	1.35516e+06	1	511595	875809	1.00813e+06	831593	847879	403488	1	1	1	1	435070	2.35885e+06	1	623767	1.68055e+06	1.78107e+06	1544309	1.57335e+06	2.56612e+06	2.51507e+06	2.14403e+06	2.25073e+06	2.14155e+06	2.21878e+06	1.66723e+06	1.62097e+06	1.65895e+06	1.75686e+06	1.77497e+06	1752677	2.21069e+06	2198067	2.53138	353.101	C20 H17 O6	CPD-6643
CPD-15373	aldehydo-D-mannose	561425	524488	1	1	318668	380016	151001	151154	167656	1	1	1	1	1	1	1	509326	1	743331	756938	695797	705649	584782	751264	709638	594898	604934	635353	486602	487292	839623	654261	564053	612848	887242	893330	1.35	180.064	C6 H12 O6	CPD-15373
CPD-11534	ent-isokaurene	1	1	1	1	1	1	1	1	1	1	1	1	1	1	1	1	1	1	118001	1	176153	164482	138304	139791	134036	1	110423	111808	133973	128896	1	1	1	124280	1	1	13.11	272.256	C20 H32	CPD-11534
CPD-19795	castasterone 22-O-sulfate	119287	108128	101458	87860.3	83084.4	78723.1	1	1	1	1	1	1	1	1	1	97052.8	1	1	77376.5	95546.1	123836	112068	108262	112685	81119.7	93115.6	99369.5	103943	118303	118992	137681	128449	117470	129127	91548.7	90088.9	5.16	543.299	C28 H47 O8 S	CPD-19795
CPD0-2298	(S)-ureidoglycine	170361	169207	1	1	1	1	1	1	1	1	1	1	1	1	1	126980	145209	1	195290	236883	207952	87131.2	205813	191592	181864	198127	163170	189955	144207	135236	211231	229572	184389	192464	213129	238724	1.36	133.051	C3 H7 N3 O3	CPD0-2298
CPD-13089	(12Z,15Z)-9,10-epoxyoctadeca-12,15-dienoate	13810613	13735688	14381445	12621216	10671836	10356553	1	5462484	5.78802e+06	2.18906e+06	1.08009e+06	776186	1	1	2624109	18119548	1	1	14694534	14521853	10527745	10376719	11342530	11092834	12512816	12633532	9498696	9395906	11172186	11585820	9748857	9807064	13620642	13797353	12040152	11985583	9.69	293.213	C18 H29 O3	CPD-13089
CPD-3762	5-amino-4-imidazolecarboxyamide	171822	139911	148266	128745	99447.1	127985	83520.1	1	1	1	1	1	1	1	1	132783	139137	1	156155	161594	119860	124133	148656	144861	177233	174125	135841	122335	158481	154790	129541	160648	175165	134233	153486	171955	1.77	126.055	C4 H6 N4 O	CPD-3762
CPD-13087	(9Z)-12,13,17-trihydroxyoctadeca-9-enoate	508532	449149	451743	394475	323080	330862	206791	163836	177975	1	1	1	1	1	1	682939	1	1	431227	424028	301867	309108	319142	311658	391649	383841	278598	256005	339511	335854	297268	308886	422648	427311	385406	389380	9.69	329.234	C18 H33 O5	CPD-13087
CPD-14891	ergosta-8,25(27)-dienol	82486.8	80918.7	1	1	1	1	1	1	1	1	1	1	1	1	1	85448.6	1	1	92003.3	92272	121417	220019	208437	131107	1	1	82083.8	240426	1	1	224576	208348	1	1	1	1	17.1092	398.352	C28 H46 O	CPD-14891
CPD-8664	beta-D-gentiobiosyl crocetin	2.10595e+06	2.06401e+06	1.8522e+06	1.59461e+06	2.21027e+06	2.1192e+06	845142	808407	955380	604360	713872	363562	1	321787	728369	2.56266e+06	2.14743e+06	873878	412331	101899	405341	719488	1.69e+06	1.86279e+06	2182850	2.17546e+06	2.31976e+06	2.25589e+06	1.5312e+06	1.5652e+06	903208	963955	1.52785e+06	1.4326e+06	1.33004e+06	1367519	1.26	651.254	C32 H43 O14	CPD-8664
GERANYL-PP	geranyl diphosphate	259184	261559	301922	284976	351436	345731	141177	105508	451858	1	1	1	1	1	1	499985	1	1	225586	242238	509459	505248	383626	412697	187886	189142	445191	437131	182286	190187	387553	385407	283293	268445	443897	430304	5.83	311.04	C10 H17 O7 P2	GERANYL-PP
3-METHYL-1-246-TRIHYDROXYPHENYLBUTAN	phlorisovalerophenone	713101	681272	426709	398267	350339	362764	182688	139541	487301	229501	1	1	1	1	1	1	107380	1	538296	517803	1.38622e+06	1.3623e+06	682806	700493	489298	486085	1.30985e+06	1.2772e+06	321260	310208	827909	857741	292220	295454	723658	733263	4.24	210.09	C11 H14 O4	3-METHYL-1-246-TRIHYDROXYPHENYLBUTAN
2-KETO-6-AMINO-CAPROATE	6-amino-2-oxohexanoate	481180	450872	344142	347658	671792	434710	205733	137900	1	1	1	1	1	1	1	468833	1.10164e+06	124699	480449	422267	508850	538592	620469	796084	697188	884473	800470	591604	514507	604879	854758	888085	745195	729056	538607	901698	1.95	145.074	C6 H11 N O3	2-KETO-6-AMINO-CAPROATE
CPD-1825	beta-L-arabinose 1-phosphate	1	1	104527	1	104769	110077	1	1	1	1	1	1	1	1	1	1	102010	1	113900	120732	106581	110850	119817	127513	1	142538	125497	123242	110836	115156	1	130222	1	1	1	1	0.94	227.997	C5 H9 O8 P	CPD-1825
CPD-14888	3,6,7,2',4'-pentamethylquercetagetin	431490	439598	349392	324352	235366	266117	1	1	106660	1	1	1	1	1	1	1	1	1	645558	684161	641541	628173	585118	512995	472568	482162	458889	491887	405518	383228	687506	719744	497047	476831	592854	576058	1.44	404.111	C20 H20 O9	CPD-14888
INDOLE_PYRUVATE	(indol-3-yl)pyruvate	42821192	42252512	36887212	34154832	7187256	8089625	11905321	10220805	15521321	9042713	8863459	3.49973e+06	1	3037748	1.8443e+06	6.49527e+06	8418281	10427615	24841468	25033988	21841856	21778828	18107652	16858684	18054768	18384698	15273211	14176317	13654908	13711088	24041312	23485874	14212147	15020548	23542248	23170820	1.42	202.048	C11 H8 N O3	INDOLE_PYRUVATE
2-D-THREO-HYDROXY-3-CARBOXY-ISOCAPROATE	(2R,3S)-3-isopropylmalate	112316	98540	1	1	69680.7	88462.9	1	1	1	1	1	1	1	1	1	86086	95265.5	1	87189.4	89072.1	71958.2	1	94969.1	85561.3	95503.7	94359.2	83194.4	79950.4	78234.1	88190.1	80618.1	82024.1	103564	99490.1	102777	81522	1.7	174.053	C7 H10 O5	2-D-THREO-HYDROXY-3-CARBOXY-ISOCAPROATE
CPD-9280	ethiin	228803	187629	113133	186401	279469	307936	1	136026	1	1	1	1	1	1	1	375317	1	1	149430	140749	210704	204059	230358	211350	214505	210277	346042	357562	1	1	130653	123703	202779	223780	166433	171075	5.29	165.045	C5 H11 N O3 S	CPD-9280
CPD-7108	cohumulone	123248	116679	125849	213727	92246.3	89618.3	146530	122286	79688.9	1	100720	1	1	1	106062	1	1	1	133472	1	120883	119073	1	123842	124433	116494	127921	113077	128363	120431	129089	122240	140074	126265	113741	131137	15.1767	347.186	C20 H27 O5	CPD-7108
CPD-19817	(+)-7-epi-jasmonoyl-L-phenylalanine	143388	148307	156454	128217	1	1	1	1	1	1	1	1	1	1	1	78595.3	1	1	1	1	249307	254762	213257	224207	223383	223774	158050	144466	190782	195389	134732	142448	163322	148338	156110	149344	18.9	356.183	C21 H26 N O4	CPD-19817
CPD-12381	8-oxo-deoxyguanosine	2517564	2.37223e+06	1.99819e+06	1.93068e+06	1.77872e+06	1.86035e+06	1.2322e+06	1.08714e+06	986306	559223	671262	237984	1	284551	284438	2.35015e+06	3.0551e+06	1.10754e+06	1.90857e+06	1.88843e+06	1.66387e+06	1.65914e+06	1.98392e+06	2.01886e+06	2.6211e+06	2654758	1.98558e+06	1.9295e+06	2.44722e+06	2.52307e+06	2.25736e+06	2.26202e+06	2.46167e+06	2.46267e+06	2.16158e+06	2.27053e+06	1.84	283.093	C10 H13 N5 O5	CPD-12381
CPDQT-16	2-nonaprenyl-6-hydroxyphenol	166186	165002	139099	1	124606	124192	1	1	1	1	1	1	1	1	1	336868	1	1	299300	252807	284182	248552	224171	218073	204670	214934	273946	273025	228539	212999	278268	265446	267641	242965	159415	165826	23.8825	722.587	C51 H78 O2	CPDQT-16
INDOLE-CARBOXY-HYDRO-THIAZOLE	(R)-dihydrocamalexate	759134	492287	1	1	427052	458590	1	1	1	1	1	1	1	1	1	584766	1	1	1	903917	947384	912139	1.15049e+06	1.07558e+06	482017	483530	488497	497712	1	1	1	1	469570	843730	605620	1	2.24	245.037	C12 H9 N2 O2 S	INDOLE-CARBOXY-HYDRO-THIAZOLE
CPD-10500	peonidin	1	1	1	1	1	1	1	1	1	1	1	1	1	1	1	104901	1	1	102160	96740.9	91781.2	95112.9	80810.9	76768.9	1	1	1	1	93184.5	84039.6	1	1	1	1	1	1	17.04	301.065	C16 H13 O6	CPD-10500
CPD-13093	(9Z,12Z)-15,16-dihydroxyoctadeca-9,12-dienoate	6199977	5972512	6166678	5295494	4530390	4417711	2804542	2.42435e+06	2.55091e+06	944775	446912	307891	1	1	1	8027417	1	1	6295434	6.26165e+06	4.38176e+06	4354838	4730428	4616422	5403552	5.41148e+06	3926371	3.84624e+06	4584320	4848125	4.1104e+06	4099711	5671158	5863705	5188691	5.20447e+06	9.69	311.224	C18 H31 O4	CPD-13093
CPD-10257	5-pentadecatrienyl resorcinol-3-methyl ether	71659.2	70630.5	123025	104613	91496.9	1	1	1	1	1	1	1	1	1	1	1	1	1	97456.1	93105.7	96433.1	116152	93396	76878.9	115766	120329	122614	125890	1	82842.6	89739.4	92534.4	102741	102203	1	1	20.67	328.239	C22 H32 O2	CPD-10257
MESO-DIAMINOPIMELATE	meso-diaminopimelate	190983	175825	191125	153807	174050	181354	1	1	1	1	1	1	1	1	1	287619	1	1	140711	141097	134544	133219	143239	145840	183782	155929	121402	116126	148895	148198	153599	199103	184328	204313	144054	170498	11.74	190.095	C7 H14 N2 O4	MESO-DIAMINOPIMELATE
GUANOSINE_TETRAPHOSPHATE	guanosine tetraphosphate	1828210	1.78641e+06	1.57612e+06	1.32348e+06	1.52068e+06	1426592	1.18873e+06	837892	553956	394492	561321	127244	1	1	703648	1.79774e+06	1	1	1.96544e+06	1.93197e+06	2.52919e+06	2.53757e+06	1	2.32145e+06	1.51661e+06	1.4593e+06	2.38415e+06	2.39041e+06	1.60888e+06	1.60869e+06	2.34341e+06	2.35146e+06	2.57294e+06	2570594	1.94947e+06	1.77404e+06	18.83	597.904	C10 H12 N5 O17 P4	GUANOSINE_TETRAPHOSPHATE
CPD-178	D-myo-inositol (3,4,5,6)-tetrakisphosphate	750586	756052	680160	566831	719694	671748	455343	365185	231158	150466	213456	1	1	1	323413	1163038	1	1	847842	791678	988565	980083	885112	892494	583315	586286	990673	992811	627090	641998	1.00048e+06	1.00377e+06	1212284	1.19853e+06	763937	763107	19.23	491.872	C6 H8 O18 P4	CPD-178
CPD-11828	(22R,23R)-28-homocastasterone 22-O-sulfate	1	166975	1	84027.9	211987	209838	102554	87094.6	1	1	1	1	1	1	1	268418	1	1	84388.6	81160	158506	146513	237123	242870	149728	150101	336852	319862	1	1	202006	197880	296590	317903	189567	189339	14.67	557.324	C29 H49 O8 S	CPD-11828
5-P-NITROPHENYLTHIOADENOSINE	5'-(p-nitrophenyl)thioadenosine	305204	289694	244666	228847	159886	174072	1	1	1	1	1	1	1	1	1	170281	383124	1	561534	540842	639588	612699	557984	449650	314569	337038	322913	282336	224446	238319	539598	535344	330610	357290	468181	459697	1.45	404.095	C16 H16 N6 O5 S	5-P-NITROPHENYLTHIOADENOSINE
UDP-N-ACETYL-D-GLUCOSAMINE	UDP-N-acetyl-alpha-D-glucosamine	304331	327600	267271	244798	284537	275392	82016	1	243841	1	1	1	1	1	1	327337	1	1	86603	107647	132217	128862	124636	117486	106194	104068	226155	219148	83722.2	91891.2	110412	237532	108666	116740	214839	221729	9.78185	605.052	C17 H25 N3 O17 P2	UDP-N-ACETYL-D-GLUCOSAMINE
CPD-12914	4alpha-carboxy-stigmasta-7,24(24<sup>1</sup>)-dien-3beta-ol	432776	169792	688042	562392	149286	125083	1	75857.6	1	1	1	81896.4	1	1	1	1	1	1	849160	712111	518452	986116	649618	629072	278925	1.05994e+06	1088765	1.09286e+06	1.12688e+06	1.14217e+06	589056	272687	206265	734743	599085	590981	21.9915	455.355	C30 H47 O3	CPD-12914
CPD-14553	UDP-alpha-D-galactose	270313	262424	255034	208958	234952	231084	155272	114714	1	1	1	1	1	1	96718.4	346561	1	1	311967	299663	405310	392938	415774	426057	222176	238039	364244	364762	281103	259617	389739	403370	384161	359594	294118	277916	18.18	564.053	C15 H22 N2 O17 P2	CPD-14553
CPD-13571	zealexin A3	94507.2	100277	1	1	161174	155897	1	1	1	1	1	1	1	1	1	111467	1	1	1	1	1	1	365242	347397	208259	209364	275944	262304	120203	118172	135562	1	93422.6	1	127340	124693	14.53	249.148	C15 H21 O3	CPD-13571
PORPHOBILINOGEN	porphobilinogen	1.05988e+06	981625	974614	926236	1.21023e+06	1.22136e+06	746854	657753	1.12401e+06	244441	1	1	1	1	74331.3	1.52862e+06	1	1	519571	512119	502910	508450	933634	803484	774887	1	1	921494	711426	642470	713164	764055	1.25267e+06	1.12864e+06	875948	908414	8.47	225.09	C10 H13 N2 O4	PORPHOBILINOGEN
1516-DIHYDROBILIVERDIN	15,16-dihydrobiliverdin	1.27071e+06	1.25247e+06	1.33479e+06	1.1879e+06	757731	732735	541988	482968	369496	232396	239769	109795	1	118209	189584	716466	1.08577e+06	453686	1	1	762812	778098	842100	835646	1.23021e+06	1.2489e+06	697860	684586	1.35273e+06	1.38816e+06	993547	1.00117e+06	1	1.31528e+06	1.28555e+06	1.25512e+06	1.26	582.234	C33 H34 N4 O6	1516-DIHYDROBILIVERDIN
CPD-13031	(E)-phenylacetaldehyde oxime	513036	532011	607889	156063	1	1	129113	88092.5	327700	156055	206669	1	1	1	1	263530	297065	111149	1.07324e+06	1.07598e+06	1.67652e+06	1638226	1.3049e+06	1.31476e+06	781073	833707	1.3717e+06	1.40431e+06	426650	419301	1.69515e+06	1.7031e+06	869451	835923	1.53272e+06	1.48059e+06	2.673	135.068	C8 H9 N O	CPD-13031
5-FORMYL-THF	(6S)-5-formyl-tetrahydrofolate mono-L-glutamate	78777.7	85710.1	1	1	1	1	1	1	1	1	1	1	1	1	1	1	1	1	122283	137180	1	1	195996	182173	161936	163723	147867	161243	1	1	89377.4	90505.5	1	1	126395	118661	1.28	471.161	C20 H21 N7 O7	5-FORMYL-THF
ALLOCRYPTOPINE	allocryptopine	155162	79444.2	220100	170092	180489	105984	1	1	1	1	90331.3	1	1	1	1	128463	1	1	1	1	206451	169353	75243.1	75151.3	89415.8	74425.4	131298	141025	73641.2	86278.6	105199	93491.4	80355.4	132827	139837	104988	11.36	369.153	C21 H23 N O5	ALLOCRYPTOPINE
CPD-12909	4alpha-carboxy-ergosta-7,24(24<sup>1</sup>)-dien-3beta-ol	270966	257095	229688	184961	285023	251315	151107	111231	433725	296055	475847	100936	1	1	589672	414001	1	1	436797	482488	485328	843993	438176	407087	296536	381640	434283	439483	296464	270970	484995	468837	433673	425008	279043	278360	20.52	441.339	C29 H45 O3	CPD-12909
CPD-19813	cis-tuberonic acid glucoside	233060	221770	238576	188206	1	203909	1	1	1	1	1	1	1	1	1	1	1	1	192978	209107	343686	332866	300534	227845	218252	231141	296692	295488	165121	156724	190798	258194	316582	241408	234620	1	3.36864	387.167	C18 H27 O9	CPD-19813
CPD-12393	(E)-1-(glutathion-S-yl)-N-hydroxy-omega-(methylsulfanyl)pentan-1-imine	609918	619718	534912	272509	392467	555294	169111	128731	120731	1	1	1	1	1	101382	922589	505859	1	397239	397837	200723	194338	606724	1.41084e+06	784026	274306	319718	1.09557e+06	463034	518341	422685	493539	392175	440919	914974	214177	2.115	451.125	C16 H27 N4 O7 S2	CPD-12393
CPD-7990	DL -alpha-difluoromethyllysine	2.38185e+06	2.36028e+06	2.05856e+06	1.59627e+06	1.66351e+06	1.57493e+06	1.28535e+06	486864	2.35077e+06	258219	140084	1	1	1	1	1.69966e+06	1	1	2.25711e+06	2.18962e+06	1.82749e+06	1.76412e+06	2.12905e+06	2.05684e+06	2.54359e+06	2.54268e+06	2.02777e+06	2.00093e+06	2204423	2183890	1.89209e+06	1.9292e+06	2.11207e+06	2570170	2.05413e+06	2.02384e+06	6.92	197.114	C7 H15 F2 N2 O2	CPD-7990
CPD-19420	norbelladine	252155	234102	1	1	152374	161059	102920	91120.4	184998	1	1	1	1	1	1	119039	192257	1	318151	319570	261383	264492	268743	268017	269883	281654	132448	143327	96485.5	1	590411	587208	296907	281082	116873	119180	8.42308	259.122	C15 H17 N O3	CPD-19420
CPD-6222	gibberellin A<sub>43</sub>	240682	241442	251132	213652	175912	172593	91554.5	1	91271.9	1	1	1	1	1	1	285067	1	1	247355	251090	204030	186143	211402	199302	240782	216438	192180	190181	217864	224632	192875	199708	248101	254342	221997	221661	9.69	391.148	C20 H23 O8	CPD-6222
CPD-17264	(2E,8Z,11Z,14Z,17Z)-icosapentaenoyl-CoA	410618	407961	472999	356527	592167	587585	164054	125490	1	1	1	1	1	1	217740	147251	334630	1	121589	1	1	1	426034	416783	331429	334842	381225	391121	1	1	1	1	1	140063	171240	146655	1.26	1047.32	C41 H60 N7 O17 P3 S	CPD-17264
CPD-11839	24-epicathasterone-22-O-sulfate	1	291397	283951	253643	177760	171195	97312.4	95540.9	72442.8	1	1	1	1	1	1	394187	1	1	296034	279379	154946	150494	170580	176070	212235	229089	132485	129185	1	182505	146879	141687	1	1	211661	220318	9.69	511.313	C28 H47 O6 S	CPD-11839
CPD-11507	triketide pyrone	108604	268545	121411	125814	225681	94389.4	103342	76961	78728	1	1	1	1	1	1	191704	166681	1	262904	267957	239519	245125	259434	243832	223037	215981	206268	197778	219679	220765	230478	239157	271424	1	253062	1	13.0067	181.088	C10 H13 O3	CPD-11507
CPD-9306	thiosulfinate	213051	1.21163e+06	130111	892962	1.03967e+06	155609	481127	1	505121	177002	1	1	1	1	1	181440	89714.5	1	2896661	2.7992e+06	1.72814e+06	177242	2.47222e+06	136966	81533.5	136500	114801	102735	1.61019e+06	1.64693e+06	1.69652e+06	138552	1.65518e+06	1.58042e+06	1.78597e+06	1.88856e+06	1.37793	162.02	C6 H10 O S2	CPD-9306
CPD-15091	1-phenyl-3-(3-C-glucosyl-2,4,6-trihydroxyphenyl)propane-1,3-dione	331173	311088	296382	284400	558148	574909	166234	128525	157999	1	1	1	1	1	101382	1.48895e+06	313348	1	172731	175587	201900	200290	1.24041e+06	1239711	307192	291459	362134	903287	1	280233	254349	240070	1	265723	492453	228058	1.61	434.125	C21 H22 O10	CPD-15091
CPD-6883	1,3,7-trihydroxyxanthone	876688	793676	223039	246990	357839	424873	1	1	134753	1	1	1	1	1	1	386208	199782	1	708866	722857	1.02286e+06	1029775	1.1347e+06	1.11408e+06	95822.2	90319	111389	102605	122376	126118	1.03369e+06	1.08753e+06	456716	115365	977546	959783	2.99296	243.027	C13 H7 O5	CPD-6883
CPD-10693	(8E)-4-hydroxy-sphing-8-enine	285887	272134	482147	411805	191894	363405	212473	193097	160726	134302	1	1	1	1	160775	664451	1	1	557191	529863	609096	608736	290685	291889	516029	509976	551555	546391	586033	584787	467447	472670	311116	600199	492024	480720	11.8	316.286	C18 H38 N O3	CPD-10693
CPD-12353	16alpha, 17-epoxy gibberellin A<sub>12</sub>	117521	111266	113818	1	92246.3	89618.3	147573	122286	79688.9	1	100720	1	1	1	106062	121771	1	1	123668	116298	115528	113724	118419	119164	118904	111358	120844	113077	117737	114728	123764	123263	128180	119728	108346	118362	15.22	346.178	C20 H26 O5	CPD-12353
CPD-9978	(6E)-8-oxogeranial	430345	434269	508962	446046	447304	427883	325578	195504	286447	131599	83149.2	1	1	1	1	499361	618033	1	272001	272874	292651	328865	285713	288506	261639	280820	394121	363453	336804	331299	226606	222493	315169	351039	286752	283781	4.80387	166.099	C10 H14 O2	CPD-9978
CPD-12643	1-hydroxycumene	583173	1	468207	717307	635331	591258	522454	256613	453661	117644	159067	1	1	1	141376	691254	1	1	660092	627037	564395	580204	773803	773074	910161	901975	718950	780399	632675	664909	627848	631050	590138	922418	697937	686388	9.329	136.089	C9 H12 O	CPD-12643
CPD-7682	1-piperideine 6-carboxylate	122598	208070	148266	93602.8	123523	100786	83520.1	1	1	1	1	1	1	1	1	1	1	1	167815	160957	135674	105125	131914	118321	126662	113914	86096.8	92643	115600	112304	129541	149724	138173	191416	161383	193088	1.34	126.055	C6 H8 N O2	CPD-7682
CPD-9535	4'-hydroxy-rot-2'-enonate	639719	640406	530461	435341	459990	437979	289740	254363	513545	254191	1	1	1	1	95809.5	583386	1	1	808648	791255	863788	857500	767331	773831	767350	772595	713110	709478	653545	629143	1.08028e+06	1.09298e+06	1.04151e+06	1.04964e+06	863313	850272	10.46	411.146	C23 H23 O7	CPD-9535
CPD-12586	methyl (2E,6E)-farnesoate	135436	138060	90684.8	79337.2	1	76881.2	1	1	1	1	1	1	1	1	1	1	1	1	196427	176617	168469	170106	181061	183204	215882	208394	158971	144456	242617	226429	206293	190753	245686	247959	231607	225648	20.89	250.196	C16 H26 O2	CPD-12586
CPD-717	3-dehydro-6-deoxoteasterone	277508	237511	373029	176249	185390	139239	115068	92117.4	1	1	1	85604.4	1	1	1	1	1	1	508263	452008	350649	348434	419119	411549	420115	444156	370414	355540	186461	576351	350489	1	346509	274874	269089	280835	22.98	432.365	C28 H48 O3	CPD-717
CPD-8052	1D-chiro-inositol	561425	524488	1	1	318668	380016	151001	151154	167656	1	1	1	1	1	1	1	509326	1	743331	756938	695797	705649	584782	751264	709638	594898	604934	635353	486602	487292	839623	654261	564053	612848	887242	893330	1.35	180.064	C6 H12 O6	CPD-8052
CPD-8962	6-methoxypodophyllotoxin	242222	249274	192997	167175	204627	208968	1	1	1	1	1	1	1	1	1	334071	1	1	178097	176796	131741	145949	362481	355838	333613	322190	364518	349746	209705	206963	197907	187347	188024	176728	312082	314316	1.41	444.132	C23 H24 O9	CPD-8962
CPD-16440	iridotrial	334727	339198	377596	351054	338521	345213	188948	163186	94174.9	1	1	173519	1	1	108070	1	1	1	259725	244549	230400	221868	228053	222062	271323	265006	336894	325954	294125	313000	306610	292005	258327	265021	237319	225680	21.26	182.096	C10 H14 O3	CPD-16440
345-TRIHYDROXY-367-TRIMETHOXYFLAVO	3,6,7-trimethylquercetagetin	137845	138980	1	1	118345	115047	1	1	158307	1	1	1	1	1	1	221749	1	1	1	1	1	1	118400	113861	130784	136208	150470	150886	1	1	1	1	133935	124303	1	1	6.21	360.082	C18 H16 O8	345-TRIHYDROXY-367-TRIMETHOXYFLAVO
CPD-12507	O(2),1,9-trimethylurate	308556	270329	176002	166780	204263	212507	120189	107566	87967	1	1	1	1	1	1	281811	255058	87804.6	222876	222722	204828	191176	236705	233153	261755	258256	233907	236217	228533	228977	232428	252567	311971	290031	253474	251683	1.7	210.075	C8 H10 N4 O3	CPD-12507
CPD-15141	2-chloro-2'-deoxyadenosine	242461	256405	264366	241901	225668	192185	298575	241613	136513	1	1	1	1	1	1	245115	1	121931	289404	254769	239794	216541	275830	300745	307890	299063	244340	250768	257972	241970	187186	199011	272272	267423	208190	197266	9.30207	285.063	C10 H12 Cl N5 O3	CPD-15141
4-OXALOMESACONATE	(1E)-4-oxobut-1-ene-1,2,4-tricarboxylate	475377	542297	475062	524638	493272	365547	1	1	1	1	1	1	1	1	1	465457	1	1	1	1	1.18206e+06	1.1058e+06	1.04747e+06	1.02757e+06	917703	899680	891205	900657	836631	831331	863578	957432	745238	738503	873850	874972	2.36	198.985	C7 H3 O7	4-OXALOMESACONATE
CPD-8073	1-18:2-2-16:0-monogalactosyldiacylglycerol	4439043	4455017	3936048	4.29356e+06	4.4659e+06	3.22306e+06	2.27222e+06	1.91955e+06	1.63498e+06	1.19229e+06	1.56027e+06	523637	1	1	1526525	4517641	1	1	1	1	1	4.01548e+06	4.32099e+06	4291893	6309921	7.68775e+06	5.79278e+06	5.82552e+06	6336451	7432746	5729653	5.79998e+06	5.68239e+06	5.21372e+06	5.68426e+06	5.5134e+06	19.44	754.554	C43 H78 O10	CPD-8073
CPD-13511	rhamnetin	96340.7	94725.9	100678	74568.8	102454	93572.6	1	1	1	1	1	1	1	1	1	233746	191869	1	94023.3	99215.9	80086.6	83247.5	133307	139819	92835.1	113573	153718	152277	100992	110514	121878	110673	181765	184668	113457	118912	6.05923	316.061	C16 H12 O7	CPD-13511
CPD-15716	sucrose 6<sup>G</sup>-phosphate	136652	134948	210241	170556	108077	114265	1	1	113344	1	1	1	1	1	1	171132	1	1	1	1	167528	156774	175776	159356	76767	74204.2	181193	182200	138677	132180	112240	106018	131203	139155	1	1	7.18	420.072	C12 H21 O14 P	CPD-15716
CPD4KF-7	9beta-pimara-7,15-diene	1	1	1	1	1	1	1	1	1	1	1	1	1	1	1	1	1	1	118001	1	176153	164482	138304	139791	134036	1	110423	111808	133973	128896	1	1	1	124280	1	1	13.11	272.256	C20 H32	CPD4KF-7
L-DEHYDRO-ASCORBATE	L-dehydro-ascorbate	3.0558e+06	1.81641e+06	2.62244e+06	3063951	2.38324e+06	3.15363e+06	1.6916e+06	1.27665e+06	933721	483170	575514	139439	1	175754	193907	2.96393e+06	4.55065e+06	1.91517e+06	553604	1.66143e+06	2.11943e+06	1.88953e+06	1.52572e+06	1.37405e+06	1.92913e+06	1.87771e+06	2.02139e+06	2530033	2.09324e+06	1.65629e+06	1.52662e+06	1587750	1.54674e+06	1.59053e+06	954533	1.81948e+06	2.21	174.016	C6 H6 O6	L-DEHYDRO-ASCORBATE
CPD-6121	1-(3-aminopropyl)-4-aminobutanal	232084	246629	195994	176935	88549.8	386967	232607	201360	134533	1	1	1	1	1	1	353149	420164	159056	307790	337991	177118	178956	253060	237307	433846	436368	486852	924948	262179	364280	213309	203578	475739	322597	152501	604213	1.082	146.143	C7 H18 N2 O	CPD-6121
CPD-8087	1-alpha-linolenoyl-2-palmitoyl-phosphatidylglycerol	481196	109641	402789	321644	435164	434817	170494	180178	1	1	142321	1	1	87494.4	131645	96856.6	1	1	641182	771765	216864	815757	186429	154166	76152.2	515871	125891	116659	248541	578619	129345	138746	144995	128269	80446.1	473386	17.536	743.501	C40 H72 O10 P	CPD-8087
CPD-17614	9(S)-hydroxy-(10E,12Z,15Z)-octadeca-10,12,15-trienoate	13810613	13735688	14381445	12621216	10671836	10356553	1	5462484	5.78802e+06	2.18906e+06	1.08009e+06	776186	1	1	2624109	18119548	1	1	14694534	14521853	10527745	10376719	11342530	11092834	12512816	12633532	9498696	9395906	11172186	11585820	9748857	9807064	13620642	13797353	12040152	11985583	9.69	293.213	C18 H29 O3	CPD-17614
CPD-13570	zealexin A2	94507.2	100277	1	1	161174	155897	1	1	1	1	1	1	1	1	1	111467	1	1	1	1	1	1	365242	347397	208259	209364	275944	262304	120203	118172	135562	1	93422.6	1	127340	124693	14.53	249.148	C15 H21 O3	CPD-13570
CPD-12652	(9Z,12Z)-octadecadien-6-ynoate	8568316	8682105	9170507	8.15352e+06	6.88451e+06	6627010	1	3380270	3.621e+06	1.35906e+06	1	486310	1	1	1677031	11426073	1	1	9377257	9206179	6824077	6.70769e+06	7333689	7193761	7921091	8057079	6178694	6140485	7326659	7.4692e+06	6282006	6342427	8846629	8820433	7655620	7580766	9.69	275.202	C18 H27 O2	CPD-12652
CPD-18120	caffealdehyde	1.14214e+06	1.21459e+06	1539858	1500228	1	1	1.01465e+06	841811	1	710335	792741	106153	1	171960	201702	1	2.09485e+06	820225	1.50802e+06	1.5219e+06	3.04863e+06	3.0853e+06	1.66538e+06	1.60662e+06	1.05952e+06	1077127	1.22814e+06	1.24786e+06	935485	976932	2067369	2.07482e+06	1.86478e+06	1.81181e+06	1.56331e+06	1.76469e+06	1.78	164.048	C9 H8 O3	CPD-18120
CPD-9617	robustaquinone C	77768.8	78921.1	1	1	1	1	1	1	1	1	1	1	1	1	1	1	86106.5	1	231198	124845	258944	225763	103238	89961.3	101398	87145.4	1	1	96459.4	74874.2	192511	90508.4	83645.9	92875.1	98197.4	96956.8	1.2	300.063	C16 H12 O6	CPD-9617
CPD-718	3-dehydroteasterone	1.31748e+06	1.32622e+06	1.1436e+06	939275	954057	861586	257700	199051	1	189014	1	203806	1	1	1	1	1	1	3.79354e+06	2.9963e+06	4334374	2696610	2.54445e+06	2.98517e+06	1.27489e+06	1.16786e+06	1.13479e+06	1209374	1137419	1.75543e+06	1.01874e+06	1.44323e+06	1.17552e+06	1.41228e+06	1.12906e+06	1.10342e+06	23.23	446.342	C28 H46 O4	CPD-718
CPD-14052	N, N-dihydroxy-tetrahomomethionine	119923	124838	1	1	187262	209357	1	1	1	1	1	1	1	1	1	273459	218349	1	119529	110080	231178	208494	209328	191409	193811	192389	304168	281592	106431	113802	116016	118860	216903	202896	120850	119416	2.27	236.094	C9 H18 N O4 S	CPD-14052
CPD-4580	4alpha-formyl-5alpha-cholesta-8,24-dien-3beta-ol	535409	541563	532269	412692	446214	399479	179595	198064	684406	396358	146197	1	1	1	191123	654919	1	1	2.30107e+06	2.26016e+06	2.90959e+06	2.89205e+06	3.25597e+06	702061	447833	445436	2748981	496500	470476	470119	553390	542735	573134	578194	520022	540350	17.8742	412.33	C28 H44 O2	CPD-4580
CPD-13214	p-nitrophenyl-beta-D-xylobioside	1.43014e+06	1.42886e+06	1.15114e+06	1.06723e+06	813210	828299	450124	395555	661031	361253	392578	126674	1	1	147027	796036	853389	275789	2.89645e+06	2.94388e+06	2.84235e+06	2.63488e+06	2335886	2.17026e+06	1.92513e+06	1.92535e+06	1836654	1.82446e+06	1.57392e+06	1.55584e+06	2.48734e+06	2.51492e+06	1737444	1.67069e+06	1990846	1.96757e+06	1.44	403.107	C16 H21 N O11	CPD-13214
CPD-7559	dihydroartemisinate	454073	439297	464086	455564	355570	336554	194719	169262	186029	1	1	1	1	1	1	654925	1	1	489458	496784	325444	324149	349753	339702	397069	378476	323180	305495	377726	382315	305831	316076	469719	422315	376117	365019	9.69	235.171	C15 H23 O2	CPD-7559
4-ALPHA-METHYL-5-ALPHA-CHOLEST-7-EN-3-ON	4alpha-methyl-5alpha-cholest-7-en-3-one	82486.8	80918.7	1	1	1	1	1	1	1	1	1	1	1	1	1	85448.6	1	1	92003.3	92272	121417	220019	208437	131107	1	1	82083.8	240426	1	1	224576	208348	1	1	1	1	17.1092	398.352	C28 H46 O	4-ALPHA-METHYL-5-ALPHA-CHOLEST-7-EN-3-ON
CPD-19811	(+)-7-epi-12-oxojasmonoyl-L-isoleucine	151393	157854	132224	112238	115231	116382	1	1	1	1	1	1	1	1	1	170457	1	1	376853	371894	158187	176233	192088	124374	176371	176835	168184	173157	158666	157979	192993	194697	114409	125938	165896	164517	6.5452	336.18	C18 H26 N O5	CPD-19811
CPD-2184	1-oleoyl-2-(3E)-hexadecenoyl-phosphatidylglycerol	137792	152208	133500	86224.8	94378.3	85105.1	919707	659641	515134	344006	546000	103833	1	186485	620039	174151	1	1	211863	204447	204796	1	204240	315492	355386	187523	285913	192546	297610	294140	217222	221039	290315	387452	160154	156413	17.5763	745.503	C40 H74 O10 P	CPD-2184
HISTIDINAL	histidinal	348734	356836	248972	227000	269784	275917	187920	140739	149507	1	1	1	1	1	1	404014	400366	1	1	1	88472.3	86845.5	309211	253419	1	1	164621	150048	150668	166856	179475	195718	317016	328447	1	235585	3.52333	140.084	C6 H10 N3 O	HISTIDINAL
CPD0-1808	1,2-dioctanoyl-1-amino-2,3-propanediol	266077	276403	297233	235265	112280	96857.1	101578	85607.2	1	1	1	74084.6	1	1	1	231401	1	504222	150321	135667	171491	171759	182784	197893	283095	298999	155438	158611	269184	270904	132451	183666	257688	115519	88243.7	197441	20.3234	343.265	C19 H37 N O4	CPD0-1808
CPD0-1584	2,4-diamino-6-ethyl-5,3'-(2-cyclohexylphenoxy)prop-1'-yloxypyrimidine	332671	172066	201060	232072	428259	420634	266879	224870	346814	77507.5	1	1	1	1	1	567504	1	1	1	236835	202369	289187	269224	234476	179719	194588	257851	256991	178193	264743	168384	153389	359894	379484	230444	217305	12.7796	412.255	C23 H32 N4 O3	CPD0-1584
CPD0-1555	3-methylphosphoenolpyruvate	141395	136205	78858.1	1	131642	116081	1	1	1	1	1	1	1	1	1	176773	138774	1	154631	139401	145180	163318	128193	170572	136353	130624	103442	69842.1	167876	166914	126982	162191	198967	213837	191086	128043	1.15	178.977	C4 H4 O6 P	CPD0-1555
CPD-9884	(2S,5R)-2-(2-hydroxypropan-2-yl)-5,9-dimethyl-1-oxaspiro[5.5]undec-8-ene-7,10-dione	173248	178972	180593	150357	149139	150249	2.29012e+06	1	1.06463e+06	571253	830302	1	1	1	1.10466e+06	1	1	1	1	1	1.85445e+06	177090	324202	314027	190213	192734	256277	242960	120578	117087	156423	152187	1	191432	168520	179508	11.8369	266.151	C15 H22 O4	CPD-9884
L-AZASERINE	L-azaserine	112316	98769.8	1	1	69680.7	88462.9	1	1	1	1	1	1	1	1	1	86086	95265.5	1	87189.4	92039.7	71958.2	1	94969.1	85561.3	95503.7	94551.7	83194.4	79950.4	78234.1	88190.1	80618.1	82024.1	103564	99490.1	103015	81522	1.7	174.053	C5 H8 N3 O4	L-AZASERINE
CPD-476	4-(2-aminophenyl)-2,4-dioxobutanoate	155722	145362	170983	182092	346472	360030	153984	114367	140935	1	1	1	1	1	1	458293	211982	1	433727	272866	417035	407916	225548	279204	146069	246135	521373	508012	105182	154530	208450	172763	295167	197693	192897	229484	3.96276	206.045	C10 H8 N O4	CPD-476
18-HYDROXYOLEATE	18-hydroxyoleate	1070138	582033	1.05278e+06	877212	855910	823953	2.61519e+06	273203	1127228	705859	335174	123484	1	1	306834	1121844	1	1	1.06852e+06	6.35795e+06	874034	856461	721006	705368	683407	1.04966e+06	481853	827680	960975	1.02668e+06	1.0088e+06	1.00818e+06	1.12163e+06	840614	636464	4.33516e+06	16.6006	297.244	C18 H33 O3	18-HYDROXYOLEATE
CPD-12796	2,2'-azino-bis-(3-ethylbenzothiazoline-6-sulfonate)	224394	231401	210036	167180	172480	166155	105578	1	1	1	1	1	1	1	1	254233	1	1	243855	217839	307533	1	300927	276316	173581	166893	261519	261156	207988	193890	281458	281469	307426	295769	229962	214784	18.42	511.996	C18 H16 N4 O6 S4	CPD-12796
CPD-29	p-chloromercuribenzoate	747200	696624	694279	546896	485814	519136	143015	110276	1	1	1	1	1	1	1	601508	377497	1	486472	536635	651068	593869	568641	584588	613514	594879	554811	571113	587322	609241	378381	404905	515437	545042	490386	510454	2.26	350.951	C7 H4 Cl Hg O2	CPD-29
CPD-260	(+)-trans-carveol	479195	455523	458771	427962	540882	526701	283147	235479	173037	1	1	1	1	1	82166.9	1	1	1	411561	403219	351291	364091	465767	449972	516973	514088	409692	409065	372569	338755	344573	379755	530641	504812	393676	424997	10.49	152.12	C10 H16 O	CPD-260
CPD-7005	geranylgeranyl chlorophyll a	325879	329126	299738	236368	266912	245881	728443	575442	347929	221105	135841	507705	1	1	425337	193671	1	1	1.02002e+06	1.04074e+06	837433	829945	990328	1.00975e+06	1.50297e+06	374734	375829	382779	399594	402305	340073	362638	346591	1.24314e+06	958505	960634	22.7006	885.487	C55 H65 Mg N4 O5	CPD-7005
CPD-13494	6-gingerol	237497	233618	239109	216980	218502	205520	100451	87408.4	1	1	146634	1	1	1	87183.2	254258	1	1	258196	251941	259491	245215	245301	241412	247177	237106	242998	239622	241309	248907	230681	255148	246529	253386	217626	234292	15.32	294.183	C17 H26 O4	CPD-13494
CPD0-1354	tetrahydrothiamine diphosphate	2.67054e+06	594938	512836	450298	452386	472492	220351	194222	130243	221776	295869	1	1	1	1	551762	807493	141378	487232	467133	710747	1299515	469318	973277	573412	545293	542782	537010	574023	601534	494332	477577	1.1362e+06	536495	507142	499613	1.8	425.042	C12 H19 N4 O7 P2 S	CPD0-1354
CPD-864	(+)-bornane-2,5-dione	430345	434269	508962	446046	447304	427883	325578	195504	286447	131599	83149.2	1	1	1	1	499361	618033	1	272001	272874	292651	328865	285713	288506	261639	280820	394121	363453	336804	331299	226606	222493	315169	351039	286752	283781	4.80387	166.099	C10 H14 O2	CPD-864
CPD-4210	trans-zeatin	4.00896e+06	4.01148e+06	3.09403e+06	2.96077e+06	3.0097e+06	3.0497e+06	1.79754e+06	1.55808e+06	1.83051e+06	958890	842907	293116	1	241394	1	4056848	2.51607e+06	715322	4.15098e+06	4.25036e+06	5364304	5.36892e+06	5429612	5.32671e+06	3772339	3802244	4.19022e+06	4.16566e+06	2.44107e+06	2426270	4282699	4268779	4.14765e+06	4232620	4.1015e+06	4015810	2.47	219.111	C10 H13 N5 O	CPD-4210
CPD-734	(-)-jasmonate	84207.2	81844.4	99252.8	89858.6	98643.8	1	1	1	81190.8	1	1	1	1	1	1	126183	1	1	680926	660122	605424	640839	636252	702577	718151	1	88582.8	694817	737732	76382.6	757522	768536	70431.7	787122	706375	768039	7.43583	209.115	C12 H17 O3	CPD-734
CPD-7117	delphinidin-3-O-beta-D-glucoside	6502691	6500161	4720189	4.02707e+06	5370801	5.30408e+06	1.90304e+06	1.56407e+06	3.98034e+06	1.03034e+06	272405	195967	1	1	498176	5796037	1	1	2.5907e+06	2.45368e+06	4190437	4.10711e+06	2.56486e+06	2468809	2414593	2.40786e+06	5053467	5.07437e+06	2.72838e+06	2.65817e+06	3.20427e+06	3.18714e+06	2.26356e+06	2.27216e+06	2950724	2.94043e+06	7.96	463.087	C21 H19 O12	CPD-7117
FERULIC-ACID	ferulate	159027	136224	190912	187252	126848	141414	1	1	119994	1	1	1	1	1	1	241911	1	1	172702	177387	198644	183767	159940	171082	146808	1	116457	153103	96801.3	83353.8	181185	184237	109780	115387	159099	163839	4.3916	193.045	C10 H9 O4	FERULIC-ACID
GIBBERELLIN	gibberellin A<sub>3</sub>	1	1	1	1	1	1	1	1	1	1	1	1	1	1	1	1	1	1	1	122853	85394	1	93506.7	97688.6	1	99142.9	82032.8	1	1	1	109652	120850	1	1	108834	112023	1.33	345.133	C19 H21 O6	GIBBERELLIN
THYMIDINE	thymidine	110610	114855	1	1	1	1	1	1	1	1	1	1	1	1	1	1	1	1	162597	161668	174451	192619	180031	160637	91301.4	92911.4	95629.7	112441	1	1	153751	163282	1	1	130515	1	13.4047	242.091	C10 H14 N2 O5	THYMIDINE
ACETYL-GLU	N-acetyl-L-glutamate	221957	221751	276194	282142	129772	142074	1	1	86510.7	1	1	1	1	1	1	234531	150175	1	207649	222788	191328	198557	212767	217289	195489	217108	215598	198103	177107	175909	203595	212375	268697	244543	257490	237802	2.08	187.049	C7 H9 N O5	ACETYL-GLU
PHENYLACETOTHIOHYDROXIMATE	(Z)-2-phenyl-1-thioacetohydroximate	158973	118895	93941.1	134026	129092	104681	1	1	90194.4	236086	879460	189749	1	157300	1.02971e+06	135806	1	1	1	83165.9	1	1	96265	101979	105991	522119	95827.4	96897.4	2.33819e+06	2.47101e+06	1517546	1.646e+06	100380	115272	79678.6	113601	13.5793	166.031	C8 H8 N O S	PHENYLACETOTHIOHYDROXIMATE
CPD-5683	acidomycin	552588	686668	709859	694177	497144	527563	196646	175586	144999	1	1	1	1	1	1	648454	881911	196759	396504	328732	223688	279004	74806.1	230255	301129	276048	235060	233806	279750	257112	473305	315135	255652	226479	327552	401906	1.41	216.065	C9 H14 N O3 S	CPD-5683
CPD-8910	(+)-secoisolariciresinol	90375.3	83700.9	93194.3	81617.6	1	1	1	1	1	1	1	1	1	1	1	99918.9	1	1	140920	144911	101416	95555.1	95564	101481	101666	108573	83079.1	86860	95693.5	1	86529	78283.2	102898	93876.4	84240.2	83493.8	9.69	362.168	C20 H26 O6	CPD-8910
1-7-DIMETHYLXANTHINE	paraxanthine	573517	519261	448791	389436	318633	385120	151001	151154	167656	1	1	1	1	1	1	433374	509326	1	737960	748969	695797	705649	584782	751264	709638	594019	1	625503	486602	478580	839623	654503	621141	1	897958	887746	1.35	180.065	C7 H8 N4 O2	1-7-DIMETHYLXANTHINE
CPD-14889	4alpha, 14alpha-dimethyl ergosta-8,25(27)-dienol	995195	976497	850998	656533	622536	561709	196264	120002	1	1	1	145177	1	1	1	1	1	1	872905	865933	1.02126e+06	947700	747841	745349	743470	750014	1.10266e+06	1056812	684398	699832	576179	721401	573691	865871	650380	609824	22.8	426.388	C30 H50 O	CPD-14889
CPD-8706	levopiramadiene-diol	1.79828e+06	444955	497233	424623	204060	205139	249709	708160	353275	218456	251721	1	1	1	123745	1.51781e+06	1	1	706016	2.67947e+06	1.26875e+06	1220944	1.33494e+06	301525	2.15595e+06	2.18358e+06	670298	636209	2.05981e+06	2.06642e+06	1.12473e+06	219108	2286773	2.26864e+06	1462614	365299	14.1587	304.242	C20 H32 O2	CPD-8706
CPD-13613	L-threo-sphinganine (C18)	1	1	157598	3.13718e+06	6146863	5739801	2.2112e+06	1.73484e+06	555790	369941	1.00303e+06	227201	1	1	2608096	147772	1	1	16245422	15861363	10368895	403062	9995703	319370	6.61595e+06	1	357666	358510	221553	231970	114879	6.86663e+06	8261134	189976	1	1	17.0474	302.309	C18 H40 N O2	CPD-13613
CPD-18761	coniferyl alcohol radical	226046	248809	160457	149861	134817	136701	1	1	184034	92180.1	1	1	1	1	1	108055	1	1	175560	167454	521297	482594	247232	231269	154400	155730	496736	497961	108152	104914	310620	298509	102669	102754	216687	209889	4.24	179.071	C10 H11 O3	CPD-18761
CPD-12406	(E)-1-(L-cysteinylglycin-S-yl)-N-hydroxy-omega-(methylsulfanyl)nonan-1-imine	147419	152869	1	1	1	1	1	1	1	1	1	1	1	1	1	129521	217400	1	169294	155526	1	1	173478	189159	106980	108213	155418	151515	99716.3	95359.1	154787	161903	151452	155004	185641	167448	4.854	379.169	C15 H29 N3 O4 S2	CPD-12406
CPD-9927	BPH--698	672693	627120	800612	610137	721826	547215	1	1	169273	1	1	1	1	1	1	648730	1	1	720786	737893	1.04307e+06	1.04516e+06	915443	886791	678377	645708	1129502	1.09514e+06	679701	697832	871385	874503	694547	686152	938399	865843	9.29	525.988	C19 H22 K3 O6 P S	CPD-9927
CPD0-1472	tetrahydropteroyl-alpha-glutamylglutamate	68961.6	1	1	1	1	1	1	1	1	1	1	1	1	1	1	73684.8	1	1	1	1	83007	84425.9	77003.4	99161.5	1	83227.7	111909	130308	79267.6	115692	106896	102013	103959	105367	1	1	19.79	571.185	C24 H27 N8 O9	CPD0-1472
CPD-4862	N-hydroxy-L-valine	446382	761138	742068	650104	624111	680487	138414	117763	119051	1	1	1	1	1	1	807530	311994	91205.6	149365	160467	137459	150608	279215	194875	193309	197293	204975	603313	176787	266709	200969	212391	197754	184142	213648	147440	2.08967	132.066	C5 H10 N O3	CPD-4862
CPDQT-409	(E)-1-(L-cystein-S-yl)-N-hydroxy-omega-(methylsulfanyl)octan-1-imine	854516	807042	704357	714703	593819	644175	278382	216108	294268	1	161555	1	1	1	1	305804	1	241393	323555	346219	202532	204456	254646	262686	180531	181187	287690	297361	231489	227202	325320	347282	399549	376906	185664	1	3.93138	308.125	C12 H24 N2 O3 S2	CPDQT-409
CPD-8697	palustradiene	1	1	1	1	1	1	1	1	1	1	1	1	1	1	1	1	1	1	118001	1	176153	164482	138304	139791	134036	1	110423	111808	133973	128896	1	1	1	124280	1	1	13.11	272.256	C20 H32	CPD-8697
CPD-663	UDP-4-dehydro-6-deoxy-alpha-D-glucose	142768	74724.1	131545	1	1	1	233993	173892	333936	1	1	1	1	1	1	165104	1	1	85863.1	81287.8	128345	114418	110777	120417	117268	137247	88867.9	96253.8	157994	140146	116837	109584	215697	98751.2	81182.7	161940	16.646	546.031	C15 H20 N2 O16 P2	CPD-663
CPD-12447	phlorizin	552953	546760	455085	1	1	423314	179997	159071	162102	1	1	1	1	1	1	96759.6	112410	132158	484794	482171	337609	350510	620956	606338	671390	663064	658237	667551	1	484665	335467	309863	1	373858	512016	546575	1.34	435.138	C21 H23 O10	CPD-12447
2-OXINDOLE-3-ACETYL-ASP	(2-oxindol-3-yl)acetyl-L-aspartate	1	554792	216697	111823	1	362100	1	1	1	1	1	1	1	1	1	107140	489740	1	116001	130002	583845	535544	109109	109347	108584	318903	333491	378711	305488	321453	396391	458924	138835	378368	406458	510572	4.12542	304.076	C14 H12 N2 O6	2-OXINDOLE-3-ACETYL-ASP
CPD-19491	3-carboxy-6-(methylsulfanyl)-2-oxohexanoate	19920618	16830568	14438869	14148280	10528165	12277160	3.52762e+06	5.51192e+06	6.19458e+06	3.72941e+06	4.19808e+06	1.45502e+06	1	1.20425e+06	2.45299e+06	4.82638e+06	3796705	4.09292e+06	19535826	18960784	14442737	14223974	12352177	11575392	11781629	12067608	11773196	11907767	12891119	13230675	16515314	17472620	14256120	14541434	18239532	18717672	1.41	218.022	C8 H10 O5 S	CPD-19491
CPD-9938	harmalol	1.36646e+06	1.25583e+06	3.05334e+06	2923412	1.9236e+06	2.11882e+06	2017250	1.82928e+06	2.85181e+06	1.60756e+06	1.70115e+06	555848	1	394884	465339	4788424	4.31795e+06	1732782	1.83125e+06	1.80887e+06	5423150	3.14237e+06	1.68512e+06	1.65125e+06	987612	1.00821e+06	1085201	1.10996e+06	879601	914394	2.31019e+06	4.38412e+06	1.77429e+06	3.58602e+06	3536084	2138191	1.76	200.094	C12 H12 N2 O	CPD-9938
LUTEOLIN-7-O-BETA-D-GLUCURONIDE	luteolin 7-O-beta-D-glucuronide	192764	192233	147731	107779	138033	152957	1	1	118409	1	1	1	1	1	1	186641	1	1	1	74142.2	80022.8	88216.3	91034.6	85291.7	69934.3	87807.1	133239	123867	1	1	1	1	1	1	1	1	5.75059	461.071	C21 H17 O12	LUTEOLIN-7-O-BETA-D-GLUCURONIDE
CPD-697	brassinolide	8296262	8.28123e+06	7.2537e+06	5.99374e+06	7.11672e+06	6.74335e+06	4676787	3.49604e+06	2.68696e+06	1.78749e+06	2.68766e+06	461505	1	1	3.06605e+06	8773715	1	1	1	1	1	1	12088338	12043864	7676970	7.69185e+06	9896510	9874859	7.8332e+06	7.73016e+06	11100072	11166905	10515681	10458105	8539643	8.28943e+06	18.36	480.343	C28 H48 O6	CPD-697
CPD-475	gibberellin A<sub>110</sub>	117521	111266	113818	1	92246.3	89618.3	147573	122286	79688.9	1	100720	1	1	1	106062	121771	1	1	123668	116298	115528	113724	118419	119164	118904	111358	120844	113077	117737	114728	123764	123263	128180	119728	108346	118362	15.22	346.178	C20 H26 O5	CPD-475
13-HYDROPEROXYOCTADECA-911-DIENOATE	(13S)-HPODE	6199977	5972512	6166678	5295494	4530390	4417711	2804542	2.42435e+06	2.55091e+06	944775	446912	307891	1	1	1	8027417	1	1	6295434	6.26165e+06	4.38176e+06	4354838	4730428	4616422	5403552	5.41148e+06	3926371	3.84624e+06	4584320	4848125	4.1104e+06	4099711	5671158	5863705	5188691	5.20447e+06	9.69	311.224	C18 H31 O4	13-HYDROPEROXYOCTADECA-911-DIENOATE
CPDQT-427	indol-3-ylmethyl-L-cysteine	149481	157306	127951	1	138286	113182	1	1	1	1	1	1	1	1	1	113231	1	1	79530.5	97717.7	1	136078	155703	166507	82134.8	195903	77137.8	113223	113026	90450.4	81811.9	1	175913	187200	101277	133951	10.48	250.074	C12 H14 N2 O2 S	CPDQT-427
CIS-ACONITATE	cis-aconitate	1	1	1	1	1	1	1	1	1	1	1	1	1	1	1	1	1	1	131137	147500	159801	146772	144596	116422	1	1	1	1	1	1	113832	1	1	1	1	119581	1.48	170.996	C6 H3 O6	CIS-ACONITATE
CPD-9619	robustaquinone E	86437.5	81226.2	100988	74568.8	97017.2	88303.3	1	1	1	1	1	1	1	1	1	179291	144840	1	94023.3	99215.9	80086.6	83247.5	121413	130133	92835.1	113573	121737	118917	100992	110514	117019	110673	163688	159379	102109	113644	6.05923	315.053	C16 H11 O7	CPD-9619
3-METHYLTHIOPROPYL-DESULFO-GLUCOSINOLATE	3-(methylsulfanyl)propyl-desulfoglucosinolate	1	1	1	1	1	1	1	1	1	1	1	1	1	1	1	1	1	1	263033	1	1	198796	200508	186814	221385	1	176056	1	1	1	1	199116	215011	204366	224672	204138	1.66	327.079	C11 H21 N O6 S2	3-METHYLTHIOPROPYL-DESULFO-GLUCOSINOLATE
CPD-9786	deacetylcolchicine	2304999	2.33738e+06	1.93561e+06	1.28198e+06	1.80001e+06	2.46772e+06	1.42376e+06	1.26845e+06	515795	578929	2.02222e+06	97831.2	1	1	968538	1984182	1	1	1.04395e+06	959750	1.9228e+06	1.91459e+06	2.25588e+06	2.3063e+06	2.0623e+06	2107787	1.84093e+06	2.79757e+06	2.05851e+06	1350450	1.50658e+06	2.48184e+06	2.84562e+06	2.18606e+06	1.71437e+06	1.7594e+06	13.38	358.168	C20 H24 N O5	CPD-9786
CYTOSINE	cytosine	346203	350332	276204	264510	252621	262352	99755.2	96086.8	156318	1	1	1	1	1	1	288823	294365	73964.5	429591	371394	376976	382001	407001	412774	404491	442417	344450	323490	316065	322918	464838	462080	417808	428930	425260	448432	1.38	111.045	C4 H5 N3 O	CYTOSINE
PROGESTERONE	progesterone	580732	587442	557974	497703	309186	292622	279103	219971	114197	1	1	173883	1	1	148415	422493	1	1	655267	609181	362537	352486	410871	412612	664741	694632	383544	402075	650846	664162	416640	419610	561877	537877	470473	486988	20.3	314.226	C21 H30 O2	PROGESTERONE
2-METHYL-3-PHYTYL-14-NAPHTHOQUINONE	phylloquinone	174959	168483	129647	98645.2	146295	120670	1	1	1	1	1	1	1	1	1	1	1	1	398275	337129	304735	263553	268957	293012	275018	232522	235296	232803	294626	229903	270258	244675	334601	264287	170710	223202	23.43	450.357	C31 H46 O2	2-METHYL-3-PHYTYL-14-NAPHTHOQUINONE
CPD-6203	gibberellin A<sub>38</sub>	186200	175226	144392	133721	1	132432	1	1	1	1	1	1	1	1	1	171658	261670	1	221399	191812	1	1	184647	209477	230435	200821	1	189621	1	202321	1	1	1	190687	218485	205414	1.3	361.159	C20 H25 O6	CPD-6203
CHORISMATE	chorismate	335627	167778	97574.4	1	1	1	1	1	1	1	1	1	1	1	1	1	1	1	110290	298219	172207	407648	371365	354059	283670	89183.8	323279	307797	168068	237079	105620	206854	169789	1	101340	243113	1.91	224.038	C10 H8 O6	CHORISMATE
CPD-8069	kaempferol 3-O-[6-(4-coumaroyl)-beta-D-glucosyl-(1->2)-glucosyl-(1->2)-beta-D-glucoside	1.12178e+06	1.11559e+06	839323	702885	861344	831495	377764	335384	362896	231596	275295	1	1	93807.1	225130	897592	858567	329169	637770	686840	638027	612727	1.66621e+06	1.64155e+06	1.65529e+06	1.64926e+06	1.71997e+06	1706462	1.0237e+06	1.03205e+06	719417	743478	838706	801080	1.1493e+06	1123469	1.38	918.224	C42 H46 O23	CPD-8069
2-KETO-3-METHYL-VALERATE	(S)-3-methyl-2-oxopentanoate	411452	383952	275263	334896	305945	318970	169091	155846	136806	76421.9	74094	1	1	1	1	413476	373098	127533	405772	390731	331850	321959	444765	457226	372020	409230	431621	398660	307420	318859	365792	415689	420036	410254	459733	420015	1.71	129.055	C6 H9 O3	2-KETO-3-METHYL-VALERATE
CPD-9878	(-)-curcuhydroquinone	396837	383755	409653	394515	309663	292656	170388	152897	166670	1	1	1	1	1	1	572632	1	1	429372	437866	284553	287029	302861	297496	344719	329816	279295	272437	328465	333949	268491	280260	404686	366548	326010	321836	9.69	234.163	C15 H22 O2	CPD-9878
CPD-293	5-alpha-pregnane-3,20-dione	109213	107994	92116.8	81504.9	1	1	1	1	1	1	1	1	1	1	1	76260.9	1	1	1	1	1	1	1	75613.2	1	129622	1	1	121525	114988	76057.4	1	108627	96683.5	85998.6	90668.7	20.3	316.237	C21 H32 O2	CPD-293
N-4-GUANIDINOBUTYL-4-HYDROXYCINNAMAMID	4-coumaroylagmatine	340277	332471	255188	225463	105868	110769	124844	108162	130018	1	1	1	1	1	1	163705	236238	90001.4	526664	548010	176360	176626	265140	246470	469614	492668	281720	289476	396516	397122	376437	396648	284384	302104	348754	328874	1.3	277.166	C14 H21 N4 O2	N-4-GUANIDINOBUTYL-4-HYDROXYCINNAMAMID
CPD-5421	2,5,7-trihydroxy-4'-methoxyisoflavanone	1	1	1	1	1	1	1	1	1	1	1	1	1	1	1	104901	1	1	102160	96740.9	91781.2	95112.9	80810.9	76768.9	1	1	1	1	93184.5	84039.6	1	1	1	1	1	1	17.04	301.065	C16 H13 O6	CPD-5421
DIOXINDOLE-3-ACETATE	3-hydroxy-2-oxo-(indol-3-yl)acetate	155722	145362	170983	182092	346472	360030	153984	114367	140935	1	1	1	1	1	1	458293	211982	1	433727	272866	417035	407916	225548	279204	146069	246135	521373	508012	105182	154530	208450	172763	295167	197693	192897	229484	3.96276	206.045	C10 H8 N O4	DIOXINDOLE-3-ACETATE
CPD-19411	(2S)-2-amino-4-pentenoate	10205262	7.55176e+06	10650359	10465554	7508723	9477324	5.75778e+06	5713218	6.34836e+06	3992002	3.53577e+06	1.07373e+06	1	857435	2.62191e+06	11704418	10577529	4772306	3537782	3.52869e+06	2.56457e+06	2672517	2.13112e+06	2089922	2.41084e+06	2.48731e+06	2.37745e+06	2.34872e+06	2719748	2.62526e+06	3.02326e+06	3266034	2.67405e+06	2.62013e+06	3.82e+06	3935693	1.31	115.064	C5 H9 N O2	CPD-19411
CPD-10274	(1Z,2S)-2-methylbutanal oxime	196752	204186	191009	149613	199200	211133	83313.2	1	1	1	1	1	1	1	1	241561	194531	1	206590	176140	247707	238013	249956	246343	152224	122406	174906	182722	142106	132635	188347	234148	209180	195663	144601	156313	1.79	101.085	C5 H11 N O	CPD-10274
CPD-19450	4'-O, N-dimethylnorbelladine	108815	123170	98301	142021	97477.9	104481	216169	188169	1	1	1	1	1	1	1	222918	1	1	1.14667e+06	1.07418e+06	128904	130489	167088	156335	117152	117297	193247	155157	107884	122235	96441.5	102845	147712	179872	124801	135224	11.4544	287.154	C17 H21 N O3	CPD-19450
CPD-14074	3,6-dihydronicotinate	6.45334e+06	6.1117e+06	5544816	5399015	5644823	5806321	16081374	13880673	2.33908e+06	6.24418e+06	1.65855e+06	2.99958e+06	1	2931729	6244007	6.65419e+06	7.92357e+06	12029075	5441087	6041339	5.22745e+06	4.85981e+06	6404581	5.9694e+06	7.09022e+06	6353160	5175206	5.56829e+06	6255544	5.80748e+06	4.5183e+06	4.42126e+06	6.48636e+06	7061958	6.1491e+06	5.99508e+06	1.66	124.04	C6 H6 N O2	CPD-14074
N1-ACETYLSPERMINE	N<sup>1</sup>-acetylspermine	144427	137410	124132	110788	104910	1	1	1	1	1	1	1	1	1	1	140152	1	1	301737	285670	154312	170329	145575	132713	137110	143530	117295	1	145335	154327	123019	130053	126552	145138	121263	123346	12.27	247.252	C12 H31 N4 O	N1-ACETYLSPERMINE
CPD-8854	2-descarboxy-betanidin	131353	134756	136068	106150	88266.3	86405.3	155672	138981	101494	1	1	1	1	1	1	110149	89174.3	110042	220766	194822	218346	204291	156613	288685	295486	135572	147225	142570	132067	130817	239356	152612	142464	128615	267813	115503	1.486	343.088	C17 H15 N2 O6	CPD-8854
N-EE-PIPEROYL-PIPERIDINE	piperine	5.39983e+06	566302	351841	3.38128e+06	231700	249448	1.90014e+06	1.58781e+06	1436385	774549	1.10075e+06	350569	1	378413	1	335413	1	1	7856994	7.76338e+06	1.95904e+06	1.88988e+06	5.09388e+06	4923634	5.32374e+06	5379485	2238102	301604	4587261	392354	5320488	5.29364e+06	556017	3.57397e+06	4237509	4242380	2.0875	285.133	C17 H19 N O3	N-EE-PIPEROYL-PIPERIDINE
CPD-18156	isovitexin 2''-O-arabinoside	2.32662e+06	2.32522e+06	2.17997e+06	1.89422e+06	2.52216e+06	2.51915e+06	965265	816383	849798	467994	640952	284603	1	270375	720939	2.77319e+06	1.76212e+06	609032	1137538	1.14858e+06	936869	924454	2.52929e+06	2383741	2.27744e+06	2.20881e+06	2.53719e+06	2.48783e+06	1541080	1.53825e+06	1.01933e+06	1.00338e+06	1	1.25115e+06	1.80812e+06	1775485	1.37	563.151	C26 H27 O14	CPD-18156
CPD-19785	4-prenylphlormethylbutanophenone	275471	1.096e+06	1162211	1.10573e+06	1746406	1.14264e+06	688562	741513	212596	87020	415915	1	1	1	436483	1.1953e+06	1	1	414878	394710	873532	231658	1.51963e+06	311871	251239	231617	1.9433e+06	648870	163786	185474	1.47392e+06	346377	462397	461451	213650	248663	9.04903	277.142	C16 H21 O4	CPD-19785
CPD0-1141	3,3-dimethyl-2-oxobutyric acid 5-(6-aminopurin-9-yl)-3,4-dihydroxytetrahydrofuran-2-ylmethyl ester	1	1	1	1	1	1	1	1	1	1	1	1	1	1	1	1	1	1	1	1	1	99268.3	1	89595.9	1	1	1	100726	1	1	1	91645.9	102763	103036	1	1	2.66	379.148	C16 H21 N5 O6	CPD0-1141
CPD-12911	4alpha-hydroxymethyl-stigmasta-7,24(24<sup>1</sup>)-dien-3beta-ol	99744.7	103096	92954.7	1	1	1	1	1	1	1	1	1	1	1	1	76219.1	1	1	104695	110053	125826	128264	160699	173654	104956	106796	87583.4	94032.1	95833.1	101138	111247	107073	103857	105103	91889.9	98263.3	16.37	442.378	C30 H50 O2	CPD-12911
CPD-9615	robustaquinone A	111397	94206	95296.5	77430.9	221698	217679	1	1	136465	1	1	1	1	1	1	156898	1	1	203826	188697	190349	171142	175717	151017	112998	116010	235610	225331	1	1	152961	188357	92994.7	94464	144115	97570.4	4.815	329.074	C17 H13 O7	CPD-9615
CPD-6976	4-coumaroyl-4'-hydroxyphenyllactate	1	1	1	1	1	1	1	1	1	1	1	1	1	1	1	1	1	1	259486	1	1	1	215040	199871	217121	1	1	1	1	1	1	1	221701	1	228803	1	1.66	327.079	C18 H15 O6	CPD-6976
CPD-17652	4'-hydroxyechinenone	10366657	10274255	8875002	7.45474e+06	8646832	8.3841e+06	5.46839e+06	5005545	1	1	3.42272e+06	1	1	1	4.13129e+06	11130306	1	1	1	1	11164516	1	1	11921983	1	9842451	12954653	12752894	10306771	10167322	14543692	14296511	1	13411305	10292157	10037378	18.12	566.411	C40 H54 O2	CPD-17652
CPD0-1327	5-fluorouracil	2.04161e+06	1.90099e+06	1.66641e+06	1.53838e+06	1.6115e+06	1.77158e+06	1.0556e+06	916696	925864	484817	434428	128970	1	148288	651793	2.20804e+06	1.60511e+06	664503	1.74159e+06	1.79337e+06	1.80274e+06	1.70859e+06	1.8451e+06	1.77572e+06	2.15139e+06	2213108	2.02954e+06	1.98572e+06	1.88592e+06	1.88249e+06	2.02602e+06	2.08546e+06	2.13183e+06	2.24524e+06	2118439	2.16687e+06	0.95	130.018	C4 H3 F N2 O2	CPD0-1327
CPD0-1575	beta-thiogardideazafolate	117442	1	1	1	106165	1	1	1	1	1	1	1	1	1	1	1	1	1	182018	166052	222498	294703	342354	226441	266852	278249	285814	279862	1	1	204501	183874	184649	280287	140928	180761	5.29	764.114	C29 H29 N6 O15 P S	CPD0-1575
CPD-5441	N-dimethylethanolamine phosphate	981420	942872	1	1	543294	1	338889	327363	315856	194611	168405	1	1	1	188791	860730	1	1	580557	788609	1	110344	839819	478614	102032	861183	519752	1	1	1	720616	126026	1	941879	108531	825826	0.95	168.041	C4 H11 N O4 P	CPD-5441
CPD-7496	prolycopene	1	96810.6	1	1	1	1	1	1	1	1	1	1	1	1	1	157375	1	1	186976	177022	264889	271641	198941	185088	88462.7	1	175411	185530	1	88626.6	211738	216201	185842	204879	83321.1	85286.4	20.0872	536.435	C40 H56	CPD-7496
CPD-16551	beta-D-ribose 5-phosphate	1	1	104527	1	104769	110077	1	1	1	1	1	1	1	1	1	1	102010	1	113900	120732	106581	110850	119817	127513	1	142538	125497	123242	110836	115156	1	130222	1	1	1	1	0.94	227.997	C5 H9 O8 P	CPD-16551
PYRIDOXINE-5P	pyridoxine 5'-phosphate	229554	229962	165019	147653	238121	239740	169301	143608	99306.1	1	1	1	1	1	1	308901	232494	1	210132	194831	466925	451063	482524	477957	283532	289914	511876	487625	275058	286147	154792	164256	361867	357322	234035	239803	2.18	247.025	C8 H10 N O6 P	PYRIDOXINE-5P
HYDROXYMALONATE	2-hydroxymalonate	1.38599e+06	1.3629e+06	1.12905e+06	1.11618e+06	1.3075e+06	1.34843e+06	738881	609724	836912	316892	459004	1	1	1	1	1.35951e+06	1.15717e+06	427639	1.60916e+06	1.63596e+06	1.57306e+06	1.52815e+06	1596564	1550910	1.59506e+06	1.59738e+06	1.45487e+06	1.47831e+06	1353418	1.06869e+06	1.61903e+06	1.59965e+06	1.51868e+06	1.52946e+06	1.62871e+06	1.62171e+06	2.38	117.991	C3 H2 O5	HYDROXYMALONATE
CPD-5662	9-mercaptodethiobiotin	105822	100528	146804	136832	100218	101261	1	1	1	1	1	1	1	1	1	146085	1	1	128091	131867	155832	143082	147465	144476	118856	111056	141578	132616	113889	105601	115832	115871	1	102151	93551.1	102925	14.23	245.096	C10 H17 N2 O3 S	CPD-5662
CPD0-1152	N-pentylpantothenamide	122429	404702	153442	105992	81599.6	105774	168153	1	1	1	1	1	1	1	1	158973	1	1	550191	495681	447133	401365	144770	118958	115902	111484	1	1	135014	115269	128042	126245	126877	167633	92721.8	1	13.7387	288.209	C14 H28 N2 O4	CPD0-1152
CPD-8905	(+)-pinoresinol	1	1	1	1	1	1	1	1	1	1	1	1	1	1	1	1	1	1	266142	253783	151895	1	1	187951	259598	1	1	1	1	1	1	1	1	1	1	1	18.17	358.152	C20 H22 O6	CPD-8905
D-SERINE	D-serine	892440	683542	507323	481459	438940	503659	321079	328088	327153	193347	186528	1	1	1	126414	586447	578089	247680	641516	658517	441481	443640	584345	613402	635083	661761	514690	513556	553711	583091	700600	770201	660632	625524	783146	817514	1.25	105.043	C3 H7 N O3	D-SERINE
CPD-12236	feruloylagmatine	640904	575761	606334	552157	588270	605742	350227	282360	179830	90653.9	1	1	1	1	1	710503	1	1	340524	321989	318960	331887	343012	325540	375884	379868	456218	448191	425007	409980	309812	314637	401318	385805	363627	373478	5.55	307.176	C15 H23 N4 O3	CPD-12236
CPD-1083	(E)-2-methylcrotonoyl-CoA	1	1	1	1	1	1	1	1	1	1	1	1	1	1	1	1	1	1	100249	1	149422	131526	150655	136898	1	1	129499	125322	1	1	1	107632	1	1	1	1	24.81	845.145	C26 H38 N7 O17 P3 S	CPD-1083
CPD-15474	gardenin B	1	1	286209	264876	504044	434060	1	1	1	1	1	1	1	1	1	1	1	1	1	1	426724	415411	309384	302718	1	1	1	396260	1	1	1	343900	332532	204134	1	1	4.19	358.098	C19 H18 O7	CPD-15474
CPD-4585	zaragozic acid C	385111	401039	272411	146732	268655	398069	109029	89105.4	154161	80765.2	100834	1	1	1	146745	363930	1	1	121615	98036	272343	278383	413442	443048	1	371301	297814	298016	349959	166159	198938	216229	595562	445239	310850	309580	13.58	751.303	C40 H47 O14	CPD-4585
VITEXIN-2-O-B-L-RHAMNOSIDE	vitexin 2''-O-beta-L-rhamnoside	228639	239707	221388	220429	198697	193279	87740.9	1	1	1	1	1	1	1	1	274250	1	1	289025	325332	326619	335454	289210	344030	212206	223234	281890	305980	213511	286192	339048	314510	276252	301928	229095	1	19.8	577.148	C27 H29 O14	VITEXIN-2-O-B-L-RHAMNOSIDE
DELTA3-ISOPENTENYL-PP	isopentenyl diphosphate	1	1	1	1	1	1	1	1	1	1	1	1	1	1	1	1	1	1	292720	264261	206665	219711	177984	214926	170766	158550	219328	254923	1	456584	1	1	284064	1	1	1	2.21	242.989	C5 H9 O7 P2	DELTA3-ISOPENTENYL-PP
CPD-14985	isorhamnetin 3-O-(3"-O-p-coumaroyl, 6"-O-feruloyl)-glucoside	78244.1	81879.5	1	1	1	1	1	1	1	1	1	1	1	1	1	1	1	1	144749	146725	185921	171554	170071	172907	75121.4	73048.6	126555	140407	103209	130249	124624	119445	129129	132892	1	74044.1	23.25	800.207	C41 H36 O17	CPD-14985
N-METHYLARGININE	L-N<sup>6</sup>-methyl-L-arginine	1	1	1	1	1	1	1	1	1	1	1	1	1	1	1	116378	1	1	1	1	231669	177707	1	124516	1	1	1	1	1	1	296707	322606	184778	201939	1	1	1.24	189.131	C7 H17 N4 O2	N-METHYLARGININE
CPD-648	(S)-4-hydroxymandelonitrile	869662	881547	716513	677906	596229	611368	430248	334579	265719	121225	133876	1	1	1	1	890011	1.03638e+06	311937	521844	479533	310236	309422	366342	428263	743726	680611	455392	368507	474516	530854	412601	388097	702580	688207	536389	509319	1.77	149.049	C8 H7 N O2	CPD-648
CPD-13091	(9Z,12Z)-15,16-epoxyoctadeca-9,12-dienoate	13810613	13735688	14381445	12621216	10671836	10356553	1	5462484	5.78802e+06	2.18906e+06	1.08009e+06	776186	1	1	2624109	18119548	1	1	14694534	14521853	10527745	10376719	11342530	11092834	12512816	12633532	9498696	9395906	11172186	11585820	9748857	9807064	13620642	13797353	12040152	11985583	9.69	293.213	C18 H29 O3	CPD-13091
CPD-14833	narcotine hemiacetal	889842	906746	864872	761264	1.08635e+06	1.09351e+06	728966	602919	959215	265193	104584	76660.1	1	1	125268	1.47612e+06	1	1	354170	336275	350085	345704	653823	635839	630436	632863	870016	764839	566432	541006	532072	540621	1.01765e+06	1.03747e+06	695388	699046	8.47	415.168	C22 H25 N O7	CPD-14833
CPD-9598	dimeric urushiol peroxide	2.64579e+06	111515	91701.5	1.97145e+06	2.20407e+06	2.03929e+06	1671192	1162862	903194	585929	874660	205619	1	1	1.116e+06	2.82433e+06	1	1	3395935	3.28384e+06	4.20994e+06	4.01941e+06	3770277	154927	2.3071e+06	2.24655e+06	3.61832e+06	3.56602e+06	110403	2.48027e+06	3597553	3.65251e+06	3.79276e+06	3765978	2778350	103334	18.5806	642.436	C42 H58 O5	CPD-9598
CPD-14940	7,3',5'-trimethylmyricetin	137845	138980	1	1	118345	115047	1	1	158307	1	1	1	1	1	1	221749	1	1	1	1	1	1	118400	113861	130784	136208	150470	150886	1	1	1	1	133935	124303	1	1	6.21	360.082	C18 H16 O8	CPD-14940
SACCHAROPINE	L-saccharopine	404344	414153	499628	470713	1	1	215330	171174	1	1	1	1	1	1	1	1	551558	1	1	1	1	538988	402740	399125	368926	360705	452253	457962	641967	648584	391843	360740	756383	730311	351612	345688	5.29	275.127	C11 H19 N2 O6	SACCHAROPINE
CPD-9869	all trans-decaprenyl-2-methoxy-6-1,4-benzoquinol	1	1	1	1	1	113958	1	1	1	1	1	1	1	1	1	131416	1	1	369651	371020	1	1	317656	311702	244336	239487	303466	306007	347039	338760	225916	245054	292936	319641	271863	278390	1.09	820.669	C57 H88 O3	CPD-9869
CPD-8780	3-fluorobenzaldehyde	408512	426804	380777	964188	789886	364986	240257	1	1	1	1	1	1	1	1	1	1	1	383605	397399	316246	305958	658305	946906	816782	2.50506e+06	2099425	1.27133e+06	1.64633e+06	811325	604042	967021	800198	2.26318e+06	904696	1.00718e+06	1.66	124.035	C7 H5 F O	CPD-8780
PYRIDOXAL	pyridoxal	887821	897901	723270	684381	596229	611368	430248	334579	265719	121225	133876	1	1	1	1	862138	939726	311937	485026	482385	309256	319784	361705	340130	762245	724078	390537	353430	471041	536429	397089	389201	696700	692692	530553	505523	1.77	167.059	C8 H9 N O3	PYRIDOXAL
CPD-10272	N,N-dihydroxy-L-isoleucine	355942	324127	213507	186053	202521	203101	287641	275536	268595	122481	137725	1	1	1	1	285771	199375	222991	129916	136077	119754	236339	155954	270637	141948	240351	314186	309479	192104	176854	222713	233487	253737	281783	148309	200899	2.05937	162.077	C6 H12 N O4	CPD-10272
CPD-7609	sophoradiol	99744.7	103096	92954.7	1	1	1	1	1	1	1	1	1	1	1	1	76219.1	1	1	104695	110053	125826	128264	160699	173654	104956	106796	87583.4	94032.1	95833.1	101138	111247	107073	103857	105103	91889.9	98263.3	16.37	442.378	C30 H50 O2	CPD-7609
CPD-12159	26,27-dehydrozymosterol	59463404	59836616	58085884	48615768	27138916	26123566	27670254	24473620	12744506	7.94648e+06	18346838	2.6955e+06	1	252349	18649530	50678400	1	1	90457984	88544920	42144164	41726284	44116160	43526080	73781264	73325200	22566272	22273066	70743272	69555824	37825864	38235388	76977960	77209768	49349268	48964892	14.6	382.332	C27 H42 O	CPD-12159
CMP	CMP	496485	512297	552125	501913	419632	407567	219524	172320	1	1	1	1	1	1	1	370919	455000	162143	1.15532e+06	843121	815300	793932	1	640771	491726	522096	534898	766390	660319	631839	525272	482961	522115	572282	583728	560121	1.51	321.044	C9 H12 N3 O8 P	CMP
10-BETA-HYDROXYTAXA-42011-DIEN-5-ALPH	10beta-hydroxytaxa-4(20),11-dien-5alpha-yl acetate	1.07083e+06	70630.5	117572	104613	85671.3	83381	419438	361727	395674	137040	1	1	1	1	141231	88078	1	1	110736	99459	146290	139276	103200	696423	1	115238	117182	117711	744611	787432	89411.6	92214.2	113251	107267	98543.1	90832.4	16.9966	346.252	C22 H34 O3	10-BETA-HYDROXYTAXA-42011-DIEN-5-ALPH
CPD-211	homoglutathione	563695	568654	599886	545499	489948	512107	257997	207473	127623	1	1	1	1	1	1	483930	550541	160635	779152	768583	699278	694465	533570	504736	485290	489341	649530	591885	663398	665095	511195	535950	553800	549423	665527	613365	1.4	320.089	C11 H18 N3 O6 S	CPD-211
CPD-6701	1D-myo-inositol 5-monophosphate	93928.6	104400	139736	120257	137590	143522	281081	225188	136224	126036	113409	1	1	1	181798	1	1	174300	103656	96853.7	167070	142059	91851	99985.9	87206	1.00666e+06	130638	132165	1	791634	746606	105765	1	1	110003	100868	5.46572	258.011	C6 H11 O9 P	CPD-6701
CPD-381	(S)-2-hydroxyglutarate	2706961	2.67087e+06	2.3024e+06	2261429	2.35316e+06	2.33483e+06	1.23029e+06	1.02104e+06	694130	309937	454069	1	1	1	1	2.89186e+06	2.95564e+06	1	1802165	1	935015	1735806	1.36129e+06	1.86479e+06	1.98387e+06	1.98835e+06	2.02034e+06	1.99526e+06	2270654	2290068	1.35334e+06	1.01326e+06	1	1.84749e+06	1.77938e+06	1756517	2.22	146.021	C5 H6 O5	CPD-381
CPD-9923	(1R,6R)-6-hydroxy-2-succinylcyclohexa-2,4-diene-1-carboxylate	1.28939e+06	1.12456e+06	989513	901977	736778	843034	401209	370921	418588	241771	287480	1	1	1	152268	452138	285296	266991	146252	1.41982e+06	1.08251e+06	1115118	121070	138382	141525	143113	820192	804462	121332	906088	1.10127e+06	1.1592e+06	960376	974905	1.1833e+06	124336	1.41	238.044	C11 H10 O6	CPD-9923
CPD-15382	keto-D-fructose	561425	524488	1	1	318668	380016	151001	151154	167656	1	1	1	1	1	1	1	509326	1	743331	756938	695797	705649	584782	751264	709638	594898	604934	635353	486602	487292	839623	654261	564053	612848	887242	893330	1.35	180.064	C6 H12 O6	CPD-15382
CPD-12187	demethoxycurcumin	640470	567177	523911	476727	446867	479573	225861	173286	1	1	1	1	1	1	1	445964	499867	135514	239061	259442	231789	178767	137212	177520	184659	1	315256	354261	1	1	247822	260255	1	1	237151	259314	1.4	338.121	C20 H18 O5	CPD-12187
12-HYDROXYDIHYDROCHELIRUBINE	12-hydroxydihydrochelirubine	3519256	3.5442e+06	3.23936e+06	3.16573e+06	3.07773e+06	3.10398e+06	2.00979e+06	1.74852e+06	1.52402e+06	864200	1.00589e+06	362760	1	385490	717210	3.23035e+06	4.13024e+06	1390860	4496317	4579973	4.15955e+06	4.04268e+06	4.08616e+06	3.99845e+06	4299668	4.26756e+06	4.60509e+06	4.57376e+06	4.61633e+06	4.72595e+06	4.74545e+06	4778254	4405565	4.3723e+06	4628415	4651555	1.43	379.104	C21 H17 N O6	12-HYDROXYDIHYDROCHELIRUBINE
CPD-2483	L-cycloserine	8821074	9008935	11892460	10326673	6231304	7.22314e+06	5484916	4.58399e+06	6.7838e+06	3.58948e+06	4.04552e+06	1.13846e+06	1	836354	323421	9304535	8719482	3.77048e+06	10323866	10699411	13714885	13425820	11111092	10996690	9042629	8483616	10000413	10130839	8.19236e+06	8.09798e+06	6.34231e+06	9233759	8604245	8.22106e+06	7978067	9349804	1.97	103.05	C3 H7 N2 O2	CPD-2483
CPDQT-426	ascorbigen	182027	180611	157075	1	117819	110001	1	1	1	1	1	1	1	1	1	156336	217045	1	129518	118335	94271.7	98294.9	114773	120059	118771	122921	117242	136813	1	1	118877	121950	1	150190	135297	141724	1.86	305.092	C15 H15 N O6	CPDQT-426
CPD-9773	4-(1-methyl-2-pyrrolidinyl)-3-oxobutanoate methyl ester	294324	407532	312329	213106	261857	363346	1	1	1	1	1	1	1	1	1	347903	240830	1	424112	425351	358504	308224	350275	288037	352394	279726	342781	1	365699	293604	334603	411333	336519	424197	373433	349350	5.14	200.133	C10 H18 N O3	CPD-9773
CPD-6627	4-O-methyl-DIBOA-glucoside	295411	228287	231902	182741	469175	455574	184544	155090	154243	1	1	1	1	1	1	295188	268730	1	208510	215337	362221	342758	413499	417886	387218	367384	627711	625590	131701	115818	230536	231442	401922	407445	335498	366909	4.49345	357.108	C15 H19 N O9	CPD-6627
CPD-4615	dihydrozeatin-7-N-glucose	138206	130117	201970	175348	136405	124800	1	1	130888	1	1	1	1	1	1	234455	1	1	1	1	132744	124364	148961	151362	84107.5	87793.4	186657	146460	97999.2	95988.6	84152.1	92645.6	115441	106423	1	1	8.31636	383.179	C16 H25 N5 O6	CPD-4615
5-HYDROXY-TRYPTOPHAN	5-hydroxy-L-tryptophan	329031	317085	371380	346787	319358	304594	211118	176253	199138	102087	83812.9	1	1	1	1	471095	432452	139992	270423	276777	312346	286525	316105	332466	312618	325056	496864	509811	307382	305732	319035	321672	322840	316849	276101	324743	1.8	220.085	C11 H12 N2 O3	5-HYDROXY-TRYPTOPHAN
PHOSPHORIBULOSYL-FORMIMINO-AICAR-P	phosphoribulosylformimino-AICAR-phosphate	91500.2	85377	1	1	1	1	1	1	1	1	1	1	1	1	1	85315.4	1	1	99842.2	97381.3	117412	119071	121488	129465	1	1	105627	95871.2	1	1	107974	111763	108587	110666	86525.3	82763.9	18.13	573.053	C15 H21 N5 O15 P2	PHOSPHORIBULOSYL-FORMIMINO-AICAR-P
DMPBQ	2,3-dimethyl-6-phytyl-1,4-benzoquinol	96024.7	107571	258880	200928	125542	122757	88423.9	72848.7	1	1	1	1	1	1	1	1	1	1	271899	244093	158590	90572.8	83431.7	200931	251981	259328	126815	122314	74618.8	1	137752	114222	147351	120409	147150	151075	22.5224	416.369	C28 H48 O2	DMPBQ
CPD-12884	solavetivol	615030	588528	136164	251557	119828	163584	300914	259980	175178	1	151607	1	1	1	1	192366	757331	273066	150760	127192	179431	380732	357697	353115	146337	330995	233467	117658	204080	233634	145712	117762	104837	419765	332446	186882	1.52774	220.182	C15 H24 O	CPD-12884
CPD-11606	stigmasterol 3-O-beta-D-glucoside	8157898	671457	7.42224e+06	6.04358e+06	8420040	7881210	5260080	339418	197994	104938	246695	3.59034e+06	1	194001	299361	927815	1.02163e+06	1	1	1	15164999	15071869	11967210	953699	549091	8521499	13607893	13500468	8952547	8823085	15000868	13587224	13422076	1.03355e+06	691405	671775	19.2706	574.422	C35 H58 O6	CPD-11606
CPD-716	teasterone	669916	664402	843587	573801	677028	583423	2.08919e+06	1.76719e+06	576820	395345	465065	1.28242e+06	1	1	211063	1	1	1	1325219	1215151	2.11942e+06	1.72567e+06	1	1.1799e+06	704689	885189	1.79523e+06	1	898919	958595	1.18578e+06	1.07366e+06	1292208	1.0081e+06	629769	621719	23.43	448.358	C28 H48 O4	CPD-716
CPD-15393	2'-deoxyuridine 3'-monophosphate	1	1	1	1	1	1	1	1	1	1	1	1	1	1	1	1	1	1	1	1	114704	104227	117532	117570	1	107489	152627	124271	207729	1	177415	1	1	149692	142398	170200	1.71	306.034	C9 H11 N2 O8 P	CPD-15393
CPDQT-413	(E)-omega-(methylsulfanyl)heptyl-thiohydroximate	577769	441973	203604	216314	309282	324160	168560	129130	1	1	1	1	1	1	1	400864	302757	1	321469	321415	261513	270902	349274	326513	471937	485297	327039	307815	342405	358618	248216	255290	487057	461963	271421	272701	2.06	207.075	C8 H17 N O S2	CPDQT-413
GEISSOSCHIZINE	19E-geissoschizine	1	220303	1	169200	99603.1	90726	1	1	1	1	1	1	1	100433	1	95521.4	1	1	365108	360353	274557	284136	150430	315236	192375	344457	231377	249546	317681	326153	230216	221702	245185	235738	239118	227977	18.7175	352.175	C21 H24 N2 O3	GEISSOSCHIZINE
MANNOSE-6P	alpha-D-mannopyranose 6-phosphate	93928.6	104400	139736	120257	137590	143522	281081	225188	136224	126036	113409	1	1	1	181798	1	1	174300	103656	96853.7	167070	142059	91851	99985.9	87206	1.00666e+06	130638	132165	1	791634	746606	105765	1	1	110003	100868	5.46572	258.011	C6 H11 O9 P	MANNOSE-6P
CPD-8088	1-linoleoyl-2-oleoyl-phosphatidylcholine	196846	200689	1	1	1	1	1	1	1	1	1	1	1	1	1	81226.2	1	1	161246	1	251480	243917	347322	325434	249020	248202	796660	815965	177081	164429	492070	220349	306336	270399	239078	236033	22.92	783.583	C44 H82 N O8 P	CPD-8088
5-METHYLTHIOADENOSINE	S-methyl-5'-thioadenosine	2.0197e+06	2.01375e+06	1.96068e+06	1.81956e+06	1.31802e+06	1.31774e+06	1.21329e+06	1.03339e+06	808917	438911	454283	163841	1	252259	1	2.31283e+06	2.56211e+06	839446	1418206	1.31582e+06	740435	723690	955586	900104	1148528	1.14007e+06	771446	765861	1.33111e+06	1.36727e+06	1.17806e+06	1.14247e+06	1.52812e+06	1521139	1.38445e+06	1.38152e+06	2.59	297.09	C11 H15 N5 O3 S	5-METHYLTHIOADENOSINE
CPD-11938	1D-myo-inositol 1,5-bis(diphosphate) 2,3,4,6-tetrakisphosphate	1	1	150545	123485	155159	129018	1	1	1	1	1	1	1	1	1	1	1	1	274577	265397	245599	242786	215446	220525	195922	190794	238206	250302	278410	271484	191616	209117	267170	265277	217018	209884	5.23636	805.683	C6 H6 O30 P8	CPD-11938
ENT-COPALYL-DIPHOSPHATE	(-)-ent-copalyl diphosphate	3.3353e+06	3.27848e+06	2.96502e+06	2.79357e+06	2.78474e+06	2.8148e+06	2.14436e+06	1.96969e+06	1	878657	998420	449322	1	483223	872242	2.9797e+06	3.79817e+06	1515873	3.22954e+06	3.20289e+06	2228688	2.29777e+06	3.37325e+06	3389913	3.69861e+06	3680581	3.34149e+06	3.35912e+06	3.83248e+06	3.8403e+06	3.17806e+06	3.25609e+06	3.37599e+06	3.35688e+06	3.5365e+06	3.52274e+06	1.26	447.164	C20 H33 O7 P2	ENT-COPALYL-DIPHOSPHATE
OXALO-SUCCINATE	oxalosuccinate	1	3.28082e+06	1	414581	2198249	2414807	1	1	1	1	1	1	1	1	1	1	188112	1.04839e+06	554567	3.54936e+06	3.69481e+06	553529	3.53758e+06	3.37738e+06	461316	1	275345	699444	238086	496000	699715	1	2.16546e+06	408220	405795	2.90332e+06	1.93909	186.99	C6 H3 O7	OXALO-SUCCINATE
CPD-9557	emodin anthrone	4469404	528570	534736	493839	553528	522319	10035091	9212813	7290696	4.19194e+06	4.92597e+06	2.01373e+06	1	2.08549e+06	2.99208e+06	426214	5345341	8.12922e+06	475505	506172	502908	2698124	649410	654541	769456	771162	663627	656477	619198	667349	553365	515684	4.16211e+06	3900781	550843	3.45528e+06	6.56714	256.077	C15 H12 O4	CPD-9557
CPD-342	5alpha-androstane-3,17-dione	111006	120109	116073	107260	101056	112248	1	1	1	1	1	1	1	1	1	167848	178187	1	1	1	64394.3	1	111708	109821	82854.8	85748.3	85615.4	96102.8	103147	121555	129389	122167	142905	110229	101166	99332.2	11.2774	288.209	C19 H28 O2	CPD-342
CPD-19434	(4aS,10bR)-noroxomaritidine	206287	2.56008e+06	295628	2331733	312935	281258	1.59965e+06	1.32281e+06	1.16919e+06	539560	204604	135307	1	1	495352	2.74856e+06	1	1	2.37841e+06	177350	2.1357e+06	2.08651e+06	2.61536e+06	2.65443e+06	3.01328e+06	3.06505e+06	2.39984e+06	229485	2.25565e+06	2.08561e+06	2.16172e+06	2.2265e+06	252060	2.81241e+06	2.55935e+06	2483436	11.7894	271.123	C16 H17 N O3	CPD-19434
CPD-11641	4-methylumbelliferyl glucoside	232684	361007	298177	130574	262089	209640	124641	1	284949	1	1	1	1	1	1	377252	284728	1	135826	111612	147033	154648	201021	252860	219274	224036	326325	328848	252142	247421	184910	200428	224385	239463	139787	142435	4.30643	338.1	C16 H18 O8	CPD-11641
CPD-659	L-arogenate	149471	125111	109091	126776	1	1	1	1	1	1	1	1	1	1	1	321405	1	1	147835	131867	90656.5	90304.9	92670.1	92358.1	118156	108768	1	1	1	105601	1	115871	107572	119383	102733	92755	3.93105	226.076	C10 H12 N O5	CPD-659
OH-HEXANOYL-COA	(S)-3-hydroxyhexanoyl-CoA	1	1	1	1	1	1	1	1	1	1	1	1	1	1	1	1	1	1	129736	125454	185149	193866	198461	176971	1	1	125483	147615	1	1	1	118031	110159	1	1	1	24.96	877.148	C27 H42 N7 O18 P3 S	OH-HEXANOYL-COA
DELTA-TOCOPHEROL	delta-tocopherol	173605	161244	94939.1	126517	204829	192660	1	1	1	1	77926.9	1	1	1	1	151141	1	1	200441	138255	310335	298068	184656	168951	262845	255271	186149	244552	83924.2	186165	154823	224931	144608	143581	161186	156548	13.93	402.359	C27 H46 O2	DELTA-TOCOPHEROL
CPD-10515	(9R,10S)-dihydroxystearate	926391	918500	890736	752872	748260	713029	309565	267170	189084	95450.4	335804	1	1	1	301557	962869	1	1	1.10576e+06	1.06118e+06	1.04671e+06	1074807	997787	1.00251e+06	904276	902913	873901	851482	831236	894533	883799	918545	949785	948410	906041	938096	16.67	315.254	C18 H35 O4	CPD-10515
CPD-8912	(-)-matairesinol	1	1	1	1	1	1	1	1	1	1	1	1	1	1	1	1	1	1	266142	253783	151895	1	1	187951	259598	1	1	1	1	1	1	1	1	1	1	1	18.17	358.152	C20 H22 O6	CPD-8912
CPD-14378	dehydrospermidine	727224	648246	1	1	965835	1.12499e+06	606902	1	380272	209397	180112	1	1	1	1	979685	1118571	441974	540952	535014	579785	597703	658705	636358	1.03006e+06	1.03052e+06	1.02581e+06	981387	653292	673137	468770	469212	774208	824245	1.53274e+06	802346	1.01	146.167	C7 H20 N3	CPD-14378
CPD-9776	cocaine	3.89208e+06	3956151	1.79941e+06	3.73582e+06	1.77325e+06	1.8148e+06	2.06619e+06	1742653	2.46238e+06	1.41908e+06	1.16578e+06	376583	1	290657	521236	2483453	2.57292e+06	1.18978e+06	8793108	8623872	3.71954e+06	2.15282e+06	5.85499e+06	5505260	3.87628e+06	6030255	2.49074e+06	2.44597e+06	2.17061e+06	2.15301e+06	5.25741e+06	5381821	5.16454e+06	5250112	4.19228e+06	4202129	1.57971	304.154	C17 H22 N O4	CPD-9776
DITHIOTHREITOL	L-dithiothreitol	325181	276522	275404	346241	267108	552774	1	1	1	1	1	1	1	1	1	332858	429128	1	220103	304152	327828	339043	303644	300312	284021	307611	301667	321307	418005	503959	338226	926676	332804	750541	278655	359806	1.51	154.015	C4 H10 O2 S2	DITHIOTHREITOL
CPD-16701	8beta-hydroxy-germacra-1(10),4,11(13)-trien-12-oate	94507.2	100277	1	1	161174	155897	1	1	1	1	1	1	1	1	1	111467	1	1	1	1	1	1	365242	347397	208259	209364	275944	262304	120203	118172	135562	1	93422.6	1	127340	124693	14.53	249.148	C15 H21 O3	CPD-16701
CPD-10734	3-deoxy-D-glycero-D-galacto-non-2-ulopyranosonate	171329	172828	111090	92545.1	157444	167382	1	1	1	1	1	1	1	1	1	82306.7	108904	1	142127	130267	89902.4	92877.6	119323	194658	135114	114301	224419	191735	114889	109028	82032.5	79570.6	119268	1	97347.9	166048	7.0612	267.068	C9 H15 O9	CPD-10734
CPDQT-256	L-pentahomomethionine	267951	246590	194111	1	1	1	1	1	1	1	1	1	1	1	1	1	1	1	584711	584051	104087	117349	167594	163686	278504	363623	133890	131168	223881	291192	309415	343214	190432	185997	162772	261545	1.73	219.134	C10 H21 N O2 S	CPDQT-256
CPD-12702	(R)-mandelonitrile	170023	169207	111586	1	1	1	1	1	1	1	1	1	1	1	1	133457	145209	1	213070	234136	234695	225092	227129	206599	196192	230038	181316	201366	168858	175626	265062	215197	228143	162812	241721	258285	1.35	133.051	C8 H7 N O	CPD-12702
P-CHLOROPHENYLALANINE	p-chlorophenylalanine	3406288	3.39084e+06	2.88213e+06	2.77969e+06	2.19038e+06	2.15602e+06	999804	824730	1.58439e+06	800377	868811	259757	1	154700	340806	1.96853e+06	2.16231e+06	608220	5901193	5876412	5.94529e+06	5.75353e+06	4618689	4.50555e+06	4134474	4.10834e+06	3.78002e+06	3702892	3.69685e+06	3697157	5784072	5.85886e+06	4.07254e+06	3991068	5.09685e+06	5.10849e+06	1.44	199.039	C9 H10 Cl N O2	P-CHLOROPHENYLALANINE
CPD0-1422	dipalmitoyl phosphatidate	274827	194137	151210	230777	283433	243765	325350	96118.8	238091	305424	103748	200595	1	494311	193061	1	1	1	634439	955323	519973	535972	532413	519650	289159	298251	499273	496016	704674	676935	129181	236529	368712	369221	230910	188804	19.9656	646.465	C35 H67 O8 P	CPD0-1422
CPD-11837	24-epicathasterone	277508	237511	373029	176249	185390	139239	115068	92117.4	1	1	1	85604.4	1	1	1	1	1	1	508263	452008	350649	348434	419119	411549	420115	444156	370414	355540	186461	576351	350489	1	346509	274874	269089	280835	22.98	432.365	C28 H48 O3	CPD-11837
CPD0-1312	pyrimidin-2-one-ribonucleoside	1.15043e+06	1.11912e+06	797991	709762	651781	637758	330761	313641	154153	1	103720	1	1	1	1	1.31819e+06	1500522	481809	437510	460936	532823	542020	440437	419697	523536	517797	524039	499407	740179	804465	276601	298175	517601	537341	435076	449684	2.19	228.072	C9 H12 N2 O5	CPD0-1312
CPD-9933	trans-anol	1	133703	128414	87784.7	133678	117472	164485	112550	83801.8	1	1	1	1	1	1	173919	1	1	1.07842e+06	1.22168e+06	2.29462e+06	1.46295e+06	1.4058e+06	1304415	112064	119353	793868	73056.5	925201	938417	74014.8	843628	112788	114297	101862	108780	7.87889	134.072	C9 H10 O	CPD-9933
DIFLUOROMETHYLORNITHINE	difluoromethylornithine	47914064	42854348	50348940	47212228	30586652	33361284	23423224	21148656	30268242	17090274	18021720	4.52949e+06	1	4580584	4.52004e+06	57510772	51932528	19131070	36361208	36674656	45333352	46155328	37860336	36859192	33651024	33677048	1	36047316	28986612	30058704	37784072	1	34245396	34968684	39767592	41273196	1.97	183.09	C6 H13 F2 N2 O2	DIFLUOROMETHYLORNITHINE
131-OXO-MAGNESIUM-PROTOPORPHYRIN-IX-13-M	13<SUP>1</SUP>-oxo-magnesium-protoporphyrin IX 13-monomethyl ester	478007	481158	356381	315776	397711	394237	192013	158564	221081	99632.9	128599	1	1	1	119787	540998	398862	119590	211228	223778	125995	129315	627743	636087	653561	641707	611630	618270	361875	352988	207576	201666	296649	272195	443113	433290	1.25	611.229	C35 H31 Mg N4 O5	131-OXO-MAGNESIUM-PROTOPORPHYRIN-IX-13-M
TRIFLUOROMETHIONINE	trifluoromethionine	1	1	1	213915	1	168648	1	1	1	1	1	1	1	1	1	1	193680	1	1	383495	1	1	184755	195471	1	1	1	1	223914	1	1	1	1	1	1	1	1.54	203.019	C5 H8 F3 N O2 S	TRIFLUOROMETHIONINE
CPD-20263	7-[(2S)-2-amino-2-carboxylatoethyl]-5-hydroxy-2H-1,4-benzothiazine-3-carboxylate	915936	801397	2.37005e+06	2.11901e+06	1.03503e+06	1.02788e+06	1	1	1.5288e+06	449724	1	1	1	1	148824	2.9155e+06	138964	589435	1.11417e+06	847068	2.27926e+06	252586	1.03385e+06	1.27574e+06	1.28756e+06	1.3511e+06	1.37884e+06	1466371	1.00513e+06	1.13199e+06	1125990	2.15995e+06	1.55008e+06	1.3462e+06	934046	2.50203e+06	3.822	295.044	C12 H11 N2 O5 S	CPD-20263
CPD-14995	kaempferol 3-O-(4",6"-O-di-p-coumaroyl)-glucoside	102343	98406.2	103936	95044.1	81081	75609.1	1	1	1	1	1	1	1	1	1	109325	1	1	1	1	1	1	147355	146613	92788.7	96192.2	129804	117306	115285	141826	167370	155588	128793	146127	1	119950	22.23	740.155	C39 H32 O15	CPD-14995
CPD-16762	gossypetin 7-O-glucoside	2.6112e+06	2.60373e+06	3.21498e+06	2.73778e+06	3.65728e+06	3580449	1131394	895053	3.09059e+06	767549	313412	201863	1	1	237721	3.01954e+06	1	1	2.21075e+06	2.12829e+06	3.58768e+06	3.53163e+06	2.08448e+06	2.0569e+06	1.96537e+06	1.92239e+06	3.36892e+06	3.40093e+06	1705625	1740562	2.4353e+06	2.44635e+06	1.67503e+06	1.70278e+06	2598595	2.57413e+06	7.63	479.083	C21 H19 O13	CPD-16762
CPD-19421	4'-O-methylnorbelladine	285465	297306	1	1	114491	110138	106866	98245.9	86180.6	1	1	1	1	1	1	113163	121632	1	137822	137898	211227	206611	270246	275213	285262	278957	142122	134821	104939	103007	638136	630242	106123	96196.4	83378.7	148760	8.05889	273.138	C16 H19 N O3	CPD-19421
DELTA1-PIPERIDEINE-2-6-DICARBOXYLATE	(S)-2,3,4,5-tetrahydrodipicolinate	119441	128824	275932	282142	137003	179342	78735	1	70954.9	1	1	1	1	1	1	142115	97851.6	1	127610	138427	121054	124595	141604	141686	113451	134228	138008	126300	101786	104833	126047	130853	168196	155719	161581	149013	1.87821	169.038	C7 H7 N O4	DELTA1-PIPERIDEINE-2-6-DICARBOXYLATE
CPD-14945	3,7,3',4',5'-pentamethylmyricetin	1	992437	842106	796983	696041	1	404349	337512	426299	209174	240726	1	1	1	1	1	1	237049	1.37291e+06	1365195	85747.1	87170.7	85136.2	99281.6	1.10084e+06	77216.8	1	1.16468e+06	71486	110771	1.42983e+06	1.51204e+06	1.21062e+06	1	1.33486e+06	1.32824e+06	6.37308	388.109	C20 H20 O8	CPD-14945
CPD-14528	2-phenylethyl beta-D-glucopyranoside	511325	1	430558	392078	512159	518517	535816	439957	520403	286451	182023	103569	1	1	1	1.12776e+06	1.92134e+06	1	1	1	223088	240054	442344	445230	580205	1	491559	499868	431890	1	944202	951276	736411	745108	511685	479916	4.98	284.124	C14 H20 O6	CPD-14528
CPD-12653	stearidonate	8568316	8682105	9170507	8.15352e+06	6.88451e+06	6627010	1	3380270	3.621e+06	1.35906e+06	1	486310	1	1	1677031	11426073	1	1	9377257	9206179	6824077	6.70769e+06	7333689	7193761	7921091	8057079	6178694	6140485	7326659	7.4692e+06	6282006	6342427	8846629	8820433	7655620	7580766	9.69	275.202	C18 H27 O2	CPD-12653
CPD-11228	(indol-3-yl)acetyl-L-methionine	185671	199813	151679	144704	115935	104678	1	1	1	1	1	1	1	1	1	156336	206512	1	140370	119067	175229	1	135369	120850	118771	137313	133575	139388	121812	134284	121222	131296	143792	172823	137273	136093	1.86	305.093	C15 H17 N2 O3 S	CPD-11228
CPD-280	glutarate semialdehyde	170361	169207	1	1	1	1	1	1	1	1	1	1	1	1	1	120930	139538	1	195290	236883	197100	188699	205813	191592	188776	198127	163170	189955	144207	135605	211231	229572	184389	192464	213129	238724	1.36	115.041	C5 H7 O3	CPD-280
L-PANTOATE	(R)-pantoate	192852	180408	125086	239015	125724	122412	1	1	138072	1	1	1	1	1	1	210545	188270	1	250862	341572	278773	131278	253499	312340	145439	218787	263903	305706	147465	162280	156424	235189	186092	161563	370574	291531	1.87556	147.066	C6 H11 O4	L-PANTOATE
CPD-19604	(S)-coreximine	443500	433944	446774	429089	443641	440148	237409	206213	254187	139709	162926	1	1	1	133031	606912	714550	271293	578280	553138	1	695506	474698	465415	578163	567281	454569	434658	543097	540988	567617	587225	841914	836404	420130	422122	1.31	327.146	C19 H21 N O4	CPD-19604
CPDQT-36	3-[(3'-methylsulfanyl)propyl]malate	88897.7	1.21413e+06	72963.9	80615.1	89547.6	85659.6	1	1	1	1	1	1	1	1	1	347684	99089.6	1	129740	1.40349e+06	105833	1.10217e+06	117305	125836	135747	126318	96610.5	122182	110552	257544	115274	127394	122350	114534	132589	194146	1.68	220.042	C8 H12 O5 S	CPDQT-36
OROTIDINE-5-PHOSPHATE	orotidine 5'-phosphate	289801	268336	249896	249089	197597	213198	90416.6	1	1	1	1	1	1	1	1	222890	249808	1	156236	135740	203517	191294	157559	150259	187319	178560	220019	232019	276803	324018	1	1	200118	194627	123615	1	1.89	365.006	C10 H10 N2 O11 P	OROTIDINE-5-PHOSPHATE
CPD-7860	3-hydroxyechinenone	10366657	10274255	8875002	7.45474e+06	8646832	8.3841e+06	5.46839e+06	5005545	1	1	3.42272e+06	1	1	1	4.13129e+06	11130306	1	1	1	1	11164516	1	1	11921983	1	9842451	12954653	12752894	10306771	10167322	14543692	14296511	1	13411305	10292157	10037378	18.12	566.411	C40 H54 O2	CPD-7860
SUCCINYL-OH-CYCLOHEXADIENE-COOH	(1S,6R)-2-succinyl-6-hydroxy-2,4-cyclohexadiene-1-carboxylate	1.28939e+06	1.12456e+06	989513	901977	736778	843034	401209	370921	418588	241771	287480	1	1	1	152268	452138	285296	266991	146252	1.41982e+06	1.08251e+06	1115118	121070	138382	141525	143113	820192	804462	121332	906088	1.10127e+06	1.1592e+06	960376	974905	1.1833e+06	124336	1.41	238.044	C11 H10 O6	SUCCINYL-OH-CYCLOHEXADIENE-COOH
CPD-19435	(4aR,10bS)-noroxomaritidine	206287	2.56008e+06	295628	2331733	312935	281258	1.59965e+06	1.32281e+06	1.16919e+06	539560	204604	135307	1	1	495352	2.74856e+06	1	1	2.37841e+06	177350	2.1357e+06	2.08651e+06	2.61536e+06	2.65443e+06	3.01328e+06	3.06505e+06	2.39984e+06	229485	2.25565e+06	2.08561e+06	2.16172e+06	2.2265e+06	252060	2.81241e+06	2.55935e+06	2483436	11.7894	271.123	C16 H17 N O3	CPD-19435
CPD-15711	beta-D-mannopyranose 6-phosphate	93928.6	104400	139736	120257	137590	143522	281081	225188	136224	126036	113409	1	1	1	181798	1	1	174300	103656	96853.7	167070	142059	91851	99985.9	87206	1.00666e+06	130638	132165	1	791634	746606	105765	1	1	110003	100868	5.46572	258.011	C6 H11 O9 P	CPD-15711
CPD-9777	ecgonine methyl ester	294324	407532	312329	213106	261857	363346	1	1	1	1	1	1	1	1	1	347903	240830	1	424112	425351	358504	308224	350275	288037	352394	279726	342781	1	365699	293604	334603	411333	336519	424197	373433	349350	5.14	200.133	C10 H18 N O3	CPD-9777
CPD-12845	N-debenzoyl-(3'-RS)-2'-deoxytaxol	170404	113199	1	1	154774	85812.4	1	1	1	1	148835	1	1	1	1	94259.7	1	1	1	1	127450	118817	202743	209738	1	143972	279533	314264	103231	72879	263110	186152	131640	425319	319551	305114	13.37	734.312	C40 H48 N O12	CPD-12845
CPD-10256	5-pentadecatrienyl resorcinol	580732	587442	557974	497703	309186	292622	279103	219971	114197	1	1	173883	1	1	148415	422493	1	1	655267	609181	362537	352486	410871	412612	664741	694632	383544	402075	650846	664162	416640	419610	561877	537877	470473	486988	20.3	314.226	C21 H30 O2	CPD-10256
CPD0-2106	3-oxooctanoyl-CoA	1	1	1	1	1	1	1	1	1	1	1	1	1	1	1	1	1	1	106626	1	172518	166750	167698	141974	1	1	116288	117550	1	1	110289	1	1	1	1	1	25.11	903.187	C29 H44 N7 O18 P3 S	CPD0-2106
CPD-9476	16-alpha-hydroxygypsogenate	83496	223603	169587	145027	199623	181245	94710.2	117535	1	1	1	1	1	1	1	295441	1	1	1	1	321697	111978	99386	104069	244200	176771	297602	313926	213996	216369	89265.7	439252	1	1	487270	383125	18.08	500.32	C30 H44 O6	CPD-9476
P-HYDROXY-PHENYLPYRUVATE	3-(4-hydroxyphenyl)pyruvate	1.46958e+06	1.48034e+06	1.0423e+06	945390	1.43019e+06	1.47798e+06	585228	463186	1	179081	90656.6	1	1	1	1	1.18331e+06	994377	1	680820	681975	1139590	1.10329e+06	833509	830897	802382	812445	1.37178e+06	1.33207e+06	684582	689493	921684	918627	847922	874541	971298	935451	4.21	179.035	C9 H7 O4	P-HYDROXY-PHENYLPYRUVATE
CPD-8829	cibacron blue 3GA	1	1	1	1	1	1	1	1	1	1	292786	1	1	1	1	1	1	1	1.5636e+06	1.56e+06	1.94727e+06	1.64285e+06	1	1.36969e+06	1	1	1	1	1	1	1	1	1	1	1	1	18.45	770.005	C29 H17 Cl N7 O11 S3	CPD-8829
CPD-10512	16-oxo-palmitate	375876	414689	380369	308333	342843	318948	94621.8	91636.2	1	1	127495	1	1	1	101451	412173	1	1	567471	558467	609185	591024	547408	526399	444974	397393	465115	427559	409848	413705	385409	412063	446277	405818	390640	404608	14.88	269.212	C16 H29 O3	CPD-10512
D-MYO-INOSITOL-4-PHOSPHATE	1D-myo-inositol 4-monophosphate	93928.6	104400	139736	120257	137590	143522	281081	225188	136224	126036	113409	1	1	1	181798	1	1	174300	103656	96853.7	167070	142059	91851	99985.9	87206	1.00666e+06	130638	132165	1	791634	746606	105765	1	1	110003	100868	5.46572	258.011	C6 H11 O9 P	D-MYO-INOSITOL-4-PHOSPHATE
CPD-15700	aldehydo-D-arabinose	775849	945284	579636	574751	596012	574696	451748	346404	279564	121225	132710	1	1	1	1	704820	978007	334308	485866	473614	307854	299420	380046	343468	667093	642803	449281	449129	510895	627475	483017	400344	646479	656217	458600	598812	1.77	150.056	C5 H10 O5	CPD-15700
CPD-1131	2-formylbenzoate	1.80369e+06	1.76545e+06	2.10486e+06	1960658	1.76654e+06	1.74008e+06	891960	794793	442151	236086	934500	1	1	157300	1.08446e+06	2.85678e+06	1	1	2.87969e+06	2.86228e+06	2485353	2.53467e+06	2.28504e+06	2.40976e+06	1.88718e+06	1.95865e+06	1.56341e+06	1.60389e+06	2505153	1	1.67558e+06	1.73841e+06	2.22742e+06	1	1.94838e+06	1.8918e+06	17.07	149.025	C8 H5 O3	CPD-1131
CPD-14900	porifersta-5,7-dienol	289807	296442	289583	242279	259579	236780	1	1	1	1	1	1	1	1	1	216372	1	1	1	244361	289474	278978	306202	332077	335057	341222	1	358106	339209	337325	1	349820	369505	367643	322308	309894	19.07	412.375	C29 H48 O	CPD-14900
CO-A	coenzyme A	195635	1	1	1	1	1	1	1	1	1	1	1	1	1	1	1	1	1	147322	143154	339803	334084	135933	138823	1	365926	537593	1	1	1	185971	180195	1	243528	1	221566	9.61385	763.106	C21 H32 N7 O16 P3 S	CO-A
CPD-440	N-feruloyltyramine	1	1	401664	354050	237362	231341	88846.6	1	244533	1	1	1	1	1	1	401952	1	1	1	123840	280915	265290	89300.1	86609.3	120731	117982	318883	312641	220276	218157	1	1	231640	244178	104285	105111	8.75273	313.129	C18 H19 N O4	CPD-440
CPD-18093	pelargonidin 5-O-beta-D-glucoside 3-O-beta-D-sambubioside	181962	113961	104867	140516	171016	164983	1	1	1	1	1	1	1	1	1	246336	1	1	151009	134919	213330	192727	219779	221800	160288	122853	181024	186602	133423	185924	193427	177748	164129	187176	111649	123429	13.0504	726.186	C32 H38 O19	CPD-18093
CPD-674	cinnamate	921200	912349	420963	420345	859832	851017	259894	341882	1.21919e+06	163491	167121	1	1	1	1	1.28752e+06	687493	1	402482	442372	896794	915855	1096287	893588	1.00016e+06	980621	526182	1.13386e+06	301253	1.41751e+06	1.13325e+06	575965	549402	483533	534252	562032	3.63613	147.045	C9 H7 O2	CPD-674
CPD-4894	(+)-alpha-thujene	460251	432303	412532	387359	500890	523867	295393	253013	173145	76308.3	1	1	1	1	75080.3	558486	1	1	330236	328564	271663	270404	364107	360031	493495	500620	409555	411565	350734	336866	325215	351548	519365	489191	358459	385885	10.49	136.125	C10 H16	CPD-4894
SINAPATE	sinapate	398553	204999	286960	177712	159840	164856	1	1	133507	1	1	1	1	1	1	202838	176885	1	642755	671838	603808	576609	640008	624108	504268	177954	181176	186385	145072	212448	551145	527667	173903	453469	532746	537315	5.28111	223.062	C11 H11 O5	SINAPATE
CPD-12654	dicranin	143912	137533	147425	124817	109349	110893	1	1	1	1	1	1	1	1	1	142234	1	1	112585	117639	1	1	121891	119856	99230.2	147389	118920	113917	153946	147438	1	1	158802	161033	107973	115084	10.09	273.185	C18 H25 O2	CPD-12654
CPD-453	4-(beta-D-glucosyloxy)benzoate	4.44351e+06	4452014	4064475	4.02976e+06	3.75469e+06	3.75821e+06	2.25658e+06	1	1	1	1	387041	1	1	1	1	1	1	6710288	6697785	6481522	6395986	5.49148e+06	5530357	5.49644e+06	5483032	5497480	1	5.55395e+06	5.68703e+06	6281335	6191936	1	5610631	6.08165e+06	6.0999e+06	1.44	299.084	C13 H15 O8	CPD-453
CPD-8647	4-hydroxyphenylbutan-2-one	334727	339198	377596	351054	338521	345213	188948	163186	10380809	6400491	6068990	1.97839e+06	1	1.10201e+06	2.7748e+06	1	1	4903406	259725	244549	230400	221868	228053	222062	271323	264530	336894	325954	294125	313000	306210	292005	258327	265021	237319	225680	17.0218	164.086	C10 H12 O2	CPD-8647
CPD-15778	5-(hydroxymethyl)-2-methyl-4(1H)-pyrimidinone	638797	864618	230810	207980	279926	568404	304210	252284	315507	141578	106422	1	1	1	1	769592	600894	201609	285598	294298	340495	648490	283669	88604.7	715637	724856	551240	707341	343317	328973	408056	647888	1.10018e+06	1.22261e+06	588226	424972	1.60813	140.059	C6 H8 N2 O2	CPD-15778
CPD-9087	geranylgeraniol	1	1	1	1	1	1	1	1	1	1	1	1	1	1	1	1	1	1	118001	1	176153	164482	138304	139791	134036	1	1	111808	133973	128896	1	1	1	124280	1	1	13.11	290.266	C20 H34 O	CPD-9087
CPD-9622	robustaquinone H	395645	403734	356719	325795	332874	323376	180033	144352	106813	1	1	1	1	1	1	412392	409829	116663	307144	298384	309527	317988	340487	322370	339060	306533	415525	411973	342474	332418	278590	293629	369564	335867	287731	287159	1.85	344.092	C18 H16 O7	CPD-9622
SER	L-serine	892440	683542	507323	481459	438940	503659	321079	328088	327153	193347	186528	1	1	1	126414	586447	578089	247680	641516	658517	441481	443640	584345	613402	635083	661761	514690	513556	553711	583091	700600	770201	660632	625524	783146	817514	1.25	105.043	C3 H7 N O3	SER
CPD-4662	1-deoxycapsidiol	615030	588528	136164	251557	119828	163584	300914	259980	175178	1	151607	1	1	1	1	192366	757331	273066	150760	127192	179431	380732	357697	353115	146337	330995	233467	117658	204080	233634	145712	117762	104837	419765	332446	186882	1.52774	220.182	C15 H24 O	CPD-4662
CPD-9746	heliocide B2	359722	353796	389548	354449	224302	212322	149283	180619	80233.5	1	72602.6	1	1	1	84014.3	303252	1	1	416617	425235	448854	461199	468106	456829	443817	426810	441166	413007	452835	428881	349719	356006	355778	359862	354608	368267	18.01	423.224	C26 H31 O5	CPD-9746
CPD-10472	3-dimethylsulfoniopropionaldehyde	277017	1.90674e+06	1	1	1	1	1	1	548218	279114	309230	103241	1	74958.6	1	761950	1	352579	856877	2201322	2.5516e+06	3194967	2.63777e+06	2.50243e+06	1.75872e+06	668197	2416177	2852917	2802457	1	2.04635e+06	735700	2.94936e+06	2.14619e+06	2.03893e+06	680219	1.79	119.052	C5 H11 O S	CPD-10472
CPD0-1402	5'-[(3-aminopropyl)-amino]-5'-deoxyadenosine	748797	721136	647843	89296.6	166425	181044	1	1	1	1	1	1	1	1	1	293912	74948.8	1	241581	939663	113100	210038	83455.8	95057.6	811773	740606	266538	212246	807192	645747	74600.5	338483	356927	335340	98803.8	97793.4	1.73539	325.18	C13 H23 N7 O3	CPD0-1402
CPD-16679	9beta-stemod-13(17)-en-19-ol	1	1	1	1	1	1	1	1	1	1	1	1	1	1	1	1	1	1	280690	288552	326647	299917	304072	293708	143526	1	143028	1	1	126855	1	104306	1	1	1	1	13.45	288.25	C20 H32 O	CPD-16679
GUAZATINE	guazatine	84377.8	81020.1	1	1	1	1	1	1	1	1	1	1	1	1	1	1	1	1	91602.4	94484.7	154530	115974	174791	179522	1	1	1	1	1	1	1	1	1	1	1	1	15.41	358.369	C18 H44 N7	GUAZATINE
CPD-1302	5-methyltetrahydropteroyl tri-L-glutamate	700575	685386	511007	457712	591928	597036	285719	237401	249667	1	145542	1	1	1	1	650824	711058	175702	518870	539088	508787	518417	1.00887e+06	985339	938989	941745	977345	963153	678636	635591	738724	753960	652941	686727	914799	895863	1.39	713.23	C30 H35 N9 O12	CPD-1302
1-METHOXY-3-INDOLYLMETHYL-GLUCOSINOLATE	neoglucobrassicin	71505.7	78802.4	1	1	1	1	1	1	1	1	1	1	1	1	1	1	1	1	156675	151584	127768	121991	134750	127296	108751	111883	79334.1	95194	1	1	112639	107119	1	1	109320	112448	1.69	477.068	C17 H21 N2 O10 S2	1-METHOXY-3-INDOLYLMETHYL-GLUCOSINOLATE
CPD-13662	(1R)-trans-chrysanthemate	466513	464104	550096	479415	486683	467029	336910	194669	292184	131599	83149.2	1	1	1	1	550680	681151	1	295925	284754	299073	347728	303457	307133	267324	297836	419285	389917	364724	359310	243608	227771	328524	371161	300336	301728	4.80387	167.107	C10 H15 O2	CPD-13662
CPD-10244	(4Z,7Z,10Z,13Z,16Z,19Z)-docosahexaenoate	1.09778e+06	1.04549e+06	897975	731522	1	1	374214	327361	154874	1	269632	1	1	1	212050	801856	1	1	813769	797262	628798	779107	951311	914969	893199	950302	670525	691386	261523	990747	845590	710704	877365	844473	743971	590833	16.17	327.235	C22 H31 O2	CPD-10244
FAD	FAD	1	1	1	1	1	1	1	1	1	1	1	1	1	1	1	1	1	1	1	1	111413	111145	130306	111818	113434	109931	177357	169365	1	1	1	1	79101.7	83904.1	1	1	5.29	782.125	C27 H30 N9 O15 P2	FAD
CPDQT-28	7-(methylsulfanyl)-2-oxoheptanoate	466471	382056	145448	138066	251473	307993	1	1	1	1	1	1	1	1	1	184672	1	1	260201	264117	210258	226270	276643	257095	424830	443434	261639	242220	308754	336143	1	214172	458201	432147	200773	223558	2.06	189.064	C8 H13 O3 S	CPDQT-28
CPD-14483	glycyrrhetinate	1.89864e+06	1.85296e+06	1.99641e+06	1.69819e+06	1.5765e+06	1.4754e+06	900200	709668	386896	1.13901e+06	126664	597608	1	839381	549362	1	1	1	2.34465e+06	2.18582e+06	2.22583e+06	2.23723e+06	2178148	2.20524e+06	2.53399e+06	2.4517e+06	2.90858e+06	3081695	2.6112e+06	2.66623e+06	2.55169e+06	2.31184e+06	2.86407e+06	2.21392e+06	1.94956e+06	1.94452e+06	23.55	469.335	C30 H45 O4	CPD-14483
CPD-2185	1-linoleoyl-2-(3E)-hexadecenoyl-phosphatidylglycerol	481196	109641	402789	321644	435164	434817	170494	180178	1	1	142321	1	1	87494.4	131645	96856.6	1	1	641182	771765	216864	815757	186429	154166	76152.2	515871	125891	116659	248541	578619	129345	138746	144995	128269	80446.1	473386	17.536	743.501	C40 H72 O10 P	CPD-2185
CPD-12852	4alpha,14alpha-dimethyl-5alpha-cholesta-8,24-dien-3beta-ol	289807	296442	289583	242279	259579	236780	1	1	1	1	1	1	1	1	1	216372	1	1	1	244361	289474	278978	306202	332077	335057	341222	1	358106	339209	337325	1	349820	369505	367643	322308	309894	19.07	412.375	C29 H48 O	CPD-12852
CPD-14887	3,6,7,4'-tetramethylquercetagetin 3'-O-beta-D-glucoside	193318	170999	170492	112114	143211	145384	218808	188211	105496	162847	1	89919.4	1	258731	87962.8	222582	1	1	181262	165845	149596	156049	113918	122323	158349	161088	292655	331216	93409.1	99261	157084	153371	193542	179754	243367	221963	11.3031	536.148	C25 H28 O13	CPD-14887
DEOXYURIDINE	2'-deoxyuridine	1.15043e+06	1.11912e+06	797991	709762	651781	637758	330761	313641	154153	1	103720	1	1	1	1	1.31819e+06	1500522	481809	437510	460936	532823	542020	440437	419697	523536	517797	524039	499407	740179	804465	276601	298175	517601	537341	435076	449684	2.19	228.072	C9 H12 N2 O5	DEOXYURIDINE
CPD1F-462	kaempferol-3,7-bis-O-alpha-L-rhamnoside	101000	100466	92453.2	100409	83838.3	83411.8	1	1	1	1	1	1	1	1	1	128311	1	1	1	1	1	143166	113674	149684	87628.1	92690.7	124879	133066	88274.8	131183	159221	139259	126685	139474	1	1	19.79	578.15	C27 H30 O14	CPD1F-462
DIMETHYLSULFONIOACETATE	thetin	4881787	2924014	3.84316e+06	1	893546	3.38307e+06	1	1.74239e+06	1	5.59463e+06	852189	1	1	1	285423	1	668760	1.09672e+06	5.26873e+06	8911271	1.20215e+06	9921286	711683	3976748	1	1	1	1	1	5.69277e+06	8790304	6.97006e+06	2.83429e+06	1243875	8995902	1	4.21565	120.024	C4 H8 O2 S	DIMETHYLSULFONIOACETATE
CPD-9019	5,10-methylenetetrahydropteroate	208916	134641	139234	106947	120666	125015	1	1	1	1	1	1	1	1	1	168895	79613.2	1	166436	137813	90219.1	79334.4	105499	103899	131486	148513	123877	115370	118277	119646	110076	144162	158358	173001	118855	146768	7.66461	327.119	C15 H15 N6 O3	CPD-9019
THREO-DS-ISO-CITRATE	D-threo-isocitrate	201125	373421	382567	387505	303607	332970	2334317	1.95198e+06	1.41219e+06	763260	933556	210783	1	208050	173339	466048	469264	1.98812e+06	245270	238036	355940	320492	282785	283053	334421	356820	112592	349063	249548	267457	209205	198150	373271	395238	263373	285075	2.032	189.003	C6 H5 O7	THREO-DS-ISO-CITRATE
CPD-7164	16-methoxytabersonine	752195	767281	1.9388e+06	2.07748e+06	1.35702e+06	1.60465e+06	339585	266121	1	1	1	1	1	1	1	2.64591e+06	1	1	1.13218e+06	802966	717087	1265603	290237	125992	880675	838755	367124	385843	1.38963e+06	1374802	2309939	2.3455e+06	265259	294661	242720	1.60734e+06	17.0178	367.207	C22 H27 N2 O3	CPD-7164
6-HYDROXYMELLEIN	6-hydroxymellein	159027	136224	1	186879	126531	141414	1	1	119994	1	1	1	1	1	1	241911	1	1	1	1	123314	129400	124705	128550	1	1	122596	122284	96801.3	83353.8	85001	105484	114814	114994	1	1	7.18	194.053	C10 H10 O4	6-HYDROXYMELLEIN
CPD-8006	quercetin 7-O-glucoside	6502691	6500161	4720189	4.02707e+06	5370801	5.30408e+06	1.90304e+06	1.56407e+06	3.98034e+06	1.03034e+06	272405	195967	1	1	498176	5796037	1	1	2.5907e+06	2.45368e+06	4190437	4.10711e+06	2.56486e+06	2468809	2414593	2.40786e+06	5053467	5.07437e+06	2.72838e+06	2.65817e+06	3.20427e+06	3.18714e+06	2.26356e+06	2.27216e+06	2950724	2.94043e+06	7.96	463.087	C21 H19 O12	CPD-8006
CPD-4211	prenyl diphosphate	1	1	1	1	1	1	1	1	1	1	1	1	1	1	1	1	1	1	292720	264261	206665	219711	177984	214926	170766	158550	219328	254923	1	456584	1	1	284064	1	1	1	2.21	242.989	C5 H9 O7 P2	CPD-4211
CPD-12400	(E)-1-(L-cysteinylglycin-S-yl)-N-hydroxy-omega-(methylsulfanyl)heptan-1-imine	128813	126923	91290.6	97700.1	94315.2	77500.4	1	1	1	1	1	1	1	1	1	1	91587	1	1	1	111706	142586	180745	229370	241844	208386	558274	255823	263802	282145	227696	191678	207836	202970	212730	256550	1.05	351.125	C13 H25 N3 O4 S2	CPD-12400
CPD0-1716	2-amino-6-hydroxymethyl-7,7-dimethyl-7,8-dihydropteridin-4-one	2010985	1.96694e+06	2.07862e+06	2.03561e+06	1.01682e+06	1.05749e+06	827350	728356	2.16215e+06	1.29501e+06	634210	243962	1	354439	1	2.36061e+06	879704	289349	3239893	3.24872e+06	4.74803e+06	4.82295e+06	3.77225e+06	3.79773e+06	2351002	2.41001e+06	3946177	4.04435e+06	1.32829e+06	1350843	5.13267e+06	5.53291e+06	2779606	2.64878e+06	4786313	4860775	3.19	223.109	C9 H13 N5 O2	CPD0-1716
CPD-9977	(6E)-8-hydroxygeranial	245454	253711	239884	232133	273412	299950	201103	125285	1	1	1	1	1	1	1	375749	479522	1	1	1	323465	299962	398033	382258	405401	404140	339170	311627	325234	330216	282915	266713	454320	487376	318056	315295	1.81	168.114	C10 H16 O2	CPD-9977
DELTA1-PIPERIDEINE-2-CARBOXYLATE	1-piperideine-2-carboxylate	122598	208070	148266	93602.8	123523	100786	83520.1	1	1	1	1	1	1	1	1	1	1	1	167815	160957	135674	105125	131914	118321	126662	113914	86096.8	92643	115600	112304	129541	149724	138173	191416	161383	193088	1.34	126.055	C6 H8 N O2	DELTA1-PIPERIDEINE-2-CARBOXYLATE
NONAPRENYL-4-HYDROXYBENZOATE	3-nonaprenyl-4-hydroxybenzoate	6.65898e+06	6651014	4.52504e+06	3.72763e+06	3.59045e+06	3476689	2.50296e+06	2.08629e+06	1512026	1177027	1.50997e+06	428410	1	1	1714857	3230237	1	1	7525239	259601	377982	845012	9190109	11128976	7.63368e+06	8.01475e+06	6.24409e+06	6.22978e+06	8561567	8312175	5791094	5.90159e+06	10366375	11328138	5.00548e+06	7.05364e+06	19.47	749.576	C52 H77 O3	NONAPRENYL-4-HYDROXYBENZOATE
CPD-4141	24-methyldesmosterol	82486.8	80918.7	1	1	1	1	1	1	1	1	1	1	1	1	1	85448.6	1	1	92003.3	92272	121417	220019	208437	131107	1	1	82083.8	240426	1	1	224576	208348	1	1	1	1	17.1092	398.352	C28 H46 O	CPD-4141
CPD-8089	1-alpha-linolenoyl-2-oleoyl-phosphatidylcholine	395670	1	269098	213314	500955	353718	246851	186444	134977	1	1	157249	1	1	201208	150139	1	1	205715	163050	320958	1	401051	348411	138343	139181	284383	259910	162037	155075	272716	271347	279563	260373	424683	433410	20.505	781.567	C44 H80 N O8 P	CPD-8089
CPD-7025	phytyl monophosphate	225975	189920	236564	213108	1	1	1	1	1	1	1	1	1	247844	1	192792	1	1	404185	368855	214525	208388	262933	241946	278426	269719	1	1	231785	168036	1	1	200842	183944	165954	149628	17.44	374.261	C20 H39 O4 P	CPD-7025
CPD-13081	solasodine 3-O-beta-D-glucoside	3.24013e+06	3.26227e+06	2.83131e+06	2333233	2.76178e+06	2.61745e+06	2.16016e+06	1.57561e+06	1.05878e+06	729301	1.06429e+06	260116	1	1	1.394e+06	3.29705e+06	1	1	1	1	5025661	4786543	4296700	4181985	2.67087e+06	2.55258e+06	4.37426e+06	4.13334e+06	2.74207e+06	2.73958e+06	4.23183e+06	4.43039e+06	4835822	4902244	3399106	3.25272e+06	18.91	575.388	C33 H53 N O7	CPD-13081
TAXA-42011-DIEN-5A13A-DIOL	taxa-4(20),11-dien-5alpha,13alpha-diol	1.79828e+06	444955	497233	424623	204060	205139	249709	708160	353275	218456	251721	1	1	1	123745	1.51781e+06	1	1	706016	2.67947e+06	1.26875e+06	1220944	1.33494e+06	301525	2.15595e+06	2.18358e+06	670298	636209	2.05981e+06	2.06642e+06	1.12473e+06	219108	2286773	2.26864e+06	1462614	365299	14.1587	304.242	C20 H32 O2	TAXA-42011-DIEN-5A13A-DIOL
ALPHA-TOCOPHEROL	alpha-tocopherol	1923739	1.90084e+06	1883772	1.56464e+06	1.55206e+06	1.47489e+06	843495	670871	448426	318775	177061	569048	1	1	471277	1	1	1	1.93977e+06	1.86885e+06	1.90037e+06	1.89822e+06	2.04301e+06	2.03627e+06	1.75702e+06	1.69134e+06	2.16316e+06	2.27181e+06	1.90045e+06	1.92025e+06	1.82571e+06	1746090	1.77889e+06	1.5504e+06	1434017	1.3679e+06	23.24	430.382	C29 H50 O2	ALPHA-TOCOPHEROL
GDP-MANNOSE	GDP-alpha-D-mannose	1	1	1	1	1	1	1	1	1	1	1	1	1	1	1	1	1	1	1	1	99003.5	117589	97282.1	87063.8	1	1	1	1	1	1	84596.1	1	81770.9	106203	1	1	18.05	603.075	C16 H23 N5 O16 P2	GDP-MANNOSE
CPD-17635	(2R)-ethylmalonyl-CoA	104852	116232	96058.4	1	1	1	1	1	1	1	1	1	1	1	1	106462	1	1	157311	143571	171074	162512	198338	189166	83178.8	91327.6	143032	133063	94553.7	92743	134209	135859	149071	150793	107558	93108.1	18.11	876.123	C26 H37 N7 O19 P3 S	CPD-17635
3Z-PHYTOCHROMOBILIN	(3Z)-phytochromobilin	1.27071e+06	1.25247e+06	1.33479e+06	1.1879e+06	757731	732735	541988	482968	369496	232396	239769	109795	1	118209	189584	716466	1.08577e+06	453686	1	1	762812	778098	842100	835646	1.23021e+06	1.2489e+06	697860	684586	1.35273e+06	1.38816e+06	993547	1.00117e+06	1	1.31528e+06	1.28555e+06	1.25512e+06	1.26	582.234	C33 H34 N4 O6	3Z-PHYTOCHROMOBILIN
CPD-11422	10-hydroxy-alpha-humulene	615030	588528	136164	251557	119828	163584	300914	259980	175178	1	151607	1	1	1	1	192366	757331	273066	150760	127192	179431	380732	357697	353115	146337	330995	233467	117658	204080	233634	145712	117762	104837	419765	332446	186882	1.52774	220.182	C15 H24 O	CPD-11422
2346-TETRAHYDROXYBENZOPHENONE	2,3',4,6-tetrahydroxybenzophenone	11343423	11592518	2.18932e+06	2.07985e+06	10661902	10813641	5520487	4.74249e+06	6180274	3.56924e+06	2479847	969127	1	785086	924317	12654149	7862745	3.42847e+06	1109460	1.1574e+06	7.88983e+06	7.62846e+06	11977825	11521951	8601379	8644429	12981836	12625350	2.50959e+06	2.50689e+06	6.88688e+06	7129615	9190247	9119696	6154819	6133657	2.32	246.051	C13 H10 O5	2346-TETRAHYDROXYBENZOPHENONE
CPD-8092	1-oleoyl-2-alpha-linolenoyl-phosphatidylcholine	395670	1	269098	213314	500955	353718	246851	186444	134977	1	1	157249	1	1	201208	150139	1	1	205715	163050	320958	1	401051	348411	138343	139181	284383	259910	162037	155075	272716	271347	279563	260373	424683	433410	20.505	781.567	C44 H80 N O8 P	CPD-8092
CPD-11506	tetraketide pyrone	334242	321313	1	1	244326	272896	135689	92666.6	153481	1	1	1	1	1	1	1	1	1	1	115988	1	114400	109588	213092	1	1	1	1	1	1	1	1	1	1	295098	1	8.96	223.092	C12 H15 O4	CPD-11506
CPD-13357	(2R)-2,3-dihydroxy-3-methylbutanoate	170361	169207	1	1	1	1	1	1	1	1	1	1	1	1	1	126980	145209	1	195290	236883	207952	87131.2	211603	191592	188776	204005	163170	88821.7	149473	135236	217682	229572	184389	192464	213129	96773.1	1.36	133.051	C5 H9 O4	CPD-13357
CHLOROPHYLL-A	chlorophyll a	1	1	1	1	1	1	1	1	1	1	1	1	1	1	1	1	1	1	493791	443802	290912	280124	361338	333284	88184.9	99660.1	1	1	1	1	1	1	1	1	1	1	19.32	891.526	C55 H71 Mg N4 O5	CHLOROPHYLL-A
CPD-12927	4alpha-formyl-5alpha-cholesta-7,24-dien-3beta-ol	535409	541563	532269	412692	446214	399479	179595	198064	684406	396358	146197	1	1	1	191123	654919	1	1	2.30107e+06	2.26016e+06	2.90959e+06	2.89205e+06	3.25597e+06	702061	447833	445436	2748981	496500	470476	470119	553390	542735	573134	578194	520022	540350	17.8742	412.33	C28 H44 O2	CPD-12927
DIHYDRO-THYMINE	5,6-dihydrothymine	1	1	1	1	1	1	1	1	1	1	1	1	1	1	1	98215	1	1	88176	1	158892	147902	95531.5	89304.3	99617.8	91492.7	104608	107337	1	1	147459	171490	152998	158934	99386.1	109943	1.24	128.06	C5 H8 N2 O2	DIHYDRO-THYMINE
CPD-7712	neopinone	1	1	110739	100948	89609.9	112588	1	1	1	1	1	1	1	1	1	171761	1	1	170578	197444	101355	89227.9	108697	85117	99813.5	1	117751	102233	1	1	113168	122615	87451	180088	89275.1	110672	5.73	298.14	C18 H20 N O3	CPD-7712
CPD0-1153	N-heptylpantothenamide	109213	107994	92116.8	81504.9	1	1	1	1	1	1	1	1	1	1	1	76260.9	1	1	133508	115147	1	1	1	75613.2	132831	129622	1	1	121525	114988	76057.4	1	108627	96683.5	85998.6	90668.7	20.29	316.237	C16 H32 N2 O4	CPD0-1153
CPD-9460	oleanolate 3 beta-D-glucuronoside	100583	427825	1	1	1	1	1	1	1	1	1	1	1	1	1	137142	1	1	194782	206287	645268	396447	406068	591436	164499	151296	151403	175868	147729	135909	1	1	205737	202872	96091.7	469585	18.4742	630.386	C36 H54 O9	CPD-9460
CPD-8675	celosianin I	81828	1	1	1	80780.1	1	1	1	1	1	1	1	1	1	1	1	1	1	128909	138517	192626	182026	176665	167558	82068.1	91365.8	1	1	129223	1	141826	1	150529	148779	76904.2	92092.7	24.15	870.183	C39 H38 N2 O21	CPD-8675
CPD-14443	(2S,4S)-4-hydroxy-2,3,4,5-tetrahydrodipicolinate	320522	239324	184229	1	196332	207872	98434.8	98950.6	247851	138458	153336	1	1	1	1	238378	326635	133302	231203	303905	583878	583029	283625	250814	277619	305109	271083	266721	292264	374543	474187	491610	471888	544784	243043	250977	1.22	185.034	C7 H7 N O5	CPD-14443
2-OXOHEXANOATE	2-oxohexanoate	411452	383952	275263	334896	305945	318970	169091	155846	136806	76421.9	74094	1	1	1	1	413476	373098	127533	405772	390731	331850	321959	444765	457226	372020	409230	431621	398660	307420	318859	365792	415689	420036	410254	459733	420015	1.71	129.055	C6 H9 O3	2-OXOHEXANOATE
CPD-4576	4alpha-formyl-4beta-methyl-5alpha-cholesta-8,24-dien-3beta-ol	114344	105374	96050.1	76217	107552	103151	1	1	1	1	1	1	1	1	1	546769	1	1	219166	204612	259293	247295	179814	175687	126367	143168	162208	174575	103909	104675	195104	190710	206273	185649	112069	108737	22.39	426.354	C29 H46 O2	CPD-4576
CPD-10214	mesifurane (enol form)	308881	282461	270050	261426	275443	269787	156068	112270	111649	1	1	1	1	1	1	302167	238611	1	277086	266933	254774	235945	285340	268029	299161	289136	239042	240787	241574	240844	238874	244635	279156	269582	243971	246204	5.15	142.063	C7 H10 O3	CPD-10214
CPD-4123	(-)-medicarpin-3-O-glucoside-6''-malonate	4321312	4.30629e+06	4.09907e+06	3.37721e+06	3.74447e+06	3.64561e+06	2.22869e+06	1.83617e+06	2.99529e+06	774976	296718	201506	1	1	549286	5.30614e+06	1	1	4156358	4.00054e+06	3.7573e+06	3.76712e+06	3.21016e+06	3.12672e+06	3.81985e+06	3.84331e+06	6526918	6544314	2.60596e+06	2.64551e+06	3.83409e+06	3.86852e+06	4571619	4684478	5.56161e+06	5365884	8.26	517.135	C25 H25 O12	CPD-4123
KDO	3-deoxy-alpha-D-manno-2-octulosonate	437082	485014	507780	440674	503155	479248	240993	203771	174706	1	1	1	1	1	1	392274	1	1	433589	473069	465339	460616	593115	598803	699020	710409	615675	606234	579998	604110	513056	481828	632558	614759	501629	470032	10.49	237.059	C8 H13 O8	KDO
CPD-8083	1-18:2-2-18:3-digalactosyldiacylglycerol	11375702	1	9341730	7.83943e+06	8414845	8.07107e+06	5.08043e+06	1	3.9609e+06	1	1.71158e+06	1	1	1	3.93394e+06	4.08261e+06	1	1	11966459	11798367	1	1	1	13942498	1	17533636	17645386	17838232	1	16771994	1	16964278	1	1	10631656	10343145	21.1	938.606	C51 H86 O15	CPD-8083
34-DIHYDROXYPHENYLACETALDEHYDE	3,4-dihydroxyphenylacetaldehyde	2.56887e+06	2634542	1.74481e+06	1.62288e+06	3.03346e+06	2.90975e+06	1.59049e+06	1.26962e+06	1	591807	1	105888	1	1	1	4.01917e+06	1	1	2128789	1.94611e+06	2.60898e+06	2.79589e+06	3.02574e+06	2943400	2.83044e+06	2.78072e+06	4.05518e+06	4.37427e+06	1.29278e+06	1.30531e+06	1.80544e+06	1.99314e+06	2.7887e+06	2724490	2.32043e+06	2302469	5.29	152.048	C8 H8 O3	34-DIHYDROXYPHENYLACETALDEHYDE
CPD-9873	3-demethylubiquinol-10	201307	190262	220800	171244	174311	182867	1	1	1	1	1	1	1	1	1	180480	212430	1	253178	237172	224775	213840	212206	219610	177769	166772	213103	214183	246104	276737	134802	149371	217392	194678	186794	184091	1.08	850.684	C58 H90 O4	CPD-9873
CPD-13885	delta-amyrin	995195	976497	850998	656533	622536	561709	196264	120002	1	1	1	145177	1	1	1	1	1	1	872905	865933	1.02126e+06	947700	747841	745349	743470	750014	1.10266e+06	1056812	684398	699832	576179	721401	573691	865871	650380	609824	22.8	426.388	C30 H50 O	CPD-13885
CPD-14461	esculin	594781	564245	399630	353065	550222	532414	210413	173136	129886	1	1	1	1	1	1	488530	355208	1	235027	240842	406444	384622	298267	283777	288573	306639	500747	495154	249944	247838	347061	338330	327105	334770	359257	342765	4.21	340.079	C15 H16 O9	CPD-14461
CPD-8198	methyl-2-alpha-L-fucopyranosyl-beta-D-galactoside	228028	227144	192995	183379	109662	117147	107891	75699.6	1	1	1	1	1	1	1	178064	1	1	266142	253783	151895	155973	193545	187951	259598	259263	167315	169379	208089	210627	182715	179900	223600	229272	199537	204559	18.18	340.142	C13 H24 O10	CPD-8198
CAFFEOYLSHIKIMATE	5-O-caffeoylshikimate	4561029	4512535	3406935	3203255	4.18664e+06	4.24938e+06	2.36242e+06	1980724	1895141	1.06331e+06	1.18883e+06	396517	1	474884	592262	5.24214e+06	4.0208e+06	1.42242e+06	3.62782e+06	2.54544e+06	3395416	4.73345e+06	5.49374e+06	5528729	5307411	3980955	4.83903e+06	4822429	3.31144e+06	3940920	3.37732e+06	3.32449e+06	4.21694e+06	4.34556e+06	5387552	3.92716e+06	2.16	335.075	C16 H15 O8	CAFFEOYLSHIKIMATE
CPD-12191	auricolate	203931	197252	166096	131912	128718	108530	159635	145605	1	1	215166	1	1	1.18383e+06	381888	1.02614e+06	1	1	191369	199278	166001	152720	159373	181961	155092	167491	146557	119434	192243	189642	149886	163564	186258	182236	172942	174568	17.746	351.293	C22 H39 O3	CPD-12191
CPDQT-39	3-[(6'-methylsulfanyl)hexyl]malate	573849	599744	121597	541477	496432	491520	230028	197950	142991	87597.3	1	1	1	1	154446	647063	1	1	144065	133558	120342	621787	110981	121150	125077	126780	556964	96307.1	605407	99833.8	1	595173	123756	118161	116302	572946	11.4335	262.084	C11 H18 O5 S	CPDQT-39
CPD-12655	1-(4-hydroxyphenyl)-3-(2,4,6-trihydroxyphenyl)propane-1,3-dione	385652	378679	296422	255878	344155	340696	332725	233375	708105	124220	1	1	1	1	1	1.06115e+06	1	1	170480	163577	223887	230541	189802	445339	1	126927	300408	282080	1	439490	252701	268222	148280	158071	214688	218709	8.37	287.055	C15 H11 O6	CPD-12655
CPD-12728	wogonin 7-O-beta-D-glucuronate	234106	237009	247740	198918	202881	198106	111225	88385.1	159062	1	1	1	1	1	1	250707	1	1	137230	147063	194808	199830	186776	185752	150459	151073	176710	186091	162789	161220	115377	107482	189315	184661	138864	145441	6.45	459.095	C22 H19 O11	CPD-12728
R-RETICULINE	(R)-reticuline	186328	155051	158684	1	1	1	1	1	1	1	1	1	1	1	1	167943	1	1	179868	194971	212735	217211	137370	125082	116621	1	124009	1	1	1	186832	221979	130828	140846	188753	184773	1.35	330.179	C19 H24 N O4	R-RETICULINE
CPD-13369	13-apo-beta-carotenone	89859.3	88720.3	97414.6	1	1	1	1	1	1	1	1	1	1	1	1	105749	1	1	1	1	1	1	91189.5	96198.9	119722	122934	94513.3	91634.1	120982	116046	93350.7	1	113032	118266	1	1	13.4	258.196	C18 H26 O	CPD-13369
DIMETHYL-D-RIBITYL-LUMAZINE	6,7-dimethyl-8-(1-D-ribityl)lumazine	2.77551e+06	2.53064e+06	1.57337e+06	1.48382e+06	1411561	1.55985e+06	818215	753460	996685	566262	537701	187434	1	175222	403247	2.07235e+06	1632434	574919	2.53465e+06	2.47182e+06	2.13627e+06	2155359	2959984	2902823	2674170	2873584	2.61416e+06	2.73451e+06	1689029	1.76484e+06	3.02522e+06	3224339	2184042	2.16448e+06	3.03546e+06	3.01227e+06	1.34	325.117	C13 H17 N4 O6	DIMETHYL-D-RIBITYL-LUMAZINE
CPDQT-417	6-(methylsulfanyl)hexyl-desulfoglucosinolate	216935	217704	185070	171929	178181	185885	1	1	1	1	1	1	1	1	1	155593	164414	1	229752	296806	344046	344820	356343	361420	377426	381540	391392	384446	387137	396815	332866	313192	332021	321053	298308	304776	1.06	369.136	C14 H27 N O6 S2	CPDQT-417
ZOLEDRONATE	zoledronate	115267	127224	204028	102873	122156	128291	1	1	1	1	1	1	1	1	1	102893	1	1	394178	379186	210914	254776	333317	314469	289726	195874	157365	189486	207530	194928	191844	214650	216115	178113	185573	201199	1.68	269.981	C5 H8 N2 O7 P2	ZOLEDRONATE
CPD-12860	4alpha-methyl-5alpha-cholesta-7,24-dien-3beta-ol	82486.8	80918.7	1	1	1	1	1	1	1	1	1	1	1	1	1	85448.6	1	1	92003.3	92272	121417	220019	208437	131107	1	1	82083.8	240426	1	1	224576	208348	1	1	1	1	17.1092	398.352	C28 H46 O	CPD-12860
CPD-8709	neoabietadienol	1	1	1	1	1	1	1	1	1	1	1	1	1	1	1	1	1	1	280690	288552	326647	299917	304072	293708	143526	1	143028	1	1	126855	1	104306	1	1	1	1	13.45	288.25	C20 H32 O	CPD-8709
BENZALDEHYDE	benzaldehyde	680573	663580	776762	754792	506624	527736	391462	318479	490605	243435	300533	1	1	1	1	872450	804240	295382	686534	676570	857808	883177	676386	632619	595954	609464	606584	611639	495925	512887	608441	636410	560870	578308	668739	676269	1.97	106.042	C7 H6 O	BENZALDEHYDE
CPD-632	gibberellin A<sub>34</sub>-catabolite	481630	475745	520891	509525	515933	493655	290152	198997	134794	1	1	1	1	1	1	548195	1	1	346735	338898	283083	285111	380050	380127	305338	371608	363903	367522	350661	350411	422213	453513	331184	326251	310139	396563	4.34714	344.124	C19 H20 O6	CPD-632
CPD-488	beta-L-fucose 1-phosphate	401846	725390	204936	167716	199385	269996	1	1	128879	1	1	1	1	1	1	364973	199782	1	636630	319359	976618	979530	1.06677e+06	1.04747e+06	845027	398423	924090	429210	257884	239769	1.01405e+06	1063929	425797	932906	941097	925724	2.23	242.019	C6 H11 O8 P	CPD-488
CPD-183	gallate	326858	287193	293398	1	1	1	1	1	1	1	1	1	1	1	1	1	205518	1	1	1	431550	389420	130168	128692	334045	314194	327508	339102	261735	251667	160537	145756	287387	124130	359167	398965	1.8375	169.01	C7 H5 O5	CPD-183
CPD-14493	betulinate	432776	169792	688042	562392	149286	125083	1	75857.6	1	1	1	81896.4	1	1	1	1	1	1	849160	712111	518452	986116	649618	629072	278925	1.05994e+06	1088765	1.09286e+06	1.12688e+06	1.14217e+06	589056	272687	206265	734743	599085	590981	21.9915	455.355	C30 H47 O3	CPD-14493
CPD-14737	eugenol O-beta-D-xylopyranosyl-(1->6)-O-beta-D-glucopyranoside	1	498131	468346	285304	441580	455040	251023	192078	202497	123169	1	1	1	1	1	717781	803101	1	288648	163315	239338	231637	250042	351276	338101	300266	410875	439507	198924	198861	216645	249326	343568	341968	253098	360349	4.21	458.176	C21 H30 O11	CPD-14737
3-HYDROXY-ANTHRANILATE	3-hydroxyanthranilate	605636	261464	254490	225456	224314	220711	398489	329159	372316	200009	187868	1	1	1	1	494311	340984	97465.6	730412	724091	963039	932355	902293	830647	1.03391e+06	1.01906e+06	635770	627041	332043	304743	606513	593310	898668	935661	736030	719444	2.14	152.034	C7 H6 N O3	3-HYDROXY-ANTHRANILATE
CPD-7106	humulone	282000	267068	254397	233503	123518	139258	1	86112.7	1	1	82681.1	1	1	1	76082.6	229632	1	1	225628	86543.7	169959	156207	205333	191300	187856	185008	1	153831	230908	237270	588629	142726	190996	1	148133	149316	15.5454	361.198	C21 H29 O5	CPD-7106
CPD-19419	norcraugsodine	1.22475e+06	1	385909	391303	1.68188e+06	1.68258e+06	890098	802971	1.81212e+06	1.08596e+06	543274	229862	1	1	363918	1	1	1	307113	1	2.36803e+06	2.34956e+06	2.06186e+06	2.03494e+06	1.17354e+06	1	3.21021e+06	3.16935e+06	535903	1	2.17574e+06	2.17265e+06	1.62547e+06	1.70187e+06	1.19521e+06	1.21117e+06	1.32	257.105	C15 H15 N O3	CPD-19419
N-FORMYLKYNURENINE	N-Formyl-L-kynurenine	205458	218898	199426	200367	136361	137742	1	1	1	1	1	1	1	1	1	192078	221546	1	328403	322326	165525	180651	215834	199036	227087	228025	144107	132650	181277	181701	184043	200093	100895	266302	222752	223854	1.35	236.08	C11 H12 N2 O4	N-FORMYLKYNURENINE
CPD-7142	salvianin	1	1	1	1	1	1	1	1	1	1	1	1	1	1	1	1	1	1	100103	99823.8	79451.5	1	174575	74398.4	121092	86852.7	84347.9	1	91280.8	91575.9	131885	104273	1	1	104054	77890.8	28.84	926.192	C42 H38 O24	CPD-7142
CPD-461	neryl diphosphate	259184	261559	301922	284976	351436	345731	141177	105508	451858	1	1	1	1	1	1	499985	1	1	225586	242238	509459	505248	383626	412697	187886	189142	445191	437131	182286	190187	387553	385407	283293	268445	443897	430304	5.83	311.04	C10 H17 O7 P2	CPD-461
CPD-13101	docosanedioate	188041	199808	191035	147399	175209	166110	93983.1	88827.5	1	1	1	1	1	1	76656	257049	1	1	288954	290952	309798	309612	271487	294763	201579	198949	239932	240855	206276	206088	255878	256400	264280	258146	185728	190831	18.06	368.294	C22 H40 O4	CPD-13101
CPD-17421	6-hydroxyteasterone	206712	236444	194173	173344	90280.4	79557.4	490420	432655	136722	81358.5	91516.7	307603	1	1	1	80736.9	1	1	265171	584011	427997	398373	213064	207288	471978	425014	164556	355540	491017	348129	337862	1	321399	267614	244961	229593	23.39	450.37	C28 H50 O4	CPD-17421
CPD-5481	N-(2-chloro-4-pyridyl)-N'-phenylurea	674786	799114	855376	835171	1.17567e+06	12485625	410907	343718	194477	3.85335e+06	469353	995816	1	1	381547	15064196	10849655	1	744927	756441	601129	583436	559648	558530	822251	9827286	993385	14090119	894566	849276	791566	772317	10527644	10441510	6988639	6975348	10.6933	247.054	C12 H10 Cl N3 O	CPD-5481
CPD-6202	gibberellin A<sub>37</sub>	90375.3	83700.9	93194.3	81617.6	1	1	1	1	1	1	1	1	1	1	1	99918.9	1	1	140920	144911	101416	95555.1	95564	101481	101666	108573	83079.1	86860	95693.5	1	86529	78283.2	102898	93876.4	84240.2	83493.8	9.69	362.168	C20 H26 O6	CPD-6202
ACENAPHTHENEQUINONE	acenaphthenequinone	87666.7	473214	308437	339078	298949	265357	1	1	95134.2	1	1	1	1	1	1	283076	318413	1	185010	183815	763887	739784	128957	126609	632215	169354	121024	395657	529351	204543	748937	180673	389576	573884	705252	182512	1.43	182.037	C12 H6 O2	ACENAPHTHENEQUINONE
CPD-19791	adhumulone	282000	267068	254397	233503	123518	139258	1	86112.7	1	1	82681.1	1	1	1	76082.6	229632	1	1	225628	86543.7	169959	156207	205333	191300	187856	185008	1	153831	230908	237270	588629	142726	190996	1	148133	149316	15.5454	361.198	C21 H29 O5	CPD-19791
PYRIDOXAMINE-5P	pyridoxamine 5'-phosphate	669585	805731	847864	1	1.15981e+06	1	410907	343718	194477	1	469353	1	1	1	381547	1	1	1	744927	756441	1	583436	565560	558530	816920	821657	969560	971277	883009	838762	785529	760538	717723	755312	706397	704469	14.89	247.054	C8 H12 N2 O5 P	PYRIDOXAMINE-5P
CPD-4162	stigmasterol	289807	296442	289583	242279	259579	236780	1	1	1	1	1	1	1	1	1	216372	1	1	1	244361	289474	278978	306202	332077	335057	341222	1	358106	339209	337325	1	349820	369505	367643	322308	309894	19.07	412.375	C29 H48 O	CPD-4162
UBIQUINONE-2	ubiquinone-2	888881	892908	824504	709087	538779	496355	420687	320138	183940	117560	161301	1	1	1	269246	648796	1	1	1.03419e+06	1.00415e+06	672547	674914	802068	810372	940329	955097	710951	690321	848180	792817	729652	729728	882914	871381	809676	800168	18.18	318.187	C19 H26 O4	UBIQUINONE-2
CPD-11552	4-(2-amino-3-hydroxyphenyl)-2,4-dioxobutanoate	157734	136105	102654	101874	112342	108191	1	1	76645	1	1	1	1	1	1	127690	112147	1	154289	160741	122278	126069	148858	155980	155892	154735	143299	141077	140872	128371	136640	147090	174025	178169	159399	148699	1.69	222.04	C10 H8 N O5	CPD-11552
NICOTINAMIDE_RIBOSE	1-(beta-D ribofuranosyl)nicotinamide	231885	224418	133705	128823	119189	139593	1	1	1	1	1	1	1	1	1	151107	220167	1	211991	233412	170322	177987	224964	207322	213611	214625	225801	229738	145809	121173	181596	181338	231562	228692	177971	181260	1.33	255.098	C11 H15 N2 O5	NICOTINAMIDE_RIBOSE
CPD-8944	N-acetyl-beta-D-glucosaminyl group	663291	668366	641963	542970	402600	430361	1	1	234318	128036	1	1	1	1	1	513200	476639	121316	609255	584315	590170	642740	747522	746527	612913	614281	855776	845909	545880	531542	686181	694731	720703	698516	586940	627892	1.72	221.091	C8 H15 N O6	CPD-8944
CPD-5861	2-deoxy-D-galactose	241205	240385	369713	356131	88629.5	86786.3	158868	125205	396246	197652	116464	1	1	1	1	413939	1	1	693858	262651	1.11562e+06	1.06946e+06	877164	838313	509720	528594	855506	884899	260268	243004	1.04066e+06	1.00879e+06	530812	539498	1.00033e+06	944883	4.42667	164.071	C6 H12 O5	CPD-5861
CPD-12209	methoxyanigorufone	383562	400606	357024	340025	369904	345573	183544	169340	141952	1	1	1	1	1	1	361903	1	1	1	1	335960	356938	419395	397732	1	1	324363	351072	1	317465	308468	237586	479244	434262	334848	372104	10.49	286.097	C20 H14 O2	CPD-12209
CPD-4752	stemar-13-ene	1	1	1	1	1	1	1	1	1	1	1	1	1	1	1	1	1	1	118001	1	176153	164482	138304	139791	134036	1	110423	111808	133973	128896	1	1	1	124280	1	1	13.11	272.256	C20 H32	CPD-4752
CPD0-1942	(S)-2-aminobutanoate	574908	405916	253774	251573	244681	1	97273.1	106601	1	1	1	1	1	1	1	1	1	1	166336	166641	141918	156466	171763	173824	191779	199105	133725	95753.4	205623	212884	209581	206046	289695	263736	253997	296260	1.21	103.065	C4 H9 N O2	CPD0-1942
CPD-8922	(+)-sesamin	1.2644e+06	1.30274e+06	1.1397e+06	1.14456e+06	1062995	1.08368e+06	549447	475676	354427	136686	221852	1	1	1	170990	1.20387e+06	1232968	1	1.14974e+06	1.14291e+06	999123	952832	997038	921824	1.19735e+06	1.17515e+06	1232481	1.31839e+06	1.26856e+06	1.23218e+06	1.12942e+06	1.12251e+06	1133486	1158099	1.17208e+06	1.12132e+06	1.41	354.111	C20 H18 O6	CPD-8922
CPD-15110	3'-azido-3'-deoxythymidine	71345192	69704432	55924056	54330864	55178688	55921416	39657380	33727744	30312726	16866628	17942106	6239964	97483.6	7.82936e+06	8056100	67133416	73115152	12640406	63850356	63990192	55659432	56400640	63473908	61915976	72048208	71758744	58827516	58667700	65280636	66209456	59653256	60132828	72704832	71539528	54505936	64670848	1.78	267.098	C10 H13 N5 O4	CPD-15110
CPD-6964	pinosylvin monomethylether	1.10245e+06	1.00975e+06	1.00627e+06	958621	1.24472e+06	1.26505e+06	770821	675130	1165671	244441	1	1	1	1	74331.3	1.59422e+06	1	1	530282	517560	520301	514227	958297	907790	796544	801103	986720	950809	723996	661335	737329	789887	1.29571e+06	1.25478e+06	902484	939175	8.47	226.097	C15 H14 O2	CPD-6964
CPD-8907	(+)-lariciresinol	1.25232e+06	1.18118e+06	943992	894113	889717	947007	690996	581547	419039	226970	245553	1	1	134995	240567	1.21777e+06	1789257	622888	1.35468e+06	1.35004e+06	1.0087e+06	980798	1595563	1.56337e+06	1.54682e+06	1.57907e+06	1.41925e+06	1.43255e+06	1.26374e+06	1.27687e+06	1.2971e+06	1.40141e+06	1.27755e+06	1.29175e+06	1.48136e+06	1.48097e+06	1.36	360.154	C20 H24 O6	CPD-8907
CPD-14936	3',4',5'-trimethylmyricetin	137845	138980	1	1	118345	115047	1	1	158307	1	1	1	1	1	1	221749	1	1	1	1	1	1	118400	113861	130784	136208	150470	150886	1	1	1	1	133935	124303	1	1	6.21	360.082	C18 H16 O8	CPD-14936
CPD-9803	2-hydroxycaffeate	148376	154100	113324	111061	1	1	1	1	1	1	1	1	1	1	1	149021	1	1	274610	257716	256741	230816	258878	295562	254442	221629	251774	230447	156692	180876	285473	293030	1	168360	274983	266892	1.35	210.056	C10 H10 O5	CPD-9803
CPD-3946	(22S,24R)-22-hydroxy-5alpha-ergostan-3-one	96024.7	107571	258880	200928	125542	122757	88423.9	72848.7	1	1	1	1	1	1	1	1	1	1	271899	244093	158590	90572.8	83431.7	200931	251981	259328	126815	122314	74618.8	1	137752	114222	147351	120409	147150	151075	22.5224	416.369	C28 H48 O2	CPD-3946
MORPHINONE	morphinone	511325	1	1	1	512159	518517	728699	570415	520403	286451	182023	103569	1	1	1	1.12776e+06	1.92134e+06	1	1	1	223088	240054	442344	445230	1	635150	491559	499868	431890	440550	944202	951276	736411	745108	511685	479916	4.98	284.124	C17 H18 N O3	MORPHINONE
CPD1F-114	all-trans-lycopene	1	96810.6	1	1	1	1	1	1	1	1	1	1	1	1	1	157375	1	1	186976	177022	264889	271641	198941	185088	88462.7	1	175411	185530	1	88626.6	211738	216201	185842	204879	83321.1	85286.4	20.0872	536.435	C40 H56	CPD1F-114
CPD-9411	germacra-1(10),4,11(13)-trien-12-ol	615030	588528	136164	251557	119828	163584	300914	259980	175178	1	151607	1	1	1	1	192366	757331	273066	150760	127192	179431	380732	357697	353115	146337	330995	233467	117658	204080	233634	145712	117762	104837	419765	332446	186882	1.52774	220.182	C15 H24 O	CPD-9411
CPD-13029	N-hydroxy-L-phenylalanine	572702	518528	448791	389181	325583	1	151001	151154	167656	1	1	1	1	1	1	434277	509326	1	737960	748969	695797	705649	1	751963	703310	594019	1	625503	486602	471895	838564	859958	1	1	885295	882402	1.35	180.065	C9 H10 N O3	CPD-13029
CPD-9883	heliespirone B	2.1394e+06	2.1345e+06	1.81615e+06	1.66608e+06	2.35316e+06	2.30022e+06	1276436	1.10555e+06	716748	457845	190385	105420	1	1	869607	2.73538e+06	1	1	1.38451e+06	1.31285e+06	1.5401e+06	1.51853e+06	2.00642e+06	1.94082e+06	2.45655e+06	2.38796e+06	2207198	2.1172e+06	1.67828e+06	1.7268e+06	2.12392e+06	2.12956e+06	2.61578e+06	2.52753e+06	2.14933e+06	2.11927e+06	12.92	268.167	C15 H24 O4	CPD-9883
CPD-9871	6-methoxy-3-methyl-2-all-trans-decaprenyl-1,4-benzoquinol	1	545866	1	1	144967	1	1	1	1	1	1	1	1	1	1	1	1	1	1.32944e+06	1250201	881457	906880	1	725016	413497	416003	313042	302053	388864	377552	282437	1	280089	223458	1	1	25.5025	834.677	C58 H90 O3	CPD-9871
CPD-12177	(R)-methylmalonate-semialdehyde	345519	251062	220670	215440	251242	265125	156919	149688	95314.6	1	1	1	1	1	1	394012	379786	131958	353028	184194	211494	199482	246372	221470	230519	215204	228735	248381	229016	241274	156338	178209	256108	267571	233951	244710	1.93	101.024	C4 H5 O3	CPD-12177
CPD-602	5-amino-6-(5-phospho-D-ribosylamino)uracil	1.13712e+06	1.17019e+06	1345846	1.18621e+06	972557	967217	483284	426405	1	171537	250749	1	1	1	161872	923341	1.26729e+06	332750	1.61092e+06	1.58815e+06	1.59959e+06	1.54654e+06	939881	901676	949450	972892	997084	995219	1380696	1.40381e+06	1.09935e+06	1.12541e+06	1.27756e+06	1.23347e+06	1.28976e+06	1.26006e+06	1.52	352.034	C9 H13 N4 O9 P	CPD-602
CPD-4608	benzyladenine-9-N-glucoside	276328	267939	269631	233028	205705	1	100191	1	84585.1	1	1	1	1	1	1	241257	1	1	464517	426549	333211	349445	1	340469	326807	314978	240247	238622	291736	1	227318	216807	292613	282451	250640	248417	9.69	387.151	C18 H21 N5 O5	CPD-4608
CPD-6142	N,N-dimethyl-beta-alanine	2.488e+06	2.30759e+06	2.40612e+06	2.3979e+06	1.87184e+06	2.08905e+06	1.52331e+06	1.32672e+06	1.73014e+06	1.00592e+06	1	280331	1	1	605958	2757520	2.71654e+06	1.12641e+06	4.18799e+06	4.45929e+06	2107546	2.19518e+06	1.86541e+06	1.67834e+06	1.81782e+06	1.93238e+06	1.79805e+06	1.81358e+06	1.8725e+06	1.74673e+06	2.29095e+06	2.10891e+06	2.96693e+06	3.14433e+06	2.16426e+06	2.22115e+06	1.31	117.08	C5 H11 N O2	CPD-6142
FORMYL-COA	formyl-CoA	398852	380544	346731	282579	313485	303518	218417	157001	117621	1	113766	1	1	1	150360	468687	1	1	518153	513225	696501	659609	785077	752159	407689	428668	627810	620462	466580	453900	668348	604891	644021	618919	414530	406886	18.3	791.064	C22 H32 N7 O17 P3 S	FORMYL-COA
CPD-196	octanoyl-CoA	112729	92321	88546.3	80828.9	107710	94974.5	1	1	1	1	1	1	1	1	1	1	1	1	183112	197192	272883	256938	255217	235409	117359	125575	234363	237007	181002	218474	199645	187612	201022	208318	109768	127420	24.15	889.198	C29 H46 N7 O17 P3 S	CPD-196
CPD-10546	methyl (indol-3-yl)acetate	482431	518900	591443	595092	284703	282056	218645	201388	660849	316941	176992	1	1	90373	1	634304	255380	1	1.08831e+06	1.10511e+06	1.73211e+06	1631848	1.29778e+06	1.3699e+06	730068	784435	1.37237e+06	1.38757e+06	441741	427626	1.68577e+06	1.65805e+06	867844	824505	1.46663e+06	1.46486e+06	3.19	189.075	C11 H11 N O2	CPD-10546
CPD-8681	9,10-epoxy-10,12Z-octadecadienoate	13810613	13735688	14381445	12621216	10671836	10356553	1	5462484	5.78802e+06	2.18906e+06	1.08009e+06	776186	1	1	2624109	18119548	1	1	14694534	14521853	10527745	10376719	11342530	11092834	12512816	12633532	9498696	9395906	11172186	11585820	9748857	9807064	13620642	13797353	12040152	11985583	9.69	293.213	C18 H29 O3	CPD-8681
CPD-3343	isoformononetin	477980	475619	420402	351173	451281	443642	239174	201779	134393	1	1	1	1	1	1	347816	1	1	504374	484607	429078	431262	570631	581831	638732	646403	517064	510517	459216	472787	434016	422808	592585	574181	473475	448615	10.49	268.077	C16 H12 O4	CPD-3343
CPD-15006	1-O-vanilloyl-beta-D-glucose	223491	225176	213455	181388	250863	226693	125000	108115	232601	1	1	1	1	231831	1	1.21102e+06	1.2124e+06	831266	218892	230783	281708	263455	309537	309146	187170	180045	290254	275471	206401	208154	308171	304867	1.50091e+06	1.50268e+06	1.54942e+06	1.56591e+06	7.29161	330.093	C14 H18 O9	CPD-15006
CHOLINE	choline	292276704	274015264	4447915	4204426	4386402	4.42044e+06	177337520	159242912	2.72251e+06	86821016	1.22835e+06	23051746	1	21031698	105855064	5360831	264895712	127479880	225161968	224359856	239729488	246277808	242862480	237196928	227794256	227813632	3.75898e+06	215940560	3.87565e+06	4051721	245675984	251585808	266168112	264018912	240923104	246540656	1.35	104.108	C5 H14 N O	CHOLINE
CPD-4402	(6aR,11aR)-3,9-dihydroxypterocarpan	4469404	528570	534736	493839	553528	522319	10035091	9212813	7290696	4.19194e+06	4.92597e+06	2.01373e+06	1	2.08549e+06	2.99208e+06	426214	5345341	8.12922e+06	475505	506172	502908	2698124	649410	654541	769456	771162	663627	656477	619198	667349	553365	515684	4.16211e+06	3900781	550843	3.45528e+06	6.56714	256.077	C15 H12 O4	CPD-4402
CPD-19444	(10bR,4aS)-oxomaritinamine	285465	297306	1	1	114491	110138	106866	98245.9	86180.6	1	1	1	1	1	1	113163	121632	1	137822	137898	211227	206611	270246	275213	285262	278957	142122	134821	104939	103007	638136	630242	106123	96196.4	83378.7	148760	8.05889	273.138	C16 H19 N O3	CPD-19444
CPDQT-29	8-(methylsulfanyl)-2-oxooctanoate	248659	215330	200731	193428	206692	226301	92728.8	1	1	1	1	1	1	1	1	204762	144759	1	373843	405958	367489	378511	405401	355999	279263	271408	1	213408	1	187847	196575	221362	200631	236391	245101	231735	0.95	203.078	C9 H15 O3 S	CPDQT-29
MPBQ	2-methyl-6-phytyl-1,4-benzoquinol	173605	161244	94939.1	126517	204829	192660	1	1	1	1	77926.9	1	1	1	1	151141	1	1	200441	138255	310335	298068	184656	168951	262845	255271	186149	244552	83924.2	186165	154823	224931	144608	143581	161186	156548	13.93	402.359	C27 H46 O2	MPBQ
CPD-8656	cyclo-dopa 5-O-glucoside	2.54793e+06	2.46681e+06	1.5184e+06	1.34816e+06	2.9549e+06	2.8702e+06	1.38188e+06	1.0911e+06	1.02323e+06	521824	1	1	1	1	1	4133761	1	1	1.61132e+06	1.52963e+06	2246424	2.25167e+06	2.4573e+06	2.42023e+06	2.39379e+06	2410224	3926411	3.95981e+06	980832	940671	1.56971e+06	1.60123e+06	2407682	2401796	2.05737e+06	2077337	5.29	356.106	C15 H18 N O9	CPD-8656
PHOSPHORIBOSYL-FORMIMINO-AICAR-P	1-(5-phospho-beta-D-ribosyl)-5-[(5-phosphoribosylamino)methylideneamino]imidazole-4-carboxamide	91500.2	85377	1	1	1	1	1	1	1	1	1	1	1	1	1	85315.4	1	1	99842.2	97381.3	117412	119071	121488	129465	1	1	105627	95871.2	1	1	107974	111763	108587	110666	86525.3	82763.9	18.13	573.053	C15 H21 N5 O15 P2	PHOSPHORIBOSYL-FORMIMINO-AICAR-P
CPD-15284	cyanidin 3-O-(6"-O-malyl-beta-D-glucoside)	356316	335967	220891	180248	77089.9	73252.3	1	1	111772	1	185324	1	1	1	1	108937	1	1	406115	363631	87896.4	75512.6	105895	384544	250344	93391.8	231483	232282	194599	196740	463060	490464	95478.2	80700.2	396615	377188	10.1748	562.106	C25 H22 O15	CPD-15284
CPD-9626	1,6,7,8-tetrahydroxy-2-methylanthraquinone	169175	116979	114922	130423	169551	159692	1	1	1	1	1	1	1	1	1	235655	80623.7	1	249286	158879	131687	162906	169818	204893	200130	170171	265743	190655	173132	186089	216413	143622	188194	199750	172560	161014	0.96	285.042	C15 H9 O6	CPD-9626
CPD-10667	taraxerol	995195	976497	850998	656533	622536	561709	196264	120002	1	1	1	145177	1	1	1	1	1	1	872905	865933	1.02126e+06	947700	747841	745349	743470	750014	1.10266e+06	1056812	684398	699832	576179	721401	573691	865871	650380	609824	22.8	426.388	C30 H50 O	CPD-10667
CPD-12898	(E,E)-farnesylacetone	1.23799e+06	1.26678e+06	1.33372e+06	1195084	838170	827901	459774	434433	267823	166581	415752	1	1	1.28471e+06	461077	1.23756e+06	1	1	1.69107e+06	1.6316e+06	1.21868e+06	1.19649e+06	1	1.28054e+06	1.4735e+06	1.47684e+06	891207	938400	1.29371e+06	1	941404	900409	1.16209e+06	1.186e+06	1	1.13851e+06	17.44	262.233	C18 H30 O	CPD-12898
CPD-9787	demecolcine	365800	399398	119490	231771	360053	352874	232332	172836	1	1	1	1	1	1	1	441025	827429	1	1	78855.4	214537	200647	170553	194047	206641	219791	280054	270317	225786	236184	151096	190011	115219	123877	229186	233684	5.02185	372.176	C21 H26 N O5	CPD-9787
CPD-4981	(+)-menthofuran	1	1.13509e+06	929577	814764	1.16468e+06	1.12253e+06	703782	539037	905881	1	331164	1	1	1	1	1.26638e+06	1	1	789833	773858	918818	901489	731148	857958	617925	637810	521172	1075994	317911	1	696872	684826	1.04058e+06	1058019	468359	783552	7.34482	150.104	C10 H14 O	CPD-4981
CPD0-1898	UDP-6-deoxy-alpha-D-galactose	137939	131748	127825	95466.6	101699	99126.5	1	1	1	1	1	1	1	1	1	169199	1	1	133618	131367	182085	180305	188946	193276	106819	103562	167608	175122	128039	140120	196259	174742	179908	174362	137927	141840	18.26	548.046	C15 H22 N2 O16 P2	CPD0-1898
CPD-8678	9(S)-HPOTE	982301	964837	1.00766e+06	797404	730196	742786	387342	376342	202509	99559	279512	1	1	205669	298738	1.08553e+06	1	1	1	974766	1	901974	909366	825017	1	1.02035e+06	838445	1	860905	1	873484	813211	1	1	954346	947254	17.59	309.207	C18 H29 O4	CPD-8678
CPD-12805	fusicocca-2,10(14)-diene	1	1	1	1	1	1	1	1	1	1	1	1	1	1	1	1	1	1	118001	1	176153	164482	138304	139791	134036	1	110423	111808	133973	128896	1	1	1	124280	1	1	13.11	272.256	C20 H32	CPD-12805
N-ACETYL-D-GLUCOSAMINE-1-P	N-acetyl-alpha-D-glucosamine 1-phosphate	280563	271790	253335	242755	253564	274182	107910	89446.3	106915	1	1	1	1	1	73211.5	282804	197952	1	520960	479708	486887	491798	575740	552226	523161	515036	448145	439441	397265	383312	353895	374157	383320	421438	365893	348784	0.96	299.038	C8 H14 N O9 P	N-ACETYL-D-GLUCOSAMINE-1-P
CPD-13636	9,10-epoxy-12-cis-octadecenoate	2.52452e+06	1.60799e+06	1796178	1.5796e+06	1.19777e+06	1.93323e+06	681144	1128472	599769	258678	964068	77341.4	1	1	1.14315e+06	2.32377e+06	1	1	2.36503e+06	2.35589e+06	1.83379e+06	1.829e+06	1.6242e+06	1.60797e+06	1.65341e+06	1.64669e+06	1.2794e+06	1.24846e+06	1.5082e+06	1.52526e+06	1.34553e+06	1.37239e+06	1751000	1.74028e+06	1.6232e+06	1.58474e+06	11.0094	295.228	C18 H31 O3	CPD-13636
3-O-BETA-GLUCOSYL-2-OXINDOLE-3-ACETYL-	3-(O-beta-glucosyl)-(2-oxindol-3-yl)acetyl-L-aspartate	793185	753766	470266	398333	1	373008	1	213994	385368	239435	477112	1	1	1	210765	1	1	1	1.00001e+06	939300	1088184	1.09088e+06	945745	963227	652888	651189	771629	751584	528625	514946	1.10975e+06	1.16604e+06	1.03331e+06	1.02367e+06	846980	842463	13.55	482.124	C20 H22 N2 O12	3-O-BETA-GLUCOSYL-2-OXINDOLE-3-ACETYL-
CPD-4204	trans-zeatin riboside diphosphate	166502	158998	92348.6	1	144538	133279	1	1	1	1	1	1	1	1	1	149162	1	1	201256	205003	281532	287831	282094	292519	242857	241135	323592	317440	90456.8	92303.8	143943	162863	191007	189588	160047	164530	5.29	508.076	C15 H20 N5 O11 P2	CPD-4204
CPD-9247	cis-vaccenate	1.22729e+06	1.24904e+06	1321191	1.18817e+06	854462	839082	1	422245	265817	159863	409616	1	1	1.27649e+06	440639	1.24866e+06	1	1	1.65736e+06	1.61271e+06	1.21586e+06	1.19409e+06	1	1.25649e+06	1.41702e+06	1.44635e+06	899129	934685	1.27626e+06	1	935504	901062	1.1512e+06	1.17449e+06	1	1121667	17.44	281.251	C18 H33 O2	CPD-9247
CPD1F-130	zeaxanthin	2103192	2.09528e+06	305090	159395	1.26778e+06	1.17384e+06	294178	218444	1	1	912287	105031	1	1	234572	1	1	1	1386849	1.21959e+06	1.81109e+06	1.71143e+06	956985	936397	803565	810251	1.7909e+06	418054	1.08205e+06	1.02368e+06	170719	484340	988484	291224	1	2.12778e+06	21.1979	568.434	C40 H56 O2	CPD1F-130
2-OXOBUTANOATE	2-oxobutanoate	345519	251062	220670	215440	251242	265125	156919	149688	95314.6	1	1	1	1	1	1	394012	379786	131958	353028	184194	211494	199482	246372	221470	230519	215204	228735	248381	229016	241274	156338	178209	256108	267571	233951	244710	1.93	101.024	C4 H5 O3	2-OXOBUTANOATE
CPD0-1255	10-methyl-5,6,7,8-tetrahydropteroylglutamate	7893976	1	8.29193e+06	6.89653e+06	1	1.9851e+06	1.70675e+06	1.51604e+06	1.48334e+06	901920	766752	413991	1	519872	1.22936e+06	4.27607e+06	1	1.61281e+06	2641704	2869871	1	2.1718e+06	653718	1.95039e+06	908663	935014	1	1	1.77791e+06	1709086	2.93978e+06	2.97177e+06	2.41299e+06	1.61586e+06	1801165	2.04933e+06	1.39	457.171	C20 H23 N7 O6	CPD0-1255
CPD-4863	N,N-dihydroxy-L-valine	7.70466e+06	7060112	6.02775e+06	6.03914e+06	8.2254e+06	8523189	27003852	3901884	4.81775e+06	2.61941e+06	3.06489e+06	739375	1	4.60254e+06	12583640	9954598	9089557	24407452	38125872	38372464	70095368	72078288	46774028	5145696	7114555	51301444	6.20481e+06	6.08292e+06	6.56261e+06	6.83471e+06	6.293e+06	6.42e+06	9411607	9400087	45940048	47189052	1.77914	148.061	C5 H10 N O4	CPD-4863
CPD-14892	ergosta-7,25(27)-dienol	82486.8	80918.7	1	1	1	1	1	1	1	1	1	1	1	1	1	85448.6	1	1	92003.3	92272	121417	220019	208437	131107	1	1	82083.8	240426	1	1	224576	208348	1	1	1	1	17.1092	398.352	C28 H46 O	CPD-14892
GLUCOTROPEOLIN	glucotropaeolin	323755	143730	295346	240570	195803	204784	1	1	1	1	1	1	1	1	1	201236	1	1	1	1	148977	147041	101818	112609	136111	104459	200380	231671	206642	209689	1	1	120874	125876	99613.9	1	3.116	408.046	C14 H18 N O9 S2	GLUCOTROPEOLIN
LUTEOLIN-7-O-BETA-D-DIGLUCURONIDE	luteolin 7-O-beta-D-diglucuronide	1	1	1	1	1	1	1	1	1	1	1	1	1	1	1	111366	1	1	109712	90415.3	141656	131374	135673	149985	1	1	112497	112232	82936.4	86166.9	135614	127097	116204	129430	1	90443	17.95	636.099	C27 H24 O18	LUTEOLIN-7-O-BETA-D-DIGLUCURONIDE
BETA-TOCOPHEROL	beta-tocopherol	96024.7	107571	258880	200928	125542	122757	88423.9	72848.7	1	1	1	1	1	1	1	1	1	1	271899	244093	158590	90572.8	83431.7	200931	251981	259328	126815	122314	74618.8	1	137752	114222	147351	120409	147150	151075	22.5224	416.369	C28 H48 O2	BETA-TOCOPHEROL
CPD0-2461	isoguanine	4.47886e+06	4.36077e+06	3.78342e+06	1	1	1	2.50591e+06	2.10876e+06	1	1.03441e+06	1.27192e+06	478178	1	543490	534539	1	1	1.99772e+06	3.9803e+06	3.9548e+06	1	3.45432e+06	4.07205e+06	3.97998e+06	5369670	5439183	3.84511e+06	3.81342e+06	4962037	4990823	1	4.10702e+06	4.8076e+06	1	4.08029e+06	4.13909e+06	1.84	151.05	C5 H5 N5 O	CPD0-2461
CPD-14842	2,4-dinitrobenzenesulfonyl chloride	154865	1	162492	145278	122611	141740	1	1	1	1	1	1	1	1	1	188193	164981	1	1	1	1	1	1	152222	1	1	167413	198725	155885	145551	1	1	182195	1	1	1	0.96	265.933	C6 H3 Cl N2 O6 S	CPD-14842
CPD0-2267	alpha-ethyl-L-glutamate	889464	835998	445128	1	1	661587	306658	265468	232988	103862	103921	1	1	1	1	804639	858113	244251	827328	839767	874019	871264	1.0509e+06	1.0643e+06	1.05783e+06	1.10712e+06	968143	953438	857851	907513	776429	783370	1.13342e+06	1.19404e+06	728494	728855	1.94	174.077	C7 H12 N O4	CPD0-2267
CPD-8708	levopimaric acid	1.59772e+06	1.57535e+06	1.46358e+06	1227579	801171	737884	683171	524578	306141	176191	250051	1	1	1	461011	1.23564e+06	1	1	2.10236e+06	2034341	1.06208e+06	1.08056e+06	1.34825e+06	1.3626e+06	1.88398e+06	1.84838e+06	1	1090634	1.48848e+06	1.48881e+06	1.16036e+06	1.15549e+06	1.51446e+06	1.49576e+06	1.34922e+06	1.32008e+06	18.18	301.214	C20 H29 O2	CPD-8708
CPD-15377	aldehydo-D-xylose	775849	945284	579636	574751	596012	574696	451748	346404	279564	121225	132710	1	1	1	1	704820	978007	334308	485866	473614	307854	299420	380046	343468	667093	642803	449281	449129	510895	627475	483017	400344	646479	656217	458600	598812	1.77	150.056	C5 H10 O5	CPD-15377
CPD-8937	cinnamoylserotonin	170070	109893	99831.1	90154.6	79214.8	79931.3	1	1	1	1	1	1	1	1	1	175084	219049	1	83976.6	82637.1	77646.1	78329.2	85866.9	86110.3	1	1	79262.6	84320.5	1	1	69685.7	73342.4	167335	96836.7	1	74451.8	1.7	306.137	C19 H18 N2 O2	CPD-8937
4-CYTIDINE-5-DIPHOSPHO-2-C	4-(cytidine 5'-diphospho)-2-C-methyl-D-erythritol	247586	261150	312122	261165	352445	333471	111701	75871.6	325447	1	1	1	1	1	1	314467	1	1	177959	176664	278744	274946	166952	171106	181327	171383	297882	300936	159002	158529	241684	254025	162845	177251	252321	239859	7.63	519.075	C14 H23 N3 O14 P2	4-CYTIDINE-5-DIPHOSPHO-2-C
CPD-12104	(20S)-ginsenoside Rh2	1264830	1.29294e+06	1.14902e+06	926358	1.05846e+06	989542	568253	546021	399185	239707	535111	1	1	121350	549644	1	1	1	133074	124603	174918	178481	148120	141313	77827.8	85178.3	130291	119495	82174.5	1.22732e+06	144138	144889	142662	1.86979e+06	1.27954e+06	1.24159e+06	19.9487	622.444	C36 H62 O8	CPD-12104
CPD-8654	betanin	100725	109270	197467	158092	173758	146309	1	1	1	1	1	1	1	1	1	201024	1	1	102825	139541	260362	257841	182414	173084	1	1	246151	236598	1	1	168996	162385	113009	104204	209353	190799	9.28	548.116	C24 H24 N2 O13	CPD-8654
GALACTOSE-1P	alpha-D-galactose 1-phosphate	93928.6	104400	139736	120257	137590	143522	281081	225188	136224	126036	113409	1	1	1	181798	1	1	174300	103656	96853.7	167070	142059	91851	99985.9	87206	1.00666e+06	130638	132165	1	791634	746606	105765	1	1	110003	100868	5.46572	258.011	C6 H11 O9 P	GALACTOSE-1P
CPD-9870	2-methoxy-6-all trans-nonaprenyl-1,4-benzoquinol	1	1	503440	401417	340076	301055	1	1	114274	87348.7	1	1	1	1	153263	318153	1	1	507537	515911	662734	652655	616995	622140	421493	1	526128	588582	1	646722	532471	541595	520641	492305	1	1	21.8073	752.63	C52 H80 O3	CPD-9870
CPD-14813	6-O-methyl-N-deacetylisoipecoside aglycon	2304999	2.33738e+06	1.93561e+06	1.28198e+06	1.80001e+06	2.46772e+06	1.42376e+06	1.26845e+06	515795	578929	2.02222e+06	97831.2	1	1	968538	1984182	1	1	1.0434e+06	959750	1.9228e+06	1.91459e+06	2.25588e+06	2.3063e+06	2.0623e+06	2107787	1.84093e+06	2.79757e+06	2.05851e+06	1350450	1.50658e+06	2.48184e+06	2.84562e+06	2.18606e+06	1.71361e+06	1.7594e+06	13.38	376.178	C20 H26 N O6	CPD-14813
CPD-9329	8-methyl-6-nonenoate	122030	103290	102365	97483.8	117254	115676	1	1	1	1	1	1	1	1	1	1	132862	1	1	1	110423	100436	118711	114750	99728.4	93431.8	104154	102975	103831	93800.8	121677	128584	114162	105967	98350.8	110533	4	169.12	C10 H17 O2	CPD-9329
CPD-8079	1-18:1-2-16:3-monogalactosyldiacylglycerol	9631052	9567825	8871260	7.34569e+06	9980608	9470782	6.67344e+06	5449935	3.19294e+06	2.29151e+06	1	906945	1	1	4539047	8645592	894102	1	16822220	16264566	20468346	20374708	17014720	16760423	11322923	11414114	18436788	18182458	12132959	11804500	18313878	18261834	17441292	16316941	10647264	10195258	19.75	750.529	C43 H74 O10	CPD-8079
S-COCLAURINE	(S)-coclaurine	574426	580505	331551	3.6866e+06	231979	249813	2.06213e+06	1736558	1.56821e+06	837112	1.19344e+06	350569	1	378413	1	341767	3.35608e+06	1.18978e+06	8665030	8513730	2.14245e+06	2.04418e+06	5623994	5.44189e+06	5.79815e+06	5.84785e+06	2.39226e+06	296023	5011014	365398	5860123	5.81848e+06	564763	3.8994e+06	4.62556e+06	4.63018e+06	2.08853	286.14	C17 H20 N O3	S-COCLAURINE
CPD-8682	9,10-epoxy-10,12Z,15Z-octadecatrienoate	1	199890	194231	182471	228326	198587	1	1	1	1	1	1	1	1	1	242424	1	1	327756	316473	254107	239525	251392	275976	337984	325354	245720	257903	280571	284785	1	144862	328925	316116	168316	173629	11.79	291.196	C18 H27 O3	CPD-8682
CPD-16611	oryzalexin E	1.79828e+06	444955	497233	424623	204060	205139	249709	708160	353275	218456	251721	1	1	1	123745	1.51781e+06	1	1	706016	2.67947e+06	1.26875e+06	1220944	1.33494e+06	301525	2.15595e+06	2.18358e+06	670298	636209	2.05981e+06	2.06642e+06	1.12473e+06	219108	2286773	2.26864e+06	1462614	365299	14.1587	304.242	C20 H32 O2	CPD-16611
CPD-4619	cis-zeatin-9-N-glucoside	1	1	1	1	1	1	1	1	1	1	1	1	1	1	1	1	1	1	144263	137378	135073	138178	144526	138624	125602	120520	1	1	100919	1	1	1	107579	107696	124391	1	2.45	381.157	C16 H23 N5 O6	CPD-4619
L-2-AMINOHEXANOATE	L-norleucine	4803831	6.26739e+06	4806893	4.01907e+06	9751970	9741000	4.94785e+06	4.32536e+06	4.53742e+06	2.23867e+06	2.01252e+06	1.28883e+06	1	1.67683e+06	1.98302e+06	5.30391e+06	5.0836e+06	4.20388e+06	8393274	8620379	4320507	4636057	10293371	9887070	6619387	6578653	10362950	10509570	7281198	2105960	5760680	6284869	9099592	9337141	6574333	6.66e+06	2.68857	131.095	C6 H13 N O2	L-2-AMINOHEXANOATE
CPD-4886	(4S)-limonene	460251	432303	412532	387359	500890	523867	295393	253013	173145	76308.3	1	1	1	1	75080.3	558486	1	1	330236	328564	271663	270404	364107	360031	493495	500620	409555	411565	350734	336866	325215	351548	519365	489191	358459	385885	10.49	136.125	C10 H16	CPD-4886
CPD-9499	3,5-dimethoxyphenol	257541	260073	161874	150515	319716	281293	112173	1	1	1	1	1	1	1	1	1	1	1	177149	1	270435	252430	276393	250436	227561	220408	406355	396190	106324	1	160546	150901	242659	226618	187036	191544	5.29	154.061	C8 H10 O3	CPD-9499
CPD-9472	gypsogenin-28-beta-D-glucoside	270816	226724	206835	166589	195497	172567	83168.9	1	1	1	1	1	1	1	1	281941	1	1	334967	325040	379501	380570	372455	364732	1	199032	343425	1	1	288953	353843	1	378644	364193	253584	227755	17.67	632.4	C36 H56 O9	CPD-9472
CYCLOEUCALENOL	cycloeucalenol	995195	976497	850998	656533	622536	561709	196264	120002	1	1	1	145177	1	1	1	1	1	1	872905	865933	1.02126e+06	947700	747841	745349	743470	750014	1.10266e+06	1056812	684398	699832	576179	721401	573691	865871	650380	609824	22.8	426.388	C30 H50 O	CYCLOEUCALENOL
3-7-DIMETHYLXANTHINE	theobromine	573517	519261	448791	389436	318633	385120	151001	151154	167656	1	1	1	1	1	1	433374	509326	1	737960	748969	695797	705649	584782	751264	709638	594019	1	625503	486602	478580	839623	654503	621141	1	897958	887746	1.35	180.065	C7 H8 N4 O2	3-7-DIMETHYLXANTHINE
CPD3O-4151	4-tyrosol	129086	254702	152900	135702	86456.1	197133	1	1	114285	1	1	1	1	1	1	354776	184301	1	343074	165265	535401	481776	174345	364703	140240	131109	95117.1	239511	101679	80299.9	181981	205095	130411	138629	146904	136798	1.78	138.068	C8 H10 O2	CPD3O-4151
L-GLUTAMATE_GAMMA-SEMIALDEHYDE	L-glutamate-5-semialdehyde	460816	2.48837e+06	232018	819360	920015	2.12994e+06	1.19805e+06	181617	252208	991404	1.05802e+06	308851	1	184547	589833	1.30247e+06	925326	1.06135e+06	182886	386649	448285	322222	353441	364282	2.38419e+06	137826	1	2.11403e+06	347402	440518	2.86953e+06	214328	3.37022e+06	449709	564345	207684	1.77412	131.058	C5 H9 N O3	L-GLUTAMATE_GAMMA-SEMIALDEHYDE
CPD-15634	carthamidin-7-methyl ether	293286	294327	382322	352072	264765	273830	126019	1	1	1	1	1	1	1	1	261230	311970	1	474056	1	437854	425680	338360	342202	328372	329804	375232	366078	437954	441469	352563	353062	377347	360917	408906	403346	1.41	302.078	C16 H14 O6	CPD-15634
CPD-14984	quercetin 3-O-(3',6"-O-di-p-coumaroyl)-glucoside	701712	674178	680662	564970	432358	443773	276151	250760	172153	1	98478	1	1	1	1	393525	690710	216763	1.18081e+06	1.25517e+06	1.22244e+06	1.23018e+06	923913	937289	975789	1.01762e+06	1047954	1.05513e+06	1.14019e+06	1.16181e+06	1304832	1.32024e+06	1079639	1.08545e+06	985330	922895	1.39	756.171	C39 H32 O16	CPD-14984
CPD-15631	apigenin-7,4'-dimethyl ether	4.41114e+06	4.47489e+06	370015	248049	304638	356946	2166338	1886749	1.84962e+06	1.01558e+06	1.20788e+06	387041	1	384102	758547	1	339984	1	519874	6.10084e+06	516298	520892	706498	673458	5.22949e+06	484271	328980	5287290	5.31027e+06	5047187	5.86549e+06	546346	5.47374e+06	474079	5848480	5.81034e+06	1.73273	298.078	C17 H14 O5	CPD-15631
CPD-6441	methyl benzoate	636291	1.6399e+06	1.36068e+06	1.17254e+06	800155	566157	1.07839e+06	832886	693346	296675	347816	80720.4	1	100384	112525	910608	1.04011e+06	428336	1.88528e+06	1.86039e+06	1.49859e+06	1.80063e+06	2013371	1.99821e+06	1.74855e+06	1.58579e+06	1.6594e+06	1.74983e+06	1.40052e+06	1.32543e+06	1.41063e+06	1.15545e+06	1.94359e+06	1.89081e+06	1.84658e+06	2005180	1.78	136.052	C8 H8 O2	CPD-6441
CPD-14650	(2E,4E,6E)-7-hydroxy-4-methylhepta-2,4,6-trienal	129086	254702	152900	135702	86456.1	197133	1	1	114285	1	1	1	1	1	1	354776	184301	1	343074	165265	535401	481776	174345	364703	140240	131109	95117.1	239511	101679	80299.9	181981	205095	130411	138629	146904	136798	1.78	138.068	C8 H10 O2	CPD-14650
CPD-713	6-oxocampestanol	96024.7	107571	258880	200928	125542	122757	88423.9	72848.7	1	1	1	1	1	1	1	1	1	1	271899	244093	158590	90572.8	83431.7	200931	251981	259328	126815	122314	74618.8	1	137752	114222	147351	120409	147150	151075	22.5224	416.369	C28 H48 O2	CPD-713
CPD-14735	2-phenylethyl 6-O-beta-D-xylopyranosyl-beta-D-glucopyranoside	180167	192867	180409	157249	229487	237457	143135	118503	207900	1	1	1	1	1	1	315396	1	1	160587	1	1	1	129745	122685	122100	122106	1	1	112677	108072	105021	107466	216187	212920	146061	144270	8.15739	416.171	C19 H28 O10	CPD-14735
CPD-9888	(+)-heliannuol K	94507.2	100277	161533	160402	149605	150249	1	1	102289	1	1	1	1	1	1	111467	1	1	1	1	1	1	324388	314027	193612	190605	257502	242076	145479	118694	133218	1	93422.6	1	127340	124693	12.541	248.141	C15 H20 O3	CPD-9888
CPD0-1253	dihydroisopteroate	181643	180400	215669	188514	88972.5	88748	1	1	93471.4	1	1	1	1	1	1	117450	144590	1	186397	147255	108875	116596	126078	92941.7	1	1	95918	95766.1	143639	174905	157734	162530	154327	139060	1	1	1.31	313.101	C14 H13 N6 O3	CPD0-1253
CPD-8046	D-pinitol	102661	115233	110165	110522	1	1	1	1	1	1	1	1	1	1	1	145831	1	1	154392	117891	170131	158943	135817	143665	109897	105946	129113	122312	146729	138333	133427	149962	129448	135997	120407	117164	9.67652	194.075	C7 H14 O6	CPD-8046
ISOCHORISMATE	isochorismate	335627	167778	97574.4	1	1	1	1	1	1	1	1	1	1	1	1	1	1	1	110290	298219	172207	407648	371365	354059	283670	89183.8	323279	307797	168068	237079	105620	206854	169789	1	101340	243113	1.91	224.038	C10 H8 O6	ISOCHORISMATE
CPD-7246	N-acetyl-alpha-D-galactosamine 1-phosphate	280563	271790	253335	242755	253564	274182	107910	89446.3	106915	1	1	1	1	1	73211.5	282804	197952	1	520960	479708	486887	491798	575740	552226	523161	515036	448145	439441	397265	383312	353895	374157	383320	421438	365893	348784	0.96	299.038	C8 H14 N O9 P	CPD-7246
CPD-13611	sphinganine (C20)	543353	526479	532597	1.61337e+06	2.51581e+06	375556	1067898	888991	244613	155846	221159	1.08506e+06	1	1	1.15854e+06	1.69592e+06	1	1	6.99108e+06	6788695	866422	4941763	717845	725894	527754	512721	2.45816e+06	634493	552060	526519	519098	519595	3.58752e+06	553877	3.37349e+06	559681	17.54	330.341	C20 H44 N O2	CPD-13611
CPD-8369	1-linoleoyl-2-palmitoleoyl-sn-glycerol 3-phosphate	494377	1	2332172	219590	1	414169	446908	131409	896606	2.01209e+06	429038	1122630	1	1	1.11418e+06	1.18012e+06	1	1	1.02938e+06	1.05414e+06	1.11475e+06	914768	1.01585e+06	1.21664e+06	976810	310732	966013	977947	450498	1.32156e+06	245103	521568	263507	583776	416350	144666	20.1913	668.443	C37 H65 O8 P	CPD-8369
CAPSANTHIN	capsanthin	1.43514e+06	1.41999e+06	1.23843e+06	1.08156e+06	1	1128463	897968	667739	463989	314766	434650	1	1	1	511601	1	1	1	1.48281e+06	1.41267e+06	1.67129e+06	1.63376e+06	1.64611e+06	1.67201e+06	1.53911e+06	1.53208e+06	2441908	2.08876e+06	1.6088e+06	1.6281e+06	1.94982e+06	1.9798e+06	2.06208e+06	1.941e+06	1.4575e+06	1.42078e+06	18.89	584.423	C40 H56 O3	CAPSANTHIN
FRUCTOSE-6P	beta-D-fructofuranose 6-phosphate	93928.6	104400	139736	120257	137590	143522	281081	225188	136224	126036	113409	1	1	1	181798	1	1	174300	103656	96853.7	167070	142059	91851	99985.9	87206	1.00666e+06	130638	132165	1	791634	746606	105765	1	1	110003	100868	5.46572	258.011	C6 H11 O9 P	FRUCTOSE-6P
EPOXYSQUALENE	(3S)-2,3-epoxy-2,3-dihydrosqualene	995195	976497	850998	656533	622536	561709	196264	120002	1	1	1	145177	1	1	1	1	1	1	872905	865933	1.02126e+06	947700	747841	745349	743470	750014	1.10266e+06	1056812	684398	699832	576179	721401	573691	865871	650380	609824	22.8	426.388	C30 H50 O	EPOXYSQUALENE
CPD-16530	(-)-epicatechin-3-O-gallate	1	1	1	1	1	1	1	1	1	1	1	1	1	1	1	1	1	1	1	1	84091	84344.4	86505.5	82166.5	1	1	1	1	1	1	110777	110885	86500.1	83543.1	1	1	13.4	442.095	C22 H18 O10	CPD-16530
CPD-8941	cinnamoyltyramine	1	1	266017	244956	290904	280321	1	1	1	1	1	1	1	1	1	300060	1	1	1	210762	274878	275665	1	160332	1	115226	1	116848	1	1	1	1	127837	140619	1	291616	5.24571	267.123	C17 H17 N O2	CPD-8941
CPD-15777	pyrithiamine	454044	454627	393065	358408	195936	201867	175860	158464	169162	1	1	1	1	1	1	1	1	113511	706633	723604	300689	302906	394017	368009	605882	620341	399765	405310	539343	527798	516018	534809	404962	425393	481747	476569	1.29	260.164	C14 H20 N4 O	CPD-15777
CPD0-1249	gamma-methylphosphinothricin	1	136224	1	186879	126531	141414	1	1	119994	1	1	1	1	1	1	241911	1	1	1	1	123314	129400	124705	128810	1	1	122596	122284	96801.3	83353.8	1	105484	1	114994	1	1	7.18	194.053	C6 H13 N O4 P	CPD0-1249
CPD-15063	scutellarin	192764	192233	147731	107779	138033	152957	1	1	118409	1	1	1	1	1	1	186641	1	1	1	74142.2	80022.8	88216.3	91034.6	85291.7	69934.3	87807.1	133239	123867	1	1	1	1	1	1	1	1	5.75059	461.071	C21 H17 O12	CPD-15063
CPD-15297	lampranthin II	251247	243663	204639	210621	209016	196342	68739.8	1	1	1	1	1	1	1	1	151829	1	1	313167	316157	400325	362517	373157	390744	226449	238182	322240	343407	270559	375154	362692	354568	315881	335352	238205	262309	22.23	725.186	C34 H33 N2 O16	CPD-15297
UDP-OHMYR-ACETYLGLUCOSAMINE	UDP-3-O-[(3R)-3-hydroxymyristoyl]-N-acetyl-alpha-D-glucosamine	205746	99122.9	207232	169414	127767	159116	1	1	1	1	1	1	1	75856.5	1	1	1	1	278421	371636	326661	360616	439598	363353	385536	339857	274459	255325	309319	292685	238006	385978	154690	290093	259579	257906	28.02	831.244	C31 H51 N3 O19 P2	UDP-OHMYR-ACETYLGLUCOSAMINE
CPD0-1342	5-mercaptodeoxyuridine	1	1	1	1	1	1	1	1	1	1	1	1	1	1	1	1	1	1	537130	498607	374956	360846	306368	190870	132667	111468	90783.4	90409.8	1	1	334768	343912	96952.9	93933.9	110507	106858	1.68	259.044	C9 H11 N2 O5 S	CPD0-1342
CPDQT-50	bauerenol	995195	976497	850998	656533	622536	561709	196264	120002	1	1	1	145177	1	1	1	1	1	1	872905	865933	1.02126e+06	947700	747841	745349	743470	750014	1.10266e+06	1056812	684398	699832	576179	721401	573691	865871	650380	609824	22.8	426.388	C30 H50 O	CPDQT-50
CPD-9213	gamma-solanine	1.76896e+06	986120	1534436	1.26454e+06	1.50187e+06	1.46123e+06	423224	530254	521983	335306	396228	92043.9	1	1	687504	1.70381e+06	1	1	1.11456e+06	1264367	1.44242e+06	1.41897e+06	1.28305e+06	1.44751e+06	177099	768944	2.3677e+06	2.36159e+06	1.46319e+06	216179	2.32191e+06	350984	2.63527e+06	2715552	923552	966761	18.4	560.391	C33 H54 N O6	CPD-9213
6R-6-FLUORO-EPSP	(6R)-6-fluoro-5-enolpyruvoylshikimate 3-phosphate	1	1	1	1	1	1	1	1	1	1	1	1	1	1	1	1	1	1	177772	145712	122864	1	148641	173749	150854	148333	201929	175240	1	1	1	1	207462	171939	1	1	1.84	337.017	C11 H11 F O9 P	6R-6-FLUORO-EPSP
CPD-695	gibberellin A<sub>53</sub>	117521	111266	113818	1	92246.3	89618.3	147573	122286	79688.9	1	100720	1	1	1	106062	121771	1	1	123668	116298	115528	113724	118419	119164	118904	111358	120844	113077	117737	114728	123764	123263	128180	119728	108346	118362	15.22	346.178	C20 H26 O5	CPD-695
DEOXY-D-RIBOSE-1-PHOSPHATE	2-deoxy-alpha-D-ribose 1-phosphate	1.39541e+06	1366942	1.55329e+06	1.51147e+06	1.04951e+06	1.11156e+06	628303	494468	229044	124956	196356	1	1	1	1	1.58171e+06	1.5187e+06	363462	542101	530438	1.03919e+06	984003	715621	702197	835396	812920	1.00035e+06	1.00739e+06	1.36818e+06	1.34702e+06	230955	235081	769710	797124	523795	511893	2.19	212.009	C5 H9 O7 P	DEOXY-D-RIBOSE-1-PHOSPHATE
DEOXYADENOSINE	2'-deoxyadenosine	180224	180069	142206	289898	327131	150335	228058	174354	167033	74857.9	1	1	1	1	1	208627	1	1	174123	173372	160292	142791	1	163425	153162	156126	171738	199912	178632	190678	119126	125111	199486	186033	262565	317119	1.35	251.103	C10 H13 N5 O3	DEOXYADENOSINE
CPD1F-128	ent-kaurene	1	1	1	1	1	1	1	1	1	1	1	1	1	1	1	1	1	1	118001	1	176153	164482	138304	139791	134036	1	110423	111808	133973	128896	1	1	1	124280	1	1	13.11	272.256	C20 H32	CPD1F-128
CPD-7002	dihydrogeranylgeranyl diphosphate	1.32177e+06	1.30797e+06	1137861	1.03299e+06	1.02704e+06	1053462	957184	819945	606549	340978	373470	145669	1	189050	346477	1.37183e+06	1.6228e+06	632987	1.29364e+06	1.29041e+06	1.01777e+06	1.00591e+06	1.33758e+06	1.33714e+06	1.5593e+06	1568654	1.46083e+06	1.47027e+06	1.48078e+06	1.47421e+06	1.19059e+06	1.19709e+06	1.41436e+06	1.48774e+06	1.36433e+06	1.35176e+06	1.26	449.178	C20 H35 O7 P2	CPD-7002
CPD-9597	oligomeric urushiol	580732	587442	557974	497703	309186	292622	279103	219971	114197	1	1	173883	1	1	148415	422493	1	1	655267	609181	362537	352486	410871	412612	664741	694632	383544	402075	650846	664162	416640	419610	561877	537877	470473	486988	20.3	314.226	C21 H30 O2	CPD-9597
QUININE	quinine	1	972315	1	896174	84856.8	788962	1	1	1	1	1	1	1	1	1	1.26881e+06	1	1	741990	736238	723962	720917	681571	671806	727917	1	119518	93630.9	1	1	119780	137695	960562	117543	956499	1	15.5321	325.2	C20 H25 N2 O2	QUININE
CPD-711	(6alpha)-hydroxycampestanol	564358	582521	192660	166910	1	1	1	1	132752	79388.8	1	129891	1	1	1	726655	366866	1	362291	323269	505344	514598	702261	687549	445533	449150	299300	299649	606804	576630	797599	805695	815168	732158	941136	914006	22.1	418.383	C28 H50 O2	CPD-711
CPD-14911	eupatolitin 3-glucoside	84272.3	81779.5	1	1	1	1	1	1	1	1	1	1	1	1	1	1	1	1	89481.9	1	87432.1	88659.9	75372.3	84441.5	1	1	1	1	1	1	90759.4	99024.1	92094	88451.5	84709.1	87194.3	13.51	508.13	C23 H24 O13	CPD-14911
CPD-4187	7-dehydrocholesterol	1.63965e+06	1.59193e+06	1.53814e+06	1.22338e+06	659130	618260	708013	617758	294000	177106	421689	1	1	1	421168	1.27404e+06	1	1	2.52534e+06	2.51246e+06	1.16193e+06	1.14078e+06	1.2048e+06	1164509	1.9706e+06	2041178	549588	554300	1.81393e+06	1.81105e+06	978999	950984	1.94982e+06	2.0531e+06	1.35243e+06	1.26828e+06	14.6	384.341	C27 H44 O	CPD-4187
CPD-4746	3-hydroxy-15-dihydrolubimin	1	1	1	1	1	1	1	1	1	1	1	1	1	1	1	1	1	1	80295	79186.4	1	1	77937.1	74836.9	1	1	1	1	75997.6	75524.3	1	75755.8	1	1	1	1	15.32	254.189	C15 H26 O3	CPD-4746
CPD3DJ-11366	sphingosine 1-phosphate	765601	772351	383164	181487	377021	347084	236701	198620	96875.5	1	290739	1	1	1	183444	721398	1	1	348261	342150	376021	366912	357360	338818	269084	249515	257944	615533	463378	476334	692970	687491	514380	515309	239883	398145	14.2567	378.242	C18 H37 N O5 P	CPD3DJ-11366
CPD-7197	5,6-epoxy-3-hydroxy-12'-apo-beta-caroten-12'-al	191830	206473	198051	167590	169742	169677	98201.9	1	1	1	1	93195.5	1	1	1	77200.6	1	1	206497	164789	119625	112970	85705.4	74077.8	220073	101596	231600	219093	1	98323.4	232348	237356	216840	224249	183199	167854	19.7	408.266	C27 H36 O3	CPD-7197
EPOXYOCTA-CPD	(9Z)-(13S)-12,13-epoxyoctadeca-9,11-dienoate	13810613	13735688	14381445	12621216	10671836	10356553	1	5462484	5.78802e+06	2.18906e+06	1.08009e+06	776186	1	1	2624109	18119548	1	1	14694534	14521853	10527745	10376719	11342530	11092834	12512816	12633532	9498696	9395906	11172186	11585820	9748857	9807064	13620642	13797353	12040152	11985583	9.69	293.213	C18 H29 O3	EPOXYOCTA-CPD
KIEVITONE-CPD	kievitone	124723	132099	123225	693876	103258	85742.6	210722	195339	1	1	1	1	1	1	1	107872	1	1	186832	214831	207052	218360	213015	211226	138325	140251	142837	136684	144550	136005	122892	137332	130900	133135	113928	116908	13.6767	355.118	C20 H19 O6	KIEVITONE-CPD
PLASTOQUINONE-9	plastoquinone-9	813254	806920	718937	609943	837260	777404	537297	442709	258758	190938	201808	1	1	1	369189	1.53611e+06	1	1	1.3862e+06	1325047	1.6366e+06	1.63144e+06	1.43283e+06	1.43498e+06	962421	964978	1.56934e+06	1.59454e+06	1.04376e+06	1.00454e+06	1.53792e+06	1.51913e+06	1.48816e+06	1382173	869381	837168	19.75	748.614	C53 H80 O2	PLASTOQUINONE-9
CPD-13455	justicidin B	30833932	30418974	31000902	28303428	24539414	24599562	15197758	13041331	10700518	6.3761e+06	6944604	3100475	1	3.77465e+06	5.68485e+06	1.63697e+06	36663668	13445484	11674265	11882258	11237884	10916991	11861660	11340981	12449324	12306483	12164580	854430	11241592	11081048	13142908	12906707	10197788	10882834	13259589	13198548	1.43857	364.101	C21 H16 O6	CPD-13455
CPD-7120	desmethylxanthohumol	632900	564944	535189	477602	446867	479573	225861	173286	101292	1	1	1	1	1	1	440715	467874	135514	244866	265187	231789	173068	143051	183206	190000	1	304626	354261	1	238275	247886	260255	248784	1	237151	259314	1.4	339.129	C20 H19 O5	CPD-7120
CPD-4620	cis-zeatin-O-glucoside	1	1	1	1	1	1	1	1	1	1	1	1	1	1	1	1	1	1	144263	137378	135073	138178	144526	138624	125602	120520	1	1	100919	1	1	1	107579	107696	124391	1	2.45	381.157	C16 H23 N5 O6	CPD-4620
L-HYOSCYAMINE	(S)-atropine	156196	171364	131544	121746	1	1	1	1	1	1	1	1	1	1	1	1	129652	1	401353	391400	118353	90998.7	223867	199212	90719.5	97143.3	82803.4	83082.7	151599	77388.6	198849	99021	161714	160052	172932	182686	1.32	290.174	C17 H24 N O3	L-HYOSCYAMINE
CPD-15486	genkwanin	119286	119085	226391	112152	82338.1	246768	135455	103343	128249	1	1	1	1	1	1	1	1	1	434089	438802	267725	360239	411899	399936	162622	176794	141296	137595	166542	174963	128373	121445	386802	157139	138904	319633	10.0515	284.072	C16 H12 O5	CPD-15486
GLUCOSAMINE-1P	alpha-D-glucosamine 1-phosphate	363793	325713	241732	105807	1	1	1	1	1	1	1	1	1	1	1	1	1	1	485263	357891	385930	368979	405497	476042	374369	426610	390828	386084	498204	448246	300970	355708	411960	367733	343114	348416	1.57	258.037	C6 H13 N O8 P	GLUCOSAMINE-1P
CPD-6481	eugenol	334727	339198	377596	351054	338521	345213	188948	163186	10380809	6400491	6068990	1.97839e+06	1	1.10201e+06	2.7748e+06	1	1	4903406	259725	244549	230400	221868	228053	222062	271323	264530	336894	325954	294125	313000	306210	292005	258327	265021	237319	225680	17.0218	164.086	C10 H12 O2	CPD-6481
CPD-0	5,7-dihydroxy-2-methylchromone	1	1	1	1	1	1	1	1	1	1	1	1	1	1	1	1	1	1	189491	177234	185910	145098	150937	188318	163157	1	1	134141	1	1	170118	195386	1	1	175298	166950	1.36	192.046	C10 H8 O4	CPD-0
CPD-11940	apiforol	1	17091424	1	15914703	3.62127e+06	16096998	10041436	9212813	7290696	4.19194e+06	4.92597e+06	2.01373e+06	1	2.08549e+06	2.99208e+06	12069465	19892306	8.12922e+06	3.1685e+06	14889363	2.71565e+06	2.69461e+06	3377898	11286966	14893844	3.79096e+06	10633485	10744309	3.55108e+06	15869945	2845738	2.85111e+06	4.16199e+06	3.89415e+06	3.58612e+06	3.72579e+06	1.34	274.09	C15 H14 O5	CPD-11940
CPD-9295	2-vinyl-[4H]-1,3-dithin	197437	97183.9	130111	670935	834287	155609	430678	1	406162	1	1	1	1	1	1	185751	89715.5	1	194245	209008	197253	180240	194505	136966	81533.5	136500	114801	102735	1	111686	72912.6	138552	103141	145011	150410	153390	1.05815	144.005	C6 H8 S2	CPD-9295
CPD-59	(9Z,11E,14Z)-(13S)-hydroperoxyoctadeca-(9,11,14)-trienoate	982301	964837	1.00766e+06	797404	730196	742786	387342	376342	202509	99559	279512	1	1	205669	298738	1.08553e+06	1	1	1	974766	1	901974	909366	825017	1	1.02035e+06	838445	1	860905	1	873484	813211	1	1	954346	947254	17.59	309.207	C18 H29 O4	CPD-59
1-KETO-2-METHYLVALERATE	(R)-2,3-dihydroxy-3-methylpentanoate	192852	180408	125086	239015	125724	122412	1	1	138072	1	1	1	1	1	1	210545	188270	1	250862	341572	278773	131278	253499	312340	145439	218787	263903	305706	147465	162280	156424	235189	186092	161563	370574	291531	1.87556	147.066	C6 H11 O4	1-KETO-2-METHYLVALERATE
N-ACETYL-L-LYSINE	N<sup>2</sup>-acetyl-L-Lysine	219907	207508	179139	159655	142034	150783	82354.9	1	1	1	1	1	1	1	1	197279	194949	1	169449	175200	80297.4	88654.2	109998	109788	194193	185620	145050	147735	171633	183415	140879	148751	164967	147453	126918	145430	1.77	202.133	C9 H18 N2 O3	N-ACETYL-L-LYSINE
CPD-12889	p-hydroxymandelonitrile	869662	881547	716513	677906	596229	611368	430248	334579	265719	121225	133876	1	1	1	1	890011	1.03638e+06	311937	521844	479533	310236	309422	366342	428263	743726	680611	455392	368507	474516	530854	412601	388097	702580	688207	536389	509319	1.77	149.049	C8 H7 N O2	CPD-12889
CPD-10468	2-hydroxy-4-(methylsulfanyl)butanoate	1.80302e+06	526525	2.10542e+06	1.95714e+06	1.76654e+06	1.73964e+06	891960	794793	90194.4	236086	934500	189749	1	157300	1.08446e+06	2753882	1	1	2814678	567752	540366	489170	633236	550076	569842	549192	1598220	1.53803e+06	664981	2.56747e+06	1.67049e+06	1.7199e+06	2207533	2.06897e+06	1.93206e+06	536724	18.7755	149.025	C5 H9 O3 S	CPD-10468
URIDINE	uridine	384008	334358	279132	250294	242261	278243	140715	138733	127357	71762.4	1	1	1	1	1	366599	249303	98618.6	291622	286994	265772	269991	294738	299333	341843	344308	302285	308447	301817	314059	333164	364607	390645	363101	334493	346828	1.78	244.07	C9 H12 N2 O6	URIDINE
CPD-4603	isopentenyladenine-9-N-glucoside	138206	130416	248092	216813	170109	147519	1	1	130888	1	1	1	1	1	1	282708	1	1	370841	355500	165332	153319	178343	150994	154231	190793	186295	167995	97999.2	95591	84152.1	92330.9	135590	126524	168178	1	6.01	365.168	C16 H23 N5 O5	CPD-4603
CPD-15088	3-C-glucosyl-2,4,4',6-tetrahydroxydibenzoylmethane	592674	590603	267984	205676	611695	590372	167181	121616	374213	1	1	1	1	1	1	508716	1	1	311249	276022	386453	371360	277918	280533	378218	370591	665778	656861	255572	233685	331190	345370	321113	329280	397044	377844	7.43	449.108	C21 H21 O11	CPD-15088
CPD-15836	alpha-tocotrienol	213170	204257	1	1	198041	197968	1	1	1	1	1	1	1	1	1	407187	1	1	285422	290603	387493	394237	380385	389937	174904	174836	266028	266356	175992	171444	342500	342125	302624	314660	203016	196496	11.5	424.328	C29 H44 O2	CPD-15836
CPD0-2495	5-methylcytidine	2886779	97324.4	2118571	2050686	305591	222906	170537	141956	115266	1.25824e+06	936841	323385	1	299361	840327	242950	297125	1.42348e+06	292834	302625	2368366	2349928	2.06186e+06	2.81487e+06	448377	470147	487153	451199	411984	397533	126311	154613	239838	368048	166372	154356	1.64429	257.103	C10 H15 N3 O5	CPD0-2495
CPD-12350	methyl gibberellin A<sub>34</sub>	90375.3	83700.9	93194.3	81617.6	1	1	1	1	1	1	1	1	1	1	1	99918.9	1	1	140920	144911	101416	95555.1	95564	101481	101666	108573	83079.1	86860	95693.5	1	86529	78283.2	102898	93876.4	84240.2	83493.8	9.69	362.168	C20 H26 O6	CPD-12350
CPD-4901	(+)-2-carene	460251	432303	412532	387359	500890	523867	295393	253013	173145	76308.3	1	1	1	1	75080.3	558486	1	1	330236	328564	271663	270404	364107	360031	493495	500620	409555	411565	350734	336866	325215	351548	519365	489191	358459	385885	10.49	136.125	C10 H16	CPD-4901
CPD-18666	epoxypheophorbide a	124414	403880	95731.7	73408.2	398601	370038	193767	158954	1	1	1	84984.1	1	1	141361	137589	1	1	724556	689298	95256.5	85966.6	128789	139909	130709	128893	168128	168605	125632	108808	275247	134843	172749	194889	123441	133527	16.6321	606.251	C35 H34 N4 O6	CPD-18666
CPD-15799	(S)-norreticuline	693999	664366	275800	289025	175784	309763	204011	196546	386935	221460	155394	1	1	1	92300.9	275718	248920	150680	842103	826369	723592	701751	946072	969308	695442	681474	438092	449329	359959	367712	879458	900306	928426	937548	703526	676467	1.34	316.155	C18 H22 N O4	CPD-15799
CPD-8785	(4R)-limonene	460251	432303	412532	387359	500890	523867	295393	253013	173145	76308.3	1	1	1	1	75080.3	558486	1	1	330236	328564	271663	270404	364107	360031	493495	500620	409555	411565	350734	336866	325215	351548	519365	489191	358459	385885	10.49	136.125	C10 H16	CPD-8785
CPD-901	mercuriphenyl acetate	268634	272085	281159	228818	683123	702940	210307	159753	352822	1	1	1	1	1	1	522457	1	1	206769	193336	242239	212234	198985	243994	270375	201094	712087	721914	104460	118512	159089	195295	271016	240188	224707	236363	6.77	332.017	C8 H8 Hg O2	CPD-901
CPD-3628	pseudobaptigenin	72595.3	77299.9	1	1	1	1	1	1	1	1	1	1	1	1	1	1	86106.5	1	96055.1	97829.5	1	82906.8	97123.3	85312.4	101668	87594.9	1	1	199629	73818.6	123696	90156.6	80286.3	88989	92647.2	91271.7	1.19	282.053	C16 H10 O5	CPD-3628
CPDQT-8	hamamelose	561425	524488	1	1	318668	380016	151001	151154	167656	1	1	1	1	1	1	1	509326	1	743331	756938	695797	705649	584782	751264	709638	594898	604934	635353	486602	487292	839623	654261	564053	612848	887242	893330	1.35	180.064	C6 H12 O6	CPDQT-8
CPD-9928	BPH-700	215578	223023	293464	234021	273073	242848	82385.1	83651.6	1	1	94112.8	1	1	1	111716	309672	1	1	161418	159184	115647	122879	130892	136276	124887	117088	186560	186802	216667	208774	144275	146212	196442	197146	149274	140515	14.98	483.933	C16 H16 K3 O6 P S	CPD-9928
CPD-12867	4alpha-carboxy-4beta,14alpha-dimethyl-9beta,19-cyclo-5alpha-ergost-24(24<sup>1</sup>)-en-3beta-ol	9602463	9557112	9484736	7.98556e+06	8103289	7.45221e+06	4353757	3.6976e+06	2.76727e+06	1.99496e+06	1252422	3.43209e+06	1	1	1	1	1	1	11430305	11038211	10524401	10765209	11259720	10995375	10227764	9980768	12141444	12635812	11266841	11083241	10536170	10166747	10752376	8539442	7853469	7.5978e+06	23.24	469.371	C31 H49 O3	CPD-12867
GUANOSINE-5DP-3DP	ppGpp	1828210	1.78641e+06	1.57612e+06	1.32348e+06	1.52068e+06	1426592	1.18873e+06	837892	553956	394492	561321	127244	1	1	703648	1.79774e+06	1	1	1.96544e+06	1.93197e+06	2.52919e+06	2.53757e+06	1	2.32145e+06	1.51661e+06	1.4593e+06	2.38415e+06	2.39041e+06	1.60888e+06	1.60869e+06	2.34341e+06	2.35146e+06	2.57294e+06	2570594	1.94947e+06	1.77404e+06	18.83	597.904	C10 H12 N5 O17 P4	GUANOSINE-5DP-3DP
MYRICETIN	myricetin	218861	218912	171401	164669	503115	507145	175214	139031	295626	1	82237.7	1	1	1	1	375976	1	1	108385	129932	209092	197647	173057	172221	229214	225920	478671	452111	101969	113791	167194	153717	227765	229831	212648	187418	6.78	317.027	C15 H9 O8	MYRICETIN
CPD-9529	hemigossypol-6-methyl ether	1	845716	246830	277139	221935	672640	135642	121932	723052	1	223952	1	1	83647	114155	1318736	1	476712	1	576306	522101	474205	633206	984472	341829	618530	1.40923e+06	1.4609e+06	232221	336282	1	1	1	1.10031e+06	263790	1	1.72	274.117	C16 H18 O4	CPD-9529
PREPHENATE	prephenate	335627	167778	97574.4	1	1	1	1	1	1	1	1	1	1	1	1	1	1	1	110290	298219	172207	407648	371365	354059	283670	89183.8	323279	307797	168068	237079	105620	206854	169789	1	101340	243113	1.91	224.038	C10 H8 O6	PREPHENATE
CPD-4207	isopentenyl adenosine	1.03559e+06	1.01977e+06	948693	810818	539403	511476	431855	314708	188285	110502	165239	1	1	1	262733	604761	1	1	1	1.82512e+06	1.07924e+06	1.05438e+06	1.26259e+06	1.26027e+06	1336204	1.32871e+06	856971	864608	1.09582e+06	1.0849e+06	799525	789347	985503	1.02262e+06	919128	904056	18.18	335.156	C15 H21 N5 O4	CPD-4207
CPD-14862	2'-hydroxy 3,6,7,3',4'-pentamethylquercetagetin	431490	439598	349392	324352	235366	266117	1	1	106660	1	1	1	1	1	1	1	1	1	645558	684161	641541	628173	585118	512995	472568	482162	458889	491887	405518	383228	687506	719744	497047	476831	592854	576058	1.44	404.111	C20 H20 O9	CPD-14862
CELLOBIOSE	beta-D-cellobiose	2.81461e+06	2589307	1.72437e+06	1.59477e+06	1.44895e+06	1.639e+06	878448	830831	973479	550985	551860	181842	1	180335	414789	2148052	1.66088e+06	572168	2930661	2.89598e+06	2170204	2.18868e+06	3.08743e+06	2.98862e+06	2.87899e+06	3.01806e+06	2.55006e+06	2633665	1.9247e+06	1.99447e+06	3.03228e+06	3.16787e+06	2.29416e+06	2.30157e+06	2.97619e+06	2.94013e+06	1.37	342.118	C12 H22 O11	CELLOBIOSE
CPD-10211	furaneol (enol form)	439077	409607	316897	309296	335913	338407	182242	155846	137782	68090.6	74094	1	1	1	1	454826	363306	120126	390826	365104	332664	340786	415719	407185	417461	401852	375884	373640	363380	372276	384297	430522	451440	452298	402023	412287	1.71	128.048	C6 H8 O3	CPD-10211
CPD-9788	O-methylandrocymbine	1	1	2.49768e+06	2253196	1.84359e+06	1.88608e+06	1.15473e+06	1.00358e+06	1.11645e+06	438212	219807	143305	1	1	452631	2.93702e+06	1	1	2.70851e+06	2.65088e+06	2.03271e+06	2.05195e+06	2.17192e+06	2119476	2.3014e+06	2.34364e+06	1.77573e+06	1.78978e+06	2164075	2097390	1910954	1.93352e+06	2.49523e+06	2483973	2.22459e+06	2.2462e+06	9.69	385.195	C22 H27 N O5	CPD-9788
CPD-12354	16alpha, 17-epoxy gibberellin A<sub>9</sub>	186152	202374	135962	130899	170952	165645	1	1	1	1	1	1	1	1	1	258965	1	1	286060	271493	85534.4	162189	149134	156161	206532	209565	100067	1	78688.4	251153	1	1	295045	295895	110019	200612	10.9818	331.162	C19 H23 O5	CPD-12354
10-DEACETYLBACCATIN-III	10-deacetylbaccatin III	329348	337942	159633	137663	357918	310996	222791	166932	1	1	1	1	1	1	138302	596955	1	1	1	1	1	1	194973	186212	246212	263340	428189	448968	209153	204726	275717	287116	467634	463287	363093	343478	19.02	544.245	C29 H36 O10	10-DEACETYLBACCATIN-III
CPDIO2-8	1-16:0-2-18:4-diacylglycerol-trimethylhomoserine	5069235	5.05925e+06	4.52498e+06	3.72763e+06	3.59045e+06	3476689	2.50296e+06	2.08629e+06	1512026	1177027	1.50997e+06	428410	1	1	1714857	3230237	1	1	7191782	7048740	7.03438e+06	6948372	6.96315e+06	6.90267e+06	7139422	7.05502e+06	6.24409e+06	6229687	6.95999e+06	6.82118e+06	5791019	5.90152e+06	6.07769e+06	6063235	5006058	4.85995e+06	19.44	731.564	C44 H77 N O7	CPDIO2-8
2-OXINDOLE-3-ACETIC-ACID	2-oxoindole-3-acetate	463745	451927	333343	328448	393752	385804	262117	199095	314405	1	1	1	1	1	1	440693	1	1	314029	325916	306568	323053	124543	258121	329988	321717	174184	167870	184905	175921	225783	123252	341880	352588	229870	151876	7.0425	190.051	C10 H8 N O3	2-OXINDOLE-3-ACETIC-ACID
CPDQT-27	6-(methylsulfanyl)-2-oxohexanoate	106782	108663	113773	113074	166361	143794	1	1	1	1	1	1	1	1	1	136414	1	1	106062	100526	81066.9	77208.5	1	74213.5	102419	103276	127152	120714	118814	108332	115630	103751	98334.4	101579	88622.9	94012.7	14.88	175.045	C7 H11 O3 S	CPDQT-27
CPD-7728	9'-hydroxyabscisate	1	512880	411215	375625	409081	400504	322443	261195	1	249392	80651.4	1	1	1	1	484791	1	1	478523	457875	339529	1	552119	543932	365717	388351	403044	369042	452298	479428	1	441118	705708	668460	462259	474958	5.05	279.123	C15 H19 O5	CPD-7728
CPD-15632	ladanein	787278	805555	158760	451202	650265	662284	306106	251340	460637	76506.2	1	1	1	1	1	596351	546147	166780	1.16271e+06	1.13676e+06	1.36051e+06	1.31975e+06	1.07037e+06	1.03104e+06	1.00157e+06	1.02466e+06	1.12014e+06	1.12681e+06	936320	898131	1.10447e+06	1148697	1077735	1.0555e+06	1.11239e+06	1.11905e+06	1.45	314.082	C17 H14 O6	CPD-15632
SOLANESYL-PYROPHOSPHATE	all-trans-nonaprenyl diphosphate	87743.1	89120.5	86364.9	110371	271659	260420	115051	86390.7	1	1	1	87390.6	1	1	69984.7	263799	1	1	106880	118933	306366	313102	139665	133187	167184	172246	1	172007	199419	188652	138379	147265	131456	125127	96728.9	81173.6	20.29	787.499	C45 H73 O7 P2	SOLANESYL-PYROPHOSPHATE
L-ALPHA-AMINO-EPSILON-KETO-PIMELATE	L-alpha-amino-epsilon-keto-pimelate	221957	221751	118831	122492	129772	142074	1	1	86510.7	1	1	1	1	1	1	234359	150175	1	207649	222788	191265	198557	212767	217289	195489	217108	215598	198103	177107	175909	203595	212375	268697	244543	257490	237802	2.08	188.056	C7 H10 N O5	L-ALPHA-AMINO-EPSILON-KETO-PIMELATE
334578-HEXAHYDROXYFLAVONE	gossypetin	218861	218912	171401	164669	503115	507145	175214	139031	295626	1	82237.7	1	1	1	1	375976	1	1	108385	129932	209092	197647	173057	172221	229214	225920	478671	452111	101969	113791	167194	153717	227765	229831	212648	187418	6.78	317.027	C15 H9 O8	334578-HEXAHYDROXYFLAVONE
CPD-9762	neral	479195	455523	458771	427962	540882	526701	283147	235479	173037	1	1	1	1	1	82166.9	1	1	1	411561	403219	351291	364091	465767	449972	516973	514088	409692	409065	372569	338755	344573	379755	530641	504812	393676	424997	10.49	152.12	C10 H16 O	CPD-9762
CPD-8943	p-coumaroyltyramine	758840	815687	206586	131148	185424	248644	93098.1	167495	297554	1	1	1	1	1	1	220665	1	1	493826	518305	298783	466597	1	576027	630669	674187	226492	312556	158970	401120	227881	297355	286004	294540	604222	216685	7.40704	283.117	C17 H17 N O3	CPD-8943
CPD-9807	2-hydroxyferulate	148376	154100	113324	111061	1	1	1	1	1	1	1	1	1	1	1	149021	1	1	274610	257716	256741	230816	258878	295562	254442	221629	251774	230447	156692	180876	285473	293030	1	168360	274983	266892	1.35	210.056	C10 H10 O5	CPD-9807
PROSTAGLANDIN-H2	prostaglandin-H<sub>2</sub>	18948934	18900978	19651930	17139298	14147561	13841464	9222314	7.94793e+06	8273250	3.26347e+06	1800232	1.40702e+06	1	364273	4.16012e+06	26243500	1	1	21182462	20677860	14593309	14264860	15065596	14740817	17540896	17898162	12861769	12714921	15720315	15985025	13754789	13877713	19964296	19297398	17172334	16901918	9.69	351.216	C20 H31 O5	PROSTAGLANDIN-H2
SINAPYL-ALCOHOL	sinapyl alcohol	713101	681272	426709	398267	350339	362764	182688	139541	487301	229501	1	1	1	1	1	1	107380	1	538296	517803	1.38622e+06	1.3623e+06	682806	700493	489298	486085	1.30985e+06	1.2772e+06	321260	310208	827909	857741	292220	295454	723658	733263	4.24	210.09	C11 H14 O4	SINAPYL-ALCOHOL
OXALYL-COA	oxalyl-CoA	366202	360168	311551	250006	278163	264474	199410	148689	90511.2	1	86762.6	1	1	1	134015	422120	1	1	418582	409097	563545	554066	593172	576105	422010	419379	558558	550839	450919	459703	563061	535978	578424	546670	373256	363366	18.21	834.072	C23 H31 N7 O19 P3 S	OXALYL-COA
CPD-4142	Delta<sup>24-25</sup>-sitosterol	289807	296442	289583	242279	259579	236780	1	1	1	1	1	1	1	1	1	216372	1	1	1	244361	289474	278978	306202	332077	335057	341222	1	358106	339209	337325	1	349820	369505	367643	322308	309894	19.07	412.375	C29 H48 O	CPD-4142
10-DEOXYSARPAGINE	10-deoxysarpagine	1	1	1	1	1	1	1	1	1	1	1	1	1	1	1	1	1	1	358209	381220	157770	1	228012	231623	216636	227107	159359	148630	187593	183682	273424	287652	153327	152991	213737	206962	1.09	294.175	C19 H22 N2 O	10-DEOXYSARPAGINE
CPD-18755	(-)-5'-demethylyatein	314649	363852	298806	227024	227107	252529	157759	87840.6	121629	1	1	1	1	1	1	271903	1	1	772578	733559	580312	547252	610278	587102	354975	436554	387359	385255	369842	355080	253696	258405	364767	328242	392771	250882	9.69	386.143	C21 H22 O7	CPD-18755
CPD-8677	(9S)-HPODE	6199977	5972512	6166678	5295494	4530390	4417711	2804542	2.42435e+06	2.55091e+06	944775	446912	307891	1	1	1	8027417	1	1	6295434	6.26165e+06	4.38176e+06	4354838	4730428	4616422	5403552	5.41148e+06	3926371	3.84624e+06	4584320	4848125	4.1104e+06	4099711	5671158	5863705	5188691	5.20447e+06	9.69	311.224	C18 H31 O4	CPD-8677
CPD-7198	3,5-dihydroxy-6,7-didehydro-12'-apo-beta-caroten-12'-al	191830	206473	198051	167590	169742	169677	98201.9	1	1	1	1	93195.5	1	1	1	77200.6	1	1	206497	164789	119625	112970	85705.4	74077.8	220073	101596	231600	219093	1	98323.4	232348	237356	216840	224249	183199	167854	19.7	408.266	C27 H36 O3	CPD-7198
CPD-8204	dimorphecolate	2.52452e+06	1.60799e+06	1796178	1.5796e+06	1.19777e+06	1.93323e+06	681144	1128472	599769	258678	964068	77341.4	1	1	1.14315e+06	2.32377e+06	1	1	2.36503e+06	2.35589e+06	1.83379e+06	1.829e+06	1.6242e+06	1.60797e+06	1.65341e+06	1.64669e+06	1.2794e+06	1.24846e+06	1.5082e+06	1.52526e+06	1.34553e+06	1.37239e+06	1751000	1.74028e+06	1.6232e+06	1.58474e+06	11.0094	295.228	C18 H31 O3	CPD-8204
TARTRATE	L-tartrate	1.54276e+06	1.42529e+06	1.37415e+06	1.37202e+06	1.24901e+06	1.36523e+06	734390	165428	503082	215199	265589	1	1	1	1	1.34181e+06	1.61323e+06	527002	2.10883e+06	2.0588e+06	1.80947e+06	1.78495e+06	1555048	1.54997e+06	1610731	1.59298e+06	1.44451e+06	1.49741e+06	1.66597e+06	1649667	1.60331e+06	1.64635e+06	1.53733e+06	1.56317e+06	1.55689e+06	1675240	1.81	148.001	C4 H4 O6	TARTRATE
CPD-649	sphinganine 1-phosphate	195311	149434	117413	105246	101434	101463	1	1	1	1	1	1	1	1	1	1	1	1	141887	110521	94732.1	1	92227.7	88969.8	211469	195196	221448	236051	203439	197581	232582	222711	196324	169277	169005	164564	19.75	380.252	C18 H39 N O5 P	CPD-649
DIHYDROKAEMPFEROL-CMPD	(+)-dihydrokaempferol	395605	424890	381249	344442	193275	76609	1	1	1	1	1	1	1	1	1	363744	259370	1	508909	113544	559082	506090	86191.3	94892.8	169934	125424	90987.4	396876	92136.4	76032.1	142779	144666	149408	135588	116265	158610	2.68769	288.062	C15 H12 O6	DIHYDROKAEMPFEROL-CMPD
N-ACETYL-GLUTAMYL-P	N-acetylglutamyl-phosphate	232682	278874	208521	171715	153494	207830	132007	108558	75517.2	1	1	1	1	1	1	1	215788	1	300318	379894	384941	292268	374899	283796	428762	485769	265170	336196	322671	286701	271208	376496	345910	355339	368858	328269	0.95	266.008	C7 H9 N O8 P	N-ACETYL-GLUTAMYL-P
CPD-14703	furcatin	248266	241606	240452	203708	222453	223474	146225	114319	214992	1	1	1	1	1	1	343033	1	1	114776	110700	144584	139777	130474	119329	136565	135565	172389	178136	140813	146733	113331	104196	178280	173360	145134	137163	6.46	428.165	C20 H28 O10	CPD-14703
PALMATINE	palmatine	776597	768624	91028.3	86175.8	409670	406017	219129	203378	88623.3	74546.1	111806	1	1	1	98636.8	426290	1	1	1513424	1408291	164457	821703	960674	968633	1.01642e+06	1.02379e+06	686713	684054	853154	855871	625204	615592	748493	767304	690504	674699	16.3423	352.158	C21 H22 N O4	PALMATINE
CPD0-1537	2-(4-amino-4-carboxybutyl)aziridine-2-carboxylate	203439	201816	211239	177110	1	1	1	1	86461.4	1	1	1	1	1	1	1	1	1	195589	178775	295856	350457	298273	252817	200923	182745	137017	186312	1	1	160719	147039	325758	239529	203825	374030	1.77	201.089	C8 H13 N2 O4	CPD0-1537
CPD-7092	momilactone A	1.31088e+06	1319917	1.79877e+06	1.54728e+06	1.26838e+06	1.22332e+06	760980	672337	390896	222957	602192	1	1	1	764663	1960300	1	1	2.30187e+06	2.2628e+06	1.35327e+06	1.30807e+06	1.29126e+06	1278551	1.74154e+06	1.73945e+06	860808	938887	2.17955e+06	2211498	1.05157e+06	1.10178e+06	2.38283e+06	2.34481e+06	1.54757e+06	1.53447e+06	15.65	314.189	C20 H26 O3	CPD-7092
PHLORETIN	phloretin	1	17091424	1	15914703	3.62127e+06	16096998	10041436	9212813	7290696	4.19194e+06	4.92597e+06	2.01373e+06	1	2.08549e+06	2.99208e+06	12069465	19892306	8.12922e+06	3.1685e+06	14889363	2.71565e+06	2.69461e+06	3377898	11286966	14893844	3.79096e+06	10633485	10744309	3.55108e+06	15869945	2845738	2.85111e+06	4.16199e+06	3.89415e+06	3.58612e+06	3.72579e+06	1.34	274.09	C15 H14 O5	PHLORETIN
#NAME?	#N/A	1	1	1	1	1	1	1	1	1	1	1	1	1	1	1	1	1	1	118001	1	176153	164482	138304	139791	134036	1	110423	111808	133973	128896	1	1	1	124280	1	1	13.11	272.256	C20 H32	#NAME?
CPD-9024	allopurinol	1.46878e+06	1.44078e+06	1122450	1.16221e+06	1.12472e+06	1.14325e+06	695988	592356	510655	259892	320948	89645	1	121705	113477	1.40648e+06	1.58445e+06	472070	1.39558e+06	1.44137e+06	1.31682e+06	1.23778e+06	1.47902e+06	1.43002e+06	1620981	1.59987e+06	2.27054e+06	2.2653e+06	1.74907e+06	1.71384e+06	1.3455e+06	1.38134e+06	1.67266e+06	1.65004e+06	1.34271e+06	1.50658e+06	1.78	136.039	C5 H4 N4 O	CPD-9024
BENZOATE	benzoate	1	1	77450.4	1	1	1	1	1	1	1	1	1	1	1	1	121650	1	1	121441	119242	101170	106337	88685.1	97499.8	1	1	1	1	97772.7	103585	1	1	1	81491.8	1	1	17.05	121.03	C7 H5 O2	BENZOATE
CPD-7199	3-hydroxy-9-apo-delta-caroten-9-one	1	1	1.2323e+06	1.09433e+06	1	1.57894e+06	857045	708400	340152	1	426657	1	1	1	1	1828057	1	1	407780	1	1.34553e+06	1	1.21205e+06	471559	1.09583e+06	1	1	1	1.056e+06	1.0771e+06	341072	343387	564612	1.32805e+06	389014	1	6.8355	208.147	C13 H20 O2	CPD-7199
CPD-7058	phenylarsine oxide	1847750	1.85243e+06	1.71631e+06	1.6568e+06	1.76027e+06	1.7818e+06	1.02797e+06	913514	920275	483444	441950	158228	1	178624	674917	2.08514e+06	1.46338e+06	609925	2483439	2445893	2.53326e+06	68184	2.60203e+06	2.85682e+06	3107095	3.11832e+06	2987424	2.9532e+06	73177.3	67733.9	2616540	2.18004e+06	2606870	75942.2	2332489	2563705	0.96	243.002	C9 H12 As O3	CPD-7058
2-TRANS6-TRANS-FARNESAL	(2E,6E)-farnesal	615030	588528	136164	251557	119828	163584	300914	259980	175178	1	151607	1	1	1	1	192366	757331	273066	150760	127192	179431	380732	357697	353115	146337	330995	233467	117658	204080	233634	145712	117762	104837	419765	332446	186882	1.52774	220.182	C15 H24 O	2-TRANS6-TRANS-FARNESAL
DAMP	dAMP	259184	261559	301922	284976	351436	345731	141177	105508	451858	1	1	1	1	1	1	499985	1	1	225586	242238	509459	505248	383626	412697	187886	189142	445191	437131	182286	190187	387553	385407	283293	268445	443897	430304	5.82	329.051	C10 H12 N5 O6 P	DAMP
CPD0-2020	4-amino-2-trifluoromethyl 5-hydroxymethylpyrimidine pyrophosphate	191233	1	184054	1	1	1	1	1	1	1	1	1	1	1	1	1	1	1	219331	213235	228286	205505	182887	190665	203795	219084	221253	232467	232252	1	1	1	221576	1	1	212452	1.8	349.964	C6 H5 F3 N3 O7 P2	CPD0-2020
CPD-18756	(-)-4'-demethyl-deoxypodophyllotoxin	5238254	5.19365e+06	5.06212e+06	4.64317e+06	3.96777e+06	4.00608e+06	2.49887e+06	2169859	1.87991e+06	1.0982e+06	1.16534e+06	445321	1	550870	906463	3.8175e+06	5810099	2.16088e+06	2.23118e+06	2.2565e+06	2.10605e+06	2.05246e+06	2.15201e+06	2.00483e+06	2.18687e+06	2.26334e+06	2.10803e+06	2.05955e+06	1.85464e+06	1.80155e+06	2359614	2.32305e+06	1.81181e+06	1.90092e+06	2.46204e+06	2.41764e+06	1.41	384.122	C21 H20 O7	CPD-18756
CPD-7770	uniconazole-P	1675515	1.69244e+06	1	890644	1084687	1.04217e+06	792254	612470	844295	532061	543159	162858	1	76850.8	224749	778944	1.3314e+06	285717	2644436	2.87821e+06	1891954	2.44144e+06	2226791	2.02932e+06	1.7218e+06	1.71746e+06	1.16418e+06	1.12527e+06	1.31019e+06	1.31122e+06	2.05602e+06	1975119	1.43522e+06	1.53889e+06	1153850	1.56095e+06	1.34	291.11	C15 H18 Cl N3 O	CPD-7770
CPD-14982	kaempferol 3-O-(3",6"-O-di-p-coumaroyl)-glucoside	102343	98406.2	103936	95044.1	81081	75609.1	1	1	1	1	1	1	1	1	1	109325	1	1	1	1	1	1	147355	146613	92788.7	96192.2	129804	117306	115285	141826	167370	155588	128793	146127	1	119950	22.23	740.155	C39 H32 O15	CPD-14982
CPD-634	castasterone	1.31805e+06	1.56374e+06	1.3005e+06	1.06413e+06	1.50223e+06	1.45481e+06	880410	683845	451627	320065	498662	371164	1	1	620125	2.25514e+06	1	723660	3835697	3.2027e+06	4457927	2.88037e+06	1	3064732	1.86487e+06	1.18811e+06	1140636	1.2105e+06	1.31335e+06	1.33655e+06	2.0757e+06	2.13961e+06	1	1.43908e+06	1.16795e+06	1	21.1353	464.35	C28 H48 O5	CPD-634
CPD-2182	1-linoleoyl-2-linoleoyl-phosphatidylcholine	395670	1	269098	213314	500955	353718	246851	186444	134977	1	1	157249	1	1	201208	150139	1	1	205715	163050	320958	1	401051	348411	138343	139181	284383	259910	162037	155075	272716	271347	279563	260373	424683	433410	20.505	781.567	C44 H80 N O8 P	CPD-2182
STEARIC_ACID	stearate	316086	337423	335864	172542	167687	179492	114754	82934.4	1	1	1	1	1	1	1	284290	1	1	655944	632643	206617	202905	220284	216587	392793	421867	337765	377698	427503	372342	260692	281629	463172	443550	229716	223352	17.1967	283.266	C18 H35 O2	STEARIC_ACID
CPD0-1590	1-(p-butylphenyl)-2,2-dimethyl-4,6-diamino-1,2-dihydro-s-triazine	1	1	1	1	110778	104411	1	1	1	1	1	1	1	1	1	142864	1	1	107419	98999.3	137501	134754	160506	148395	1	1	136140	142436	84671.1	1	124861	135630	95336.5	108169	1	1	3.53	273.19	C15 H23 N5	CPD0-1590
CPD-7729	neophaseate	1	512880	411215	375625	409081	400504	322443	261195	1	249392	80651.4	1	1	1	1	484791	1	1	478523	457875	339529	1	552119	543932	365717	388351	403044	369042	452298	479428	1	441118	705708	668460	462259	474958	5.05	279.123	C15 H19 O5	CPD-7729
CPD-12423	2-sinapoyloxy-3-butenylglucosinolate	190467	215755	176586	141014	166281	134455	178337	1	1	1	1	1	1	1	1	265352	1	1	737039	791399	774257	757207	612632	606822	176785	187887	300861	289281	209920	201541	332522	335554	334152	285377	210764	216923	13.5792	594.08	C22 H28 N O14 S2	CPD-12423
CPD-8695	levopimaradiene	1	1	1	1	1	1	1	1	1	1	1	1	1	1	1	1	1	1	118001	1	176153	164482	138304	139791	134036	1	110423	111808	133973	128896	1	1	1	124280	1	1	13.11	272.256	C20 H32	CPD-8695
CPD-15371	ternatin C3	1	1	1	1	1	1	1	1	1	1	1	1	1	1	1	1	1	1	192078	179299	199907	182385	182731	157018	86245.7	83331.7	144149	152691	162482	1	1	1	114197	129156	1	1	25.7	1018.22	C45 H46 O27	CPD-15371
CPD-8093	1-linoleoyl-2-alpha-linolenoyl-phosphatidylcholine	1.12427e+06	1.15247e+06	844227	688641	1.11744e+06	1.05298e+06	742201	439538	455159	1.00892e+06	163321	543830	1	351752	665550	1	1	1	631636	471083	1.20796e+06	1.20884e+06	1.58545e+06	1442814	1.23098e+06	1.17298e+06	3644480	3689479	1	1.03416e+06	2.1038e+06	1.97508e+06	1832933	1	1.17916e+06	1.20095e+06	23.968	779.557	C44 H78 N O8 P	CPD-8093
RIBOSE-1-ARSENATE	ribose-1-arsenate	470744	423676	490490	381342	411465	423329	222505	188423	171468	83286.1	80064.7	1	1	1	119543	461672	450126	137968	709831	643580	647963	600638	613290	580252	503885	531052	554960	555739	507995	562139	450438	545764	448331	482954	539133	578201	0.96	271.949	C5 H9 As O8	RIBOSE-1-ARSENATE
CPD-13912	2-carboxy-L-threo-pentonate	279359	249168	229296	243118	1	209706	1	1	1	1	1	1	1	1	1	307787	280855	1	141725	101037	129702	186095	94042.5	128769	202737	212519	161980	182184	243242	272413	76655.3	162109	276338	268370	197345	211118	1.932	208.024	C6 H8 O8	CPD-13912
CPD-7024	tropolone	603304	585757	723632	717844	1	1	488815	411574	677277	369621	398857	129851	1	78615.8	96120.7	921396	1	395579	814482	809832	1.56332e+06	1634101	903909	861963	555479	605038	570569	604915	468572	475336	1.01264e+06	989491	855990	954522	906690	866119	1.78	122.037	C7 H6 O2	CPD-7024
CPD-4201	N<sup>6</sup>-(Delta<sup>2</sup>-isopentenyl)-adenosine 5'-triphosphate	101616	106345	94180.4	1	87859.6	87140	1	1	1	1	1	1	1	1	1	119340	1	1	139653	134655	179043	180930	183818	173376	1	1	113995	131773	87980.9	82154.1	142507	151305	137842	136478	115905	98456.1	18.19	572.042	C15 H21 N5 O13 P3	CPD-4201
INDOLEYL-CPD	(indole-3-yl)acetonitrile	1	126515	122270	131748	1	1	1	1	1	1	1	1	1	1	1	1	1	1	156421	142492	129585	119245	121847	115488	127370	117677	100115	97993	117058	102666	99392.8	108556	135448	126760	117887	103964	9.69	156.072	C10 H8 N2	INDOLEYL-CPD
CPD-7097	ent-pimara-8(14),15-diene	1	1	1	1	1	1	1	1	1	1	1	1	1	1	1	1	1	1	118001	1	176153	164482	138304	139791	134036	1	110423	111808	133973	128896	1	1	1	124280	1	1	13.11	272.256	C20 H32	CPD-7097
CPD-11669	ent-16-a-hydroxy-kaurene	1	1	1	1	1	1	1	1	1	1	1	1	1	1	1	1	1	1	118001	1	176153	164482	138304	139791	134036	1	1	111808	133973	128896	1	1	1	124280	1	1	13.11	290.266	C20 H34 O	CPD-11669
4-METHOXY-3-INDOLYLMETHYL-GLUCOSINOLATE	4-methoxyglucobrassicin	71505.7	78802.4	1	1	1	1	1	1	1	1	1	1	1	1	1	1	1	1	156675	151584	127768	121991	134750	127296	108751	111883	79334.1	95194	1	1	112639	107119	1	1	109320	112448	1.69	477.068	C17 H21 N2 O10 S2	4-METHOXY-3-INDOLYLMETHYL-GLUCOSINOLATE
PYRIDOXAL_PHOSPHATE	pyridoxal 5'-phosphate	132888	124298	145421	129366	158664	149723	1	1	76872.9	1	1	1	1	1	1	167591	111952	1	124818	119064	139807	132847	166191	180721	123302	166748	180300	261407	127076	132252	157582	172277	180990	181175	151289	155374	4.73778	245.008	C8 H8 N O6 P	PYRIDOXAL_PHOSPHATE
CPD-4081	4alpha-methyl-5alpha-ergosta-8,24-dien-3beta-ol	289807	296442	289583	242279	259579	236780	1	1	1	1	1	1	1	1	1	216372	1	1	1	244361	289474	278978	306202	332077	335057	341222	1	358106	339209	337325	1	349820	369505	367643	322308	309894	19.07	412.375	C29 H48 O	CPD-4081
CPDIO2-7	1-16:0-2-18:3-diacylglycerol-trimethylhomoserine	7.18363e+06	7096300	5.91916e+06	4967265	4.86234e+06	4.67226e+06	3.37856e+06	2.84097e+06	1.95609e+06	1.58273e+06	933830	2.61872e+06	1	1	2.28775e+06	3602103	1	1	9100167	8657368	8.23279e+06	8.16567e+06	8406279	8373336	9754710	9593661	8814072	9036522	9527961	9381904	7.96901e+06	7.97423e+06	8.13587e+06	7985033	6.4873e+06	6193830	20.27	733.579	C44 H79 N O7	CPDIO2-7
CPD-19446	(-)-8-demethylmaritidine	285465	297306	1	1	114491	110138	106866	98245.9	86180.6	1	1	1	1	1	1	113163	121632	1	137822	137898	211227	206611	270246	275213	285262	278957	142122	134821	104939	103007	638136	630242	106123	96196.4	83378.7	148760	8.05889	273.138	C16 H19 N O3	CPD-19446
CPD-7862	delphinidin 3-O-(6''-O-malonyl)-beta-glucoside	400362	388171	370297	290238	358025	1	1	100132	323122	1	1	1	1	1	1	420445	1	1	131944	159825	218706	235344	159839	164149	193442	202681	334967	330960	167174	186244	338841	346066	197174	207021	324168	316778	7.88	548.08	C24 H20 O15	CPD-7862
CPD-11587	chrysophanol anthrone	848062	879584	531255	433893	441863	441750	261164	209176	395968	237531	565958	1	1	1	209926	632751	1	1	1.15274e+06	1.12353e+06	1.31403e+06	1308544	1.1768e+06	1.1979e+06	764465	776233	821077	835014	554581	561660	1.23611e+06	1.22786e+06	1122805	1.15071e+06	1.02521e+06	1.0136e+06	13.55	240.08	C15 H12 O3	CPD-11587
CPD0-1366	carboxin	245343	102037	246827	98273	208389	201181	1	1	1	1	1	1	1	1	1	117286	111388	1	94618.5	81794.6	308416	323426	77003.8	80929.8	357714	86280.1	263764	73130.9	285507	305100	351997	320547	92644.9	98790.6	80215.2	92957.5	1.36	235.07	C12 H13 N O2 S	CPD0-1366
3-DEHYDRO-SHIKIMATE	3-dehydroshikimate	1.50283e+06	1373716	1.4488e+06	1	1	1.32007e+06	827588	722754	484341	256631	353941	1	1	152120	1	1	2.23108e+06	817964	738629	724583	688182	655455	618083	642712	1.02723e+06	1.04214e+06	756488	783652	879787	938382	1.27759e+06	1.31197e+06	1.19622e+06	1.28448e+06	1.18331e+06	1205059	1.98	171.027	C7 H7 O5	3-DEHYDRO-SHIKIMATE
CPD-9831	isoscopoletin	1	1	1	1	1	1	1	1	1	1	1	1	1	1	1	1	1	1	189491	177234	185910	145098	150937	188318	163157	1	1	134141	1	1	170118	195386	1	1	175298	166950	1.36	192.046	C10 H8 O4	CPD-9831
CPD-14740	(3R,4R)-7,2',4'-trihydroxyisoflavanol	1	17091424	1	15914703	3.62127e+06	16096998	10041436	9212813	7290696	4.19194e+06	4.92597e+06	2.01373e+06	1	2.08549e+06	2.99208e+06	12069465	19892306	8.12922e+06	3.1685e+06	14889363	2.71565e+06	2.69461e+06	3377898	11286966	14893844	3.79096e+06	10633485	10744309	3.55108e+06	15869945	2845738	2.85111e+06	4.16199e+06	3.89415e+06	3.58612e+06	3.72579e+06	1.34	274.09	C15 H14 O5	CPD-14740
CPD-8165	1-18:2-2-18:2-monogalactosyldiacylglycerol	201414	201482	1	361163	539162	502582	1	425068	1	1	1	279045	1	1	319806	1	1.1473e+06	936530	165783	176112	229150	231942	213497	216497	218749	223944	1	1.47557e+06	1	216437	890101	310967	240887	1	1	1	21.9257	778.553	C45 H78 O10	CPD-8165
26-DIFLUORO-4-HYDROXYPHENYLPYRUVATE	(2,6-difluoro-4-hydroxyphenyl)pyruvate	32758758	32818112	34093220	31206184	25881916	25683788	2.38662e+06	11817753	7.35328e+06	4.28274e+06	5927376	2.07289e+06	1	2282312	2419309	34983176	46382572	16133268	13292238	13142551	20697368	18560388	15904097	15917998	18882228	18971820	22308184	22001034	27186070	27756212	956077	8657832	18574348	17765570	13748749	13380253	2.19	215.017	C9 H5 F2 O4	26-DIFLUORO-4-HYDROXYPHENYLPYRUVATE
CPD-10514	9,10-epoxystearate	1070138	582033	1.05278e+06	877212	855910	823953	2.61519e+06	273203	1127228	705859	335174	123484	1	1	306834	1121844	1	1	1.06852e+06	6.35795e+06	874034	856461	721006	705368	683407	1.04966e+06	481853	827680	960975	1.02668e+06	1.0088e+06	1.00818e+06	1.12163e+06	840614	636464	4.33516e+06	16.6006	297.244	C18 H33 O3	CPD-10514
CPD-6746	1D-myo-inositol 2-monophosphate	93928.6	104400	139736	120257	137590	143522	281081	225188	136224	126036	113409	1	1	1	181798	1	1	174300	103656	96853.7	167070	142059	91851	99985.9	87206	1.00666e+06	130638	132165	1	791634	746606	105765	1	1	110003	100868	5.46572	258.011	C6 H11 O9 P	CPD-6746
CPD-18100	pelargonidin 3-O-beta-D-(caffeoyl)-sambubioside	123835	113961	104867	97802.9	101289	94589.9	641529	521451	696494	421328	1	1	1	1	1	1	722573	1	175379	183901	232918	213351	206129	216753	111781	128265	166950	192148	139344	203126	205789	195423	170684	201044	111649	129006	19.3145	726.188	C35 H34 O17	CPD-18100
CPD1F-140	gibberellin A<sub>20</sub>	186152	202374	135962	130899	170952	165645	1	1	1	1	1	1	1	1	1	258965	1	1	286060	271493	85534.4	162189	149134	156161	206532	209565	100067	1	78688.4	251153	1	1	295045	295895	110019	200612	10.9818	331.162	C19 H23 O5	CPD1F-140
UDP-D-XYLOSE	UDP-alpha-D-xylose	125773	128353	113270	82286	100406	98003.8	1	1	1	1	1	1	1	1	1	121760	1	1	137802	149663	214432	206834	218819	208994	103750	107174	163982	164087	127118	123270	188372	170430	178279	178850	136584	132963	18.29	534.023	C14 H20 N2 O16 P2	UDP-D-XYLOSE
CPD-7021	alpha-aminooxy-beta-phenylpropanoate	572702	518528	448791	389181	325583	1	151001	151154	167656	1	1	1	1	1	1	434277	509326	1	737960	748969	695797	705649	1	751963	703310	594019	1	625503	486602	471895	838564	859958	1	1	885295	882402	1.35	180.065	C9 H10 N O3	CPD-7021
CPD-12204	4-[(4E,6E)-3-oxo-7-phenylhepta-4,6-dien-1-yl]cyclohexa-3,5-diene-1,2-dione	1.59484e+06	1.5698e+06	1.3856e+06	1.32793e+06	931535	901113	576167	604248	582726	285211	288619	152692	1	82477.8	198415	940974	1.19804e+06	431885	1.67108e+06	1.63126e+06	1.25715e+06	1.93838e+06	2.22628e+06	2.26538e+06	2.01574e+06	1.96731e+06	1.13638e+06	1.37043e+06	1.31187e+06	1.61783e+06	2.36835e+06	2.38167e+06	1.55368e+06	1.65328e+06	1.87665e+06	1.87743e+06	1.34	292.117	C19 H16 O3	CPD-12204
CPD-11550	carbidopa	1.10326e+06	1.01701e+06	1.00627e+06	958171	1.24472e+06	1.26468e+06	770821	675130	1165671	244441	1	1	1	1	74331.3	1	1	1	530282	517560	520301	514227	958297	907361	866605	1	1	949996	723996	661335	737329	789887	1.29571e+06	1.25478e+06	902865	939175	8.47	226.097	C10 H14 N2 O4	CPD-11550
HG+2	Hg<SUP>2+</SUP>	727220	562336	588234	513362	555791	586451	315245	272261	308161	177399	127319	1	1	1	255098	704497	564595	197296	727618	686251	677390	721774	865845	955142	1.09415e+06	1	883248	937928	1	1	1	815897	912578	935595	801248	801386	0.96	195.966	Hg	HG+2
CPD-10269	palmitoleoyl-CoA	79467.3	1	86060.5	1	1	1	1	1	1	1	1	1	1	1	1	1	1	1	221261	237568	1	205478	582131	177492	272246	181376	183379	161495	183261	182713	276326	204167	134938	113777	226253	174745	29.61	999.298	C37 H60 N7 O17 P3 S	CPD-10269
1-183-2-183-SN-GLYCEROL-PHOSPHOCHOLINE	1-alpha-linolenoyl-2-alpha-linolenoyl-phosphatidylcholine	858703	876499	702980	604462	785516	735040	483240	403612	270911	327806	162796	179527	1	129234	1	692357	1	1	423135	422822	546492	552635	554213	552965	773795	781007	2.76912e+06	2.78416e+06	698817	1	1.59013e+06	1.55869e+06	964373	827710	959218	949710	22.5848	777.538	C44 H76 N O8 P	1-183-2-183-SN-GLYCEROL-PHOSPHOCHOLINE
CPD-12585	(2E,6E)-farnesoate	454073	439297	464086	455564	355570	336554	194719	169262	186029	1	1	1	1	1	1	654925	1	1	489458	496784	325444	324149	349753	339702	397069	378476	323180	305495	377726	382315	305831	316076	469719	422315	376117	365019	9.69	235.171	C15 H23 O2	CPD-12585
CPD-12225	beta-fenchocamphorone	1456805	1.45365e+06	1.47409e+06	1.38854e+06	1.20172e+06	1.18141e+06	719290	627901	1	212063	1	1	1	1	240781	1.95073e+06	1	1	1.39648e+06	1.36576e+06	1.03639e+06	1.02796e+06	1.13576e+06	1.10349e+06	1.28219e+06	1	974086	960455	1.16705e+06	1175509	1.02986e+06	1.07227e+06	1.41691e+06	1.41538e+06	1247243	1266149	9.69	166.136	C11 H18 O	CPD-12225
CPD0-1581	trimethoprim	498987	486927	437968	446149	291338	295841	227886	204928	204967	100465	104079	1	1	1	1	413412	502865	144359	538492	508943	535824	527748	602851	597832	622609	619306	1	1	1	625768	504233	493531	610367	621054	623099	600395	1.84	290.136	C14 H18 N4 O3	CPD0-1581
CPD-6956	bis-noryangonin	316965	330888	259773	259158	245371	252218	141307	110016	137332	81000.1	442407	1	1	1	366902	238688	223029	1	365993	390465	332647	321756	405651	422786	376648	770068	882019	389463	828817	771633	383525	369991	657322	700078	462020	425831	5.41812	229.049	C13 H9 O4	CPD-6956
CPD-8062	chalcone 2'-O-glucoside	331173	311088	296382	284400	558148	574909	166234	128525	157999	1	1	1	1	1	101382	1.48895e+06	313348	1	172731	175587	201900	200290	1.24041e+06	1239711	307192	291459	362134	903287	1	280233	254349	240070	1	265723	492453	228058	1.61	434.125	C21 H22 O10	CPD-8062
CPD-19486	2-[2-(methylsulfanyl)ethyl]-3-oxobutanedioate	676278	642718	642027	658111	569287	588458	1	1	1	1	1	1	1	1	1	490560	424606	1	845464	999805	1	1.03996e+06	1.04401e+06	970908	630572	637567	626003	605502	510264	1	496202	1	1	577791	578807	1	0.12	204.008	C7 H8 O5 S	CPD-19486
CPD-13668	30-hydroxy-beta-amyrin	99744.7	103096	92954.7	1	1	1	1	1	1	1	1	1	1	1	1	76219.1	1	1	104695	110053	125826	128264	160699	173654	104956	106796	87583.4	94032.1	95833.1	101138	111247	107073	103857	105103	91889.9	98263.3	16.37	442.378	C30 H50 O2	CPD-13668
CPD-11423	plaunotol	340408	325782	326537	150657	128297	128864	133178	121842	1	1	83819.4	1	1	1	1	134386	1	1	227935	577917	258851	223508	246063	232831	158746	152059	163375	138251	387194	365768	197952	203435	440097	422071	269432	256527	14.4829	306.254	C20 H34 O2	CPD-11423
CPD-14050	N, N-dihydroxytrihomomethionine	322889	314813	205284	198503	244067	267376	135689	92666.6	153481	1	1	1	1	1	1	1	1	1	173497	176367	209799	210419	203220	206915	1	170904	168600	175987	163421	138571	126363	130111	229532	245447	295098	307656	6.63	222.084	C8 H16 N O4 S	CPD-14050
7-METHYLXANTHOSINE	7-methylxanthosine	1.40372e+06	1446282	1.3385e+06	312606	1389555	1409095	178276	141121	695538	354221	370565	90945.2	1	116413	106214	1.65418e+06	1.72614e+06	519048	236904	207360	1455951	1449309	144236	127406	194015	200952	1.48683e+06	1.47781e+06	1.33606e+06	1.27488e+06	176967	176909	1668260	267184	222301	1.4697e+06	2.292	299.103	C11 H15 N4 O6	7-METHYLXANTHOSINE
ADENINE	adenine	19380052	19352904	15070285	14669092	14997355	14799387	9621178	8324662	3.55103e+06	2129183	2321224	952219	1	1.95211e+06	2.01267e+06	18099466	20134408	2.49782e+06	17529364	17484586	9497422	15413421	18255322	18011226	20753266	20874968	16748779	16665788	18881138	18783562	16778326	16743650	21292582	20849438	15316346	18228736	1.77	135.056	C5 H5 N5	ADENINE
CPD-10307	arabidiol	1	1	1	1	84100.6	72874.3	308199	236759	1	1	1	154489	1	1	1	1	1	1	143320	116260	180938	124533	105124	103447	80096.5	75343.6	124902	118991	1	87107	150420	106251	161778	112285	1	1	23.43	444.388	C30 H52 O2	CPD-10307
GALACTOSE	beta-D-galactopyranose	561425	524488	1	1	318668	380016	151001	151154	167656	1	1	1	1	1	1	1	509326	1	743331	756938	695797	705649	584782	751264	709638	594898	604934	635353	486602	487292	839623	654261	564053	612848	887242	893330	1.35	180.064	C6 H12 O6	GALACTOSE
CPD-12232	hordatine A	219952	218860	125910	100921	180818	175788	94225.7	89434.4	1	1	1	1	1	1	1	189835	1	1	1	84681.6	116018	111518	192979	196515	198375	209223	271497	285410	209329	191949	172401	169385	360116	346511	180803	177493	14.67	552.311	C28 H40 N8 O4	CPD-12232
CPD0-1033	psicofuranine	894306	817684	773924	647752	803306	755160	410046	361083	300895	144679	1	1	1	1	108316	730184	1	1	1	1	642241	649954	839495	800909	1.08133e+06	1059619	848947	848013	824572	826707	753727	1	886910	950122	769608	798730	10.49	297.103	C11 H15 N5 O5	CPD0-1033
CPD0-1492	ribavirin-5'-monophosphate	363292	292993	243865	226260	222549	260936	99102.8	1	111265	1	1	1	1	1	1	268347	336847	105750	350948	444114	1	470038	336844	255842	278590	263600	349384	356060	246747	206933	423358	322020	291744	328518	1	326540	1.8	322.032	C8 H11 N4 O8 P	CPD0-1492
BILIVERDINE	(Z,Z)-biliverdin-IX alpha	1.3751e+06	1.35456e+06	1424134	1.26707e+06	861193	853814	606998	564972	623687	406449	412591	183527	1	164799	262237	892761	1.24887e+06	545627	1.90165e+06	1.91408e+06	1.47474e+06	1.49449e+06	1257027	1.20424e+06	1.70079e+06	1.74398e+06	984557	948469	1.79819e+06	1.81577e+06	1495089	1.5273e+06	1.91122e+06	1.96308e+06	1.47753e+06	1.4281e+06	1.25	580.238	C33 H32 N4 O6	BILIVERDINE
CPD-14951	7,4'-dimethylkaempferol	787278	805555	158760	451202	650265	662284	306106	251340	460637	76506.2	1	1	1	1	1	596351	546147	166780	1.16271e+06	1.13676e+06	1.36051e+06	1.31975e+06	1.07037e+06	1.03104e+06	1.00157e+06	1.02466e+06	1.12014e+06	1.12681e+06	936320	898131	1.10447e+06	1148697	1077735	1.0555e+06	1.11239e+06	1.11905e+06	1.45	314.082	C17 H14 O6	CPD-14951
CPD-12387	(E)-1-(glutathion-S-yl)-N-hydroxy-2-(1H-indol-3-yl)ethan-1-imine	1	1	1	1	1	1	1	1	1	1	1	1	1	1	1	1	1	1	355766	370156	1	1	77353.1	81565.9	1	143491	69804.5	1	1	1	1	91192.5	113251	1	1	1	1.25	478.146	C20 H24 N5 O7 S	CPD-12387
5-P-RIBOSYL-N-FORMYLGLYCINEAMIDE	N<sup>2</sup>-formyl-N<sup>1</sup>-(5-phospho-beta-D-ribosyl)glycinamide	1.70032e+06	1683718	1.59741e+06	1.60507e+06	1.5188e+06	1.68001e+06	771247	575326	1.51753e+06	276545	90202.3	1	1	1	1	1.82418e+06	1	1	1.30949e+06	1.27731e+06	1.50774e+06	1.49959e+06	1.14503e+06	1.14563e+06	1.09339e+06	1051101	1.46123e+06	1.44346e+06	984364	907729	1449901	1.43056e+06	1.05429e+06	1.02434e+06	1.36771e+06	1.44329e+06	7.88	312.032	C8 H13 N2 O9 P	5-P-RIBOSYL-N-FORMYLGLYCINEAMIDE
CPD-7710	thebaine	267726	241889	230972	216284	87563.9	117827	81078.9	1	150007	88067.8	89736.5	1	1	1	1	1	1	1	318612	310485	277620	279907	221569	207763	204535	209783	1	200513	1	1	333819	348046	203627	200415	271365	270741	1.34	312.166	C19 H22 N O3	CPD-7710
CPD-9023	2-hydroxypurine	1.46878e+06	1.44078e+06	1122450	1.16221e+06	1.12472e+06	1.14325e+06	695988	592356	510655	259892	320948	89645	1	121705	113477	1.40648e+06	1.58445e+06	472070	1.39558e+06	1.44137e+06	1.31682e+06	1.23778e+06	1.47902e+06	1.43002e+06	1620981	1.59987e+06	2.27054e+06	2.2653e+06	1.74907e+06	1.71384e+06	1.3455e+06	1.38134e+06	1.67266e+06	1.65004e+06	1.34271e+06	1.50658e+06	1.78	136.039	C5 H4 N4 O	CPD-9023
CPD-862	(+)-camphor	479195	455523	458771	427962	540882	526701	283147	235479	173037	1	1	1	1	1	82166.9	1	1	1	411561	403219	351291	364091	465767	449972	516973	514088	409692	409065	372569	338755	344573	379755	530641	504812	393676	424997	10.49	152.12	C10 H16 O	CPD-862
CPD-13655	pyrethrin I	563829	543911	745924	632437	449924	443452	277571	329855	147616	84273.6	161616	1	1	1	267385	771810	1	1	968793	963392	609639	597949	543082	526539	866805	882828	415257	418707	1.01781e+06	1.00666e+06	488490	470477	884269	872715	651109	625479	17.8	328.205	C21 H28 O3	CPD-13655
CPD-4751	ent-cassa-12,15-diene	1	1	1	1	1	1	1	1	1	1	1	1	1	1	1	1	1	1	118001	1	176153	164482	138304	139791	134036	1	110423	111808	133973	128896	1	1	1	124280	1	1	13.11	272.256	C20 H32	CPD-4751
CPD-6041	methotrexate	1.90755e+06	1.93141e+06	2273613	2.06546e+06	1.73955e+06	1.65756e+06	872592	1	602029	424313	783426	139406	1	1	986508	2.74462e+06	1	1	2.19888e+06	2.08426e+06	1	2156061	2287132	2244728	1.94943e+06	1.97249e+06	2.31444e+06	2.26485e+06	2.10169e+06	2034686	2154492	2220125	2.10983e+06	2.05948e+06	1.85803e+06	1.90506e+06	14.23	452.164	C20 H20 N8 O5	CPD-6041
CPD-14905	4alpha,14alpha-dimethyl-porifersta-8,25(27)-dienol	6871495	6830371	6.03469e+06	5074274	8545840	8059418	3.53374e+06	3.10648e+06	2.65203e+06	1631996	4605430	650362	1	1	3.76726e+06	9661433	1	1	8755440	8526380	11739938	11438135	11460505	11346782	6.66608e+06	6724543	12183783	12101521	7040387	7011027	10349572	10491690	9800445	9458186	6950139	6821935	15.84	440.412	C31 H52 O	CPD-14905
12-OXO-TRANS-10-DODECENOATE	traumatin	92638.7	135708	102732	113346	89766.2	110933	74188.2	1	88982.7	1	1	1	1	1	1	226948	1	1	1	78127.1	110451	130004	112611	80343.8	93860.8	110161	148501	87356.5	81151.9	210028	1	1	106253	118398	1	1	11.3123	211.134	C12 H19 O3	12-OXO-TRANS-10-DODECENOATE
CPD-14834	noscapine	1.06947e+06	1.0736e+06	658024	595490	602290	614388	372611	310375	824331	517468	123943	1	1	1	1	549909	510761	1	563345	536170	1.62474e+06	1.61427e+06	818545	822256	582504	603465	1.93592e+06	1.95979e+06	373773	382126	1.13172e+06	1.1903e+06	446000	432537	920598	908903	4.24	413.142	C22 H23 N O7	CPD-14834
O-SINAPOYLGLUCAROLACTONE	O-sinapoylglucarolactone	56087280	55379328	63821220	58173260	57565896	57353888	35459696	30802648	20763166	12041109	15341225	6.56138e+06	288818	7.73714e+06	14223662	1	1	22351098	55951460	56903740	46264652	45165292	50730124	47996984	49876684	48993596	57363080	55987640	61178616	59925220	1	46307492	53400404	55096604	53561044	54351116	1.39	398.086	C17 H18 O11	O-SINAPOYLGLUCAROLACTONE
S-RETICULINE	(S)-reticuline	186328	155051	158684	1	1	1	1	1	1	1	1	1	1	1	1	167943	1	1	179868	194971	212735	217211	137370	125082	116621	1	124009	1	1	1	186832	221979	130828	140846	188753	184773	1.35	330.179	C19 H24 N O4	S-RETICULINE
CPD-11259	(+)-7-epi-jasmonoyl-L-isoleucine	1	1	648100	556833	276447	258552	1	1	139950	1	1	1	1	1	212319	735231	1	1	1	1	467797	449403	618773	600357	1	1	431546	1	692752	684600	491299	498125	729069	694673	649079	1	18.18	322.193	C18 H28 N O4	CPD-11259
CPD-9620	robustaquinone F	8962273	8913068	7.53693e+06	1.15879e+06	8.13964e+06	1.53876e+06	2814432	2.35193e+06	6258398	1.61878e+06	646766	456680	1	93207	638012	7.11329e+06	1	1	5.2055e+06	5038295	1.42782e+06	1.44518e+06	4449333	4.40803e+06	788133	4.05535e+06	1.43971e+06	1.38207e+06	3.51755e+06	3464231	6.72974e+06	6.83567e+06	3.56166e+06	3.62163e+06	1.08624e+06	1.08396e+06	7.87	302.043	C15 H10 O7	CPD-9620
CPD0-1438	diimidotriphosphate	423632	471877	325152	1	1	453850	223620	211652	157275	100746	81916.3	1	1	1	134062	445983	466459	141015	583960	625149	1	597473	514872	478300	607976	603554	1	535303	1	1	612339	510448	1	496454	542638	774599	0.96	255.944	H7 N2 O8 P3	CPD0-1438
CPDQT-4	beta-L-galactose 1-phosphate	93928.6	104400	139736	120257	137590	143522	281081	225188	136224	126036	113409	1	1	1	181798	1	1	174300	103656	96853.7	167070	142059	91851	99985.9	87206	1.00666e+06	130638	132165	1	791634	746606	105765	1	1	110003	100868	5.46572	258.011	C6 H11 O9 P	CPDQT-4
16-METHOXY-23-DIHYDRO-3-HYDROXYTABERSON	(3R)-3-hydroxy-16-methoxy-2,3-dihydrotabersonine	751489	767281	118471	99505.1	84278.4	77813.3	339585	266121	1	1	1	1	1	1	1	132963	1	1	311820	328557	1	1	139712	146392	880675	838755	367124	385843	92625.7	100009	2309939	2.3455e+06	265259	294661	242970	126192	15.3248	385.213	C22 H29 N2 O4	16-METHOXY-23-DIHYDRO-3-HYDROXYTABERSON
CPD-9741	heliocide H1	128920	136163	142905	117880	1	1	1	1	1	1	1	1	1	1	1	1	1	1	99598.4	110282	93347.4	98893.7	1	104896	113568	103525	1	1	82846	98286.8	1	1	164546	172743	147138	146484	17.3459	409.194	C25 H29 O5	CPD-9741
CPD1F-135	trans-neoxanthin	542987	558816	308734	1.16951e+06	426695	416487	210646	530929	436677	316667	238348	399722	1	1.04631e+06	91704.6	1	1	1	1	634628	1.7913e+06	1.80097e+06	653099	608157	770844	509869	759141	731849	1	445628	2.12521e+06	736950	1.89473e+06	1.85165e+06	534627	320529	23.83	600.423	C40 H56 O4	CPD1F-135
CPD-6561	HMDBOA-glucoside	167778	175480	1	1	281093	292812	1	1	1	1	1	1	1	1	1	418917	1	1	1	1	1	1	1	137398	156932	85943.5	146276	260043	1	1	1	1	166479	161547	1	1	5.31	387.116	C16 H21 N O10	CPD-6561
CPD-8679	colneleate	13810613	13735688	14381445	12621216	10671836	10356553	1	5462484	5.78802e+06	2.18906e+06	1.08009e+06	776186	1	1	2624109	18119548	1	1	14694534	14521853	10527745	10376719	11342530	11092834	12512816	12633532	9498696	9395906	11172186	11585820	9748857	9807064	13620642	13797353	12040152	11985583	9.69	293.213	C18 H29 O3	CPD-8679
HYDROXY-METHYL-BUTENYL-DIP	(E)-4-hydroxy-3-methylbut-2-en-1-yl diphosphate	575221	595745	472836	492507	527192	577837	277059	249656	253748	120283	121946	1	1	1	194417	622514	500123	198263	906668	969481	904047	873540	870479	880390	948351	957536	901768	973810	889375	862026	778003	825880	775637	848120	915539	955521	0.96	258.98	C5 H9 O8 P2	HYDROXY-METHYL-BUTENYL-DIP
CPD-13612	sphinganine (C18)	1	1	157598	3.13718e+06	6146863	5739801	2.2112e+06	1.73484e+06	555790	369941	1.00303e+06	227201	1	1	2608096	147772	1	1	16245422	15861363	10368895	403062	9995703	319370	6.61595e+06	1	357666	358510	221553	231970	114879	6.86663e+06	8261134	189976	1	1	17.0474	302.309	C18 H40 N O2	CPD-13612
L-2-AMINOPENTANOIC-ACID	L-norvaline	2.488e+06	2.30759e+06	2.40612e+06	2.3979e+06	1.87184e+06	2.08905e+06	1.52331e+06	1.32672e+06	1.73014e+06	1.00592e+06	1	280331	1	1	605958	2757520	2.71654e+06	1.12641e+06	4.18799e+06	4.45929e+06	2107546	2.19518e+06	1.86541e+06	1.67834e+06	1.81782e+06	1.93238e+06	1.79805e+06	1.81358e+06	1.8725e+06	1.74673e+06	2.29095e+06	2.10891e+06	2.96693e+06	3.14433e+06	2.16426e+06	2.22115e+06	1.31	117.08	C5 H11 N O2	L-2-AMINOPENTANOIC-ACID
4-PHOSPHONOOXY-THREONINE	4-phosphooxy-L-threonine	171300	215232	168080	188993	260478	236517	128234	1	1	1	1	1	1	1	1	242315	1	1	270943	251510	322529	299476	316819	314234	293803	285942	354804	373608	183317	189625	257161	227280	263475	255174	263103	237291	5.3	213.008	C4 H8 N O7 P	4-PHOSPHONOOXY-THREONINE
3-CARBOXY-3-HYDROXY-ISOCAPROATE	(2S)-2-isopropylmalate	112316	98540	1	1	69680.7	88462.9	1	1	1	1	1	1	1	1	1	86086	95265.5	1	87189.4	89072.1	71958.2	1	94969.1	85561.3	95503.7	94359.2	83194.4	79950.4	78234.1	88190.1	80618.1	82024.1	103564	99490.1	102777	81522	1.7	174.053	C7 H10 O5	3-CARBOXY-3-HYDROXY-ISOCAPROATE
S-ALLANTOIN	(S)-(+)-allantoin	157908	152059	163022	169232	146579	153365	1	1	1	1	1	1	1	1	1	169802	156472	1	295163	267306	324988	220292	267329	255290	219363	222541	215119	198538	171117	190205	162819	178958	176073	182389	175494	182759	0.95	158.044	C4 H6 N4 O3	S-ALLANTOIN
CPD-7107	deoxycohumulone	1	161630	1	1	1	1	1	1	1	1	1	1	1	1	1	1	1	1	170342	200041	1	1	1	102418	162775	105739	1	1	144354	140052	1	1	1	115316	113959	87319.5	1.79	331.2	C20 H27 O4	CPD-7107
CPD-10525	indigo	657934	611701	684584	547034	585871	591626	261676	1	1	1	1	1	1	1	1	882326	921950	1	514841	600066	524219	498199	635046	623323	639204	634517	824814	867670	864540	831398	541731	643341	1063945	755257	732650	767600	1.78	262.08	C16 H10 N2 O2	CPD-10525
CPD-10542	UDP-fucose	137939	131748	127825	95466.6	101699	99126.5	1	1	1	1	1	1	1	1	1	169199	1	1	133618	131367	182085	180305	188946	193276	106819	103562	167608	175122	128039	140120	196259	174742	179908	174362	137927	141840	18.26	548.046	C15 H22 N2 O16 P2	CPD-10542
CPD-8925	guattegaumerine	282037	290401	256628	197290	181397	162031	102573	89126.2	1	1	1	1	1	1	1	240904	1	1	206881	203173	99559.2	88419.1	92505.5	85854.4	272572	272296	180100	179837	255710	247804	185926	195407	327540	317314	218861	215270	15.95	598.306	C36 H42 N2 O6	CPD-8925
CPD-5742	amobarbital	393279808	206290	380429536	121857	422399392	417185248	242706480	215324688	1.71934e+06	101208272	1	27433468	1	671908	118697096	205732	1	1	318590368	324227936	295350016	293056896	294236736	288868064	329084864	328914528	375988768	376934912	1	112956	323637856	123901	175588	1	154533	158242	9.907	225.128	C11 H17 N2 O3	CPD-5742
CPD0-2496	N<sup>4</sup>-aminocytidine	2886779	97324.4	2118571	2050686	305591	222906	170537	141956	115266	1.25824e+06	936841	323385	1	299361	840327	242950	297125	1.42348e+06	292834	302625	2368366	2349928	2.06186e+06	2.81487e+06	448377	470147	487153	451199	411984	397533	126311	154613	239838	368048	166372	154356	1.64429	257.103	C10 H15 N3 O5	CPD0-2496
CPD-14837	(+)-sesaminol	871830	2.06457e+06	1.74336e+06	1627486	1.82459e+06	1.24951e+06	840796	716979	922716	470740	515369	1	1	1	360030	2.01395e+06	1	517114	415331	492067	789232	827457	2.6718e+06	2.58554e+06	2.1487e+06	2239393	1.42031e+06	2.21772e+06	1	1.75726e+06	1	2.22317e+06	1.90811e+06	721665	2.46729e+06	2456209	2.45667	370.098	C20 H18 O7	CPD-14837
CPD-4302	2'-O-methyllicodione	206986	209995	111090	92545.1	123054	572010	178224	171823	136513	1	1	1	1	1	1	553838	199101	121905	141625	130267	89902.4	188940	119006	119469	126463	114301	232783	85995.6	114889	109028	82032.5	178016	119268	255677	195519	193966	8.01033	285.078	C16 H13 O5	CPD-4302
CPD-9846	quinidine	1	972315	1	896174	84856.8	788962	1	1	1	1	1	1	1	1	1	1.26881e+06	1	1	741990	736238	723962	720917	681571	671806	727917	1	119518	93630.9	1	1	119780	137695	960562	117543	956499	1	15.5321	325.2	C20 H25 N2 O2	CPD-9846
CPD-16614	oryzalexin C	1.30658e+06	1.29383e+06	1.20225e+06	1.01724e+06	647001	605379	556883	428198	251095	148528	208243	1	1	1	382483	1.01579e+06	1	1	1.7322e+06	1666270	868710	885091	1.10175e+06	1.10888e+06	1.54227e+06	1508319	1	890198	1.22378e+06	1.22168e+06	947170	938658	1.24437e+06	1.22743e+06	1.10145e+06	1.0819e+06	18.18	300.206	C20 H28 O2	CPD-16614
CPD-6302	N-P-tosyl-L-lysinechloromethyl ketone	410548	442989	347121	347736	181571	213437	1	1	1	1	1	1	1	1	1	143585	277864	1	1212219	1.28399e+06	789886	1.1072e+06	712119	582798	699902	597825	453847	450837	500269	538695	991981	1.01429e+06	654458	666508	743248	714834	1.42	317.083	C14 H20 Cl N O3 S	CPD-6302
CPD-8229	punicate	2.5354e+06	569210	635028	539827	411366	1.93323e+06	1312487	1128472	201603	341442	964068	1	1	1	1.14315e+06	795604	1	1	914705	923864	701457	2.55643e+06	624479	612735	591156	612176	453118	454808	545306	554667	464619	454352	606629	609330	585253	553723	11.469	277.217	C18 H29 O2	CPD-8229
CPD-470	L-2,4-diaminobutanoate	734944	784939	718143	656146	931524	864861	519066	430791	1	1	1	1	1	1	1	911972	1	1	1	1	564815	1	396160	355974	283383	1	320325	756545	268573	646492	608256	612201	859407	886922	676103	662430	11.3052	119.082	C4 H11 N2 O2	CPD-470
CPD-4101	24-methylidenelophenol	289807	296442	289583	242279	259579	236780	1	1	1	1	1	1	1	1	1	216372	1	1	1	244361	289474	278978	306202	332077	335057	341222	1	358106	339209	337325	1	349820	369505	367643	322308	309894	19.07	412.375	C29 H48 O	CPD-4101
N-HYDROXYL-TRYPTAMINE	N-hydroxyl-tryptamine	681075	271074	682563	334955	152939	180488	91964.4	1	223104	100006	1	1	1	1	1	817080	1	1	716349	734491	631305	591939	712951	715102	550785	523644	511486	518506	380105	374371	828970	838635	572847	555720	881141	575433	3.19	176.095	C10 H12 N2 O	N-HYDROXYL-TRYPTAMINE
CPD-7996	littorine	156196	171364	131544	121746	1	1	1	1	1	1	1	1	1	1	1	1	129652	1	401353	391400	118353	90998.7	223867	199212	90719.5	97143.3	82803.4	83082.7	151599	77388.6	198849	99021	161714	160052	172932	182686	1.32	290.174	C17 H24 N O3	CPD-7996
CREATINE-P	N<sup>omega</sup>-phosphocreatine	1	1	1	1	1	1	1	1	1	1	1	1	1	1	1	1	76487.1	1	124397	115081	77156.2	1	90124.6	102745	88316.7	146440	75340.4	123110	85956.4	87901.6	73859.9	79132.1	157094	75826.5	80518.2	153544	1.69	209.024	C4 H8 N3 O5 P	CREATINE-P
TRANS-CIS-UNDECAPRENYL-GROUP	di-trans,octa-cis-undecaprenyl group	1	1	1	1	1	1	1	1	1	1	1	1	1	1	1	1	1	1	93456.1	103020	87145.2	84213.7	86916.1	85284.8	74571.6	80765	84885.1	104204	94007.5	107947	1	1	1	1	86232	1	1.06	750.712	C55 H90	TRANS-CIS-UNDECAPRENYL-GROUP
GLUTARATE	glutarate	401029	460377	397579	460754	337771	338799	1	1	1	1	1	1	1	1	1	445370	503089	1	342411	227996	337107	278780	309033	222421	229997	287074	362075	342482	332933	359471	158589	177000	379371	388774	1	309444	2.22	130.026	C5 H6 O4	GLUTARATE
2-KETO-GLUTARAMATE	2-oxoglutaramate	5.09839e+06	1	4.73719e+06	4817309	4711091	4.84302e+06	2.39276e+06	2.20503e+06	2.17201e+06	1.24398e+06	1	393237	1	418155	1.66069e+06	1	1	1.74663e+06	7392709	7.13229e+06	6.85544e+06	7.30424e+06	7.38773e+06	7.06651e+06	6.55467e+06	1	6.15253e+06	6.04127e+06	5.54564e+06	5.51083e+06	5576684	5614061	5.73936e+06	1	1	5.71039e+06	0.96	144.028	C5 H6 N O4	2-KETO-GLUTARAMATE
CPD-18334	2-carboxy-1,4-naphthoquinone	671794	518357	564359	537024	515442	537725	198710	182563	1	1	1	1	1	1	1	667063	590459	104670	292820	205109	247755	308959	189418	185570	254712	208411	340960	332171	433690	506471	1	1	343762	273735	229785	240136	1.87	201.017	C11 H5 O4	CPD-18334
DIHYDROCHELIRUBINE	dihydrochelirubine	446520	118826	420025	377650	436605	484482	197300	158123	125511	1	1	1	1	1	1	584428	529893	1	1	1	507969	479106	665413	628679	615153	411172	442801	647793	571174	557977	517864	537226	557321	667726	657070	636487	1.42	363.105	C21 H17 N O5	DIHYDROCHELIRUBINE
CPD-12421	2-benzoyloxy-3-butenylglucosinolate	147183	142030	124987	112064	73802.6	83659.7	541651	425109	587212	1	1	1	1	1	1	1	1	1	106817	114246	126534	127346	152538	156407	119629	123505	121188	122377	67435.6	69074.6	128101	130337	126157	129988	134241	122075	2.55778	492.076	C18 H22 N O11 S2	CPD-12421
PHENYLGLYOXAL	phenylglyoxal	2.75405e+06	2.82935e+06	1.86316e+06	1733119	3.26985e+06	3.37285e+06	1.57395e+06	1.36222e+06	1	622774	1	105888	1	1	1	4.33003e+06	1	1	2.27691e+06	2.08559e+06	2.81557e+06	3.0018e+06	3254594	3268086	3041883	2985282	4395133	4.71703e+06	1.24128e+06	1.38731e+06	1948254	2.12928e+06	3000953	2.92106e+06	2.47181e+06	2.4744e+06	5.29	134.037	C8 H6 O2	PHENYLGLYOXAL
CPD-13925	taxusin	2.70698e+06	2738425	472409	2.17805e+06	442948	408426	224597	190571	1	1	1	199510	1	1	114643	1	237587	1	1	1	2.39196e+06	2.38721e+06	2.53423e+06	2536019	2.6162e+06	2.63056e+06	2.76451e+06	2767734	2587238	2447689	2.65362e+06	2.63715e+06	1	1	2.61579e+06	2.60789e+06	19.8704	504.275	C28 H40 O8	CPD-13925
CPD-8179	2,4-dinitrophenol	631767	608339	525600	511334	439248	517586	204986	179883	1	1	1	1	1	1	1	614698	589538	104670	290309	257092	321573	330703	215368	215577	254712	237289	320212	310574	429296	489664	1	1	299250	273468	259620	227849	1.87	183.006	C6 H3 N2 O5	CPD-8179
CPD-12581	S-(2E,6E)-farnesyl-L-cysteine	215424	223931	219907	214004	1	1	1	1	1	1	1	1	1	1	1	88759.9	1	1	843536	868756	181624	196793	207438	201333	269391	268125	154965	152703	269760	262626	202122	212307	114089	116384	222766	219788	5.91348	325.204	C18 H31 N O2 S	CPD-12581
CPD-9827	ayapin	653087	675122	144092	136541	614433	618424	280638	205047	342478	127301	101232	1	1	1	1	759184	426918	160198	1	1	1	492489	782507	720810	594992	581476	769040	776716	189266	169551	438257	436836	604829	604984	405023	399019	2.32	190.024	C10 H6 O4	CPD-9827
5-AMINO-2-OXOPENTANOATE	5-amino-2-oxopentanoate	460816	2.48837e+06	232018	819360	920015	2.12994e+06	1.19805e+06	181617	252208	991404	1.05802e+06	308851	1	184547	589833	1.30247e+06	925326	1.06135e+06	182886	386649	448285	322222	353441	364282	2.38419e+06	137826	1	2.11403e+06	347402	440518	2.86953e+06	214328	3.37022e+06	449709	564345	207684	1.77412	131.058	C5 H9 N O3	5-AMINO-2-OXOPENTANOATE
AMINO-RIBOSYLAMINO-1H-3H-PYR-DIONE	5-amino-6-(D-ribitylamino)uracil	200526	214133	120490	144625	159368	426212	99177.3	86408.1	150296	79514.4	1	1	1	1	1	1	1	1	340350	313409	280547	288807	250953	261094	128764	1	227875	230954	152261	247242	1	337580	338495	406131	155162	341689	8.17923	276.102	C9 H16 N4 O6	AMINO-RIBOSYLAMINO-1H-3H-PYR-DIONE
CPD-15286	1-O-malyl-beta-D-glucose	1.72862e+06	1.69447e+06	1.71447e+06	1.6116e+06	1.61065e+06	1.59387e+06	1.03605e+06	870315	844570	421460	439118	94053.4	1	113014	173927	1.40865e+06	1.75476e+06	549120	2.58675e+06	2.78308e+06	2.2559e+06	1.72212e+06	1.44131e+06	1.78293e+06	1.52123e+06	1.95348e+06	2.221e+06	2.18674e+06	2.04546e+06	2080385	2.00285e+06	1.99699e+06	2.27431e+06	2.38491e+06	2.30974e+06	1.85736e+06	1.4	295.066	C10 H15 O10	CPD-15286
CPD-12571	selgin	86437.5	81226.2	100988	74568.8	97017.2	88303.3	1	1	1	1	1	1	1	1	1	179291	144840	1	94023.3	99215.9	80086.6	83247.5	121413	130133	92835.1	113573	121737	118917	100992	110514	117019	110673	163688	159379	102109	113644	6.05923	315.053	C16 H11 O7	CPD-12571
CPD-8074	1-18:3-2-16:0-monogalactosyldiacylglycerol	550173	529872	395328	1	1	400206	1	172192	132698	77758.9	1	188910	1	1	1	1	1	107477	467483	430540	501932	518053	579066	589106	706836	695681	772300	800059	639183	630739	606749	599946	663826	640168	411100	403691	20.54	752.552	C43 H76 O10	CPD-8074
CPD-1774	4-methylene-L-glutamate	137583	1	153056	163566	140594	146618	1	1	1	1	1	1	1	1	1	159686	145169	1	251180	257071	321790	224455	264230	252059	219363	216433	215193	191372	163347	189633	162819	178958	176073	175716	175494	170037	0.95	158.044	C6 H8 N O4	CPD-1774
CPD-9728	menaquinone-8	96519.9	91128.9	79964.7	5.35231e+06	80752.4	76049.1	3.62598e+06	3.05012e+06	1	1.69688e+06	1.00309e+06	2.81125e+06	1	1	2.4692e+06	122478	1	115499	166212	148959	216157	195805	183365	187001	104880	102530	170531	181128	105248	104279	1	1	1	167513	82025.1	78144.5	18.0569	716.559	C51 H72 O2	CPD-9728
PALMITALDEHYDE	palmitaldehyde	1	1	91924.2	87036.6	1	1	1	1	1	1	1	1	1	1	1	1	1	1	127957	124905	116458	120867	111201	113155	90443	94742.4	85668.9	86172.4	100582	94277.3	1	1	1	1	1	1	18.01	240.244	C16 H32 O	PALMITALDEHYDE
ACETOACETYL-COA	acetoacetyl-CoA	1	1	1	1	1	1	1	1	1	1	1	1	1	1	1	1	1	1	1	102543	162372	151064	148652	145843	1	1	1	119506	1	1	1	102919	94098.6	1	1	1	24.81	847.117	C25 H36 N7 O18 P3 S	ACETOACETYL-COA
CPD-17640	18-hydroxystearate	394093	362967	302022	281697	169258	162288	142773	99269.5	1	1	1	1	1	1	87512.8	268708	1	1	457321	422859	311060	313320	318624	299346	436435	382382	242350	261035	333856	339564	274611	318244	343614	340905	336173	345274	18.9	299.262	C18 H35 O3	CPD-17640
CPD-12371	7',9'-cis-lycopene	1	96810.6	1	1	1	1	1	1	1	1	1	1	1	1	1	157375	1	1	186976	177022	264889	271641	198941	185088	88462.7	1	175411	185530	1	88626.6	211738	216201	185842	204879	83321.1	85286.4	20.0872	536.435	C40 H56	CPD-12371
CPDQT-296	7-(methylsulfanyl)heptyl-glucosinolate	6455914	6.53177e+06	4.76832e+06	4.0512e+06	5.38854e+06	5.32292e+06	1.90304e+06	1.56407e+06	3.98769e+06	1.03034e+06	272405	195967	1	1	498176	5838286	1	1	158448	131607	111492	122400	90072.4	85376.9	98654.3	91757.7	97326.5	88310.4	100922	135341	160869	112329	117453	135483	162225	136174	4.16312	462.095	C15 H28 N O9 S3	CPDQT-296
CPD-12392	1-(methylsulfanyl)-5-aci-nitropentane	2.62835e+06	1	1	1	1866931	2185007	993586	385065	400068	561400	116464	1	1	1	251998	384030	2.24612e+06	850919	2.9821e+06	3.05309e+06	2405269	2.99739e+06	236683	3.01573e+06	3.0317e+06	2.79476e+06	2.67297e+06	2952262	1.64374e+06	1.75842e+06	1.089e+06	883675	231857	3.06223e+06	1.21308e+06	3.64256e+06	1.748	163.067	C6 H13 N O2 S	CPD-12392
CPD-9748	heliocide B4	359722	353796	389548	354449	224302	212322	149283	180619	80233.5	1	72602.6	1	1	1	84014.3	303252	1	1	416617	425235	448854	461199	468106	456829	443817	426810	441166	413007	452835	428881	349719	356006	355778	359862	354608	368267	18.01	423.224	C26 H31 O5	CPD-9748
CDP-D-GLUCOSE	CDP-alpha-D-glucose	206630	198430	178985	154745	164599	165172	108929	1	1	1	1	1	1	1	1	241288	1	1	213918	197137	257834	254305	299142	315376	165610	176483	253005	269285	212453	187360	286825	290519	294760	276936	222877	200913	18.19	563.047	C15 H23 N3 O16 P2	CDP-D-GLUCOSE
CPD-3001	bracteatin	1.79546e+06	1.77618e+06	1.70465e+06	1.5354e+06	1.7594e+06	618977	679820	560275	605255	316621	124083	82033.9	1	1	91732.8	637617	1	1	267437	1.0181e+06	1.05323e+06	1.16523e+06	808177	793021	326486	933859	529168	524833	845120	842557	1.44848e+06	1.44948e+06	908748	901574	1.3359e+06	484007	7.87	301.035	C15 H9 O7	CPD-3001
CPD-13914	cyclic-2,3-O-oxalyl-L-threonate	201125	373421	382567	387505	303607	332970	1	1	1	1	1	1	1	1	1	466048	469264	1	245270	238036	355940	320492	282785	283053	334421	356820	112592	349063	249548	267457	209205	198150	373271	395238	263373	285075	1.96	189.003	C6 H5 O7	CPD-13914
CPD-8736	gamma-terpinene	460251	432303	412532	387359	500890	523867	295393	253013	173145	76308.3	1	1	1	1	75080.3	558486	1	1	330236	328564	271663	270404	364107	360031	493495	500620	409555	411565	350734	336866	325215	351548	519365	489191	358459	385885	10.49	136.125	C10 H16	CPD-8736
DAPHNIN	daphnin	594781	564245	399630	353065	550222	532414	210413	173136	129886	1	1	1	1	1	1	488530	355208	1	235027	240842	406444	384622	298267	283777	288573	306639	500747	495154	249944	247838	347061	338330	327105	334770	359257	342765	4.21	340.079	C15 H16 O9	DAPHNIN
CPDQT-341	(E)-5-(methylsulfanyl)pentanal oxime	169092	158719	235507	210115	115399	104394	1	1	10239368	6337887	5.87797e+06	1.98645e+06	1	1	1	899771	217226	1	308743	331399	18025356	18818270	9937099	9508211	10481547	10824558	9870775	9516760	9416483	7880551	14882339	14851351	4745148	17092474	8702707	9208277	1.836	147.072	C6 H13 N O S	CPDQT-341
CPD-9528	desoxyhemigossypol-6-methyl ether	450721	457185	562640	528495	689285	648310	235300	187878	138414	1	1	1	1	1	1	1.3587e+06	637897	1	399038	387194	637572	623434	454302	453598	418578	411172	513646	514220	737769	735875	440671	410973	871013	844841	398461	385618	5.29	258.124	C16 H18 O3	CPD-9528
CPDQT-425	indol-3-ylmethyl-glutathione	1	559410	455085	413106	1	1	187873	165962	162102	1	1	1	1	1	1	1	458913	132158	506729	482171	350912	363839	627258	620322	701830	671170	1	667551	502187	490767	335467	329123	1	1	517330	561280	1.34	435.139	C19 H23 N4 O6 S	CPDQT-425
CPD-6362	3-hydroxyindolin-2-one	869662	881547	716513	677906	596229	611368	430248	334579	265719	121225	133876	1	1	1	1	890011	1.03638e+06	311937	521844	479533	310236	309422	366342	428263	743726	680611	455392	368507	474516	530854	412601	388097	702580	688207	536389	509319	1.77	149.049	C8 H7 N O2	CPD-6362
4-P-PANTOTHENATE	(R)-4'-phosphopantothenate	86740.9	523212	383865	158779	225992	89066.8	1	1	98724.9	1	1	1	1	1	1	145969	1	1	805329	826632	969172	927334	684659	643896	706010	85804.2	812537	588327	109252	564599	735163	799156	762775	201498	737347	686833	2.58423	296.053	C9 H15 N O8 P	4-P-PANTOTHENATE
5-HYDROXY-CONIFERALDEHYDE	5-hydroxy-coniferaldehyde	159027	136224	1	186879	126531	141414	1	1	119994	1	1	1	1	1	1	241911	1	1	1	1	123314	129400	124705	128550	1	1	122596	122284	96801.3	83353.8	85001	105484	114814	114994	1	1	7.18	194.053	C10 H10 O4	5-HYDROXY-CONIFERALDEHYDE
CPD-8848	(6E,10E)-geranyllinalool	1	1	1	1	1	1	1	1	1	1	1	1	1	1	1	1	1	1	118001	1	176153	164482	138304	139791	134036	1	1	111808	133973	128896	1	1	1	124280	1	1	13.11	290.266	C20 H34 O	CPD-8848
MANNITOL	D-mannitol	3.04729e+06	2.75957e+06	3.16603e+06	3016588	875530	2.17762e+06	974300	877733	1.3932e+06	817043	846433	555848	1	394884	465339	1.78445e+06	4.40269e+06	1.74684e+06	2661763	2586117	5439136	5.64062e+06	2.83863e+06	2780394	1.98711e+06	1.97962e+06	2191777	2.18519e+06	1.70997e+06	1.81407e+06	4.13887e+06	4438975	3.89605e+06	3.61201e+06	3.05102e+06	3.75193e+06	1.77	182.083	C6 H14 O6	MANNITOL
CPD-6501	benzyl acetate	185117	202409	1	123070	111370	124139	1	472473	1	489586	478823	106207	1	1	203383	90237.3	1.33244e+06	494400	140682	1	364150	369172	1311065	198091	132812	1.12035e+06	363597	345793	1	1	1.54745e+06	218394	1	1.79552e+06	168022	166939	3.02	150.068	C9 H10 O2	CPD-6501
CPD-15122	2-(3-benzoylphenyl)-3,5,7-trihydroxychromen-4-one	384169	372362	240842	230093	413328	413897	229112	170346	189449	1	1	1	1	1	1	507150	1	1	258216	285040	406070	402709	446061	451159	501725	510840	581390	582647	221882	219148	391608	399594	453617	1	470595	463096	5.3	372.061	C22 H12 O6	CPD-15122
CPD-10900	isorhamnetin 3-sulfate	175132	173298	109373	101601	158702	156461	1	1	1	1	1	1	1	1	1	115298	104913	453375	223619	721990	127288	132646	92894.7	101750	94665	92658.1	171472	180055	87094	89801.1	109249	109492	103072	97280.6	108727	109050	3.95556	393.998	C16 H10 O10 S	CPD-10900
CPD-13510	sakuranin	1.20626e+06	1.20662e+06	1.20435e+06	1.02062e+06	1.40306e+06	1269525	766764	656119	1.10281e+06	287176	109108	85041.1	1	1	129045	1371810	1	1	605342	637876	688420	691395	1.21531e+06	1.1225e+06	1.15907e+06	1.16833e+06	1.46479e+06	1.46102e+06	1.06949e+06	1.1183e+06	934932	950486	1.50734e+06	1437041	1.05191e+06	1.04613e+06	8.47	448.14	C22 H24 O10	CPD-13510
CPD-13573	zealexin A1	620605	513663	561715	550034	312798	296988	209267	199697	209526	1	120005	1	1	1	1	391953	380921	87154.8	1.07587e+06	1.09012e+06	445911	448615	528152	516030	703969	694075	392984	418463	640698	622625	660748	672253	543505	566306	639469	657916	1.31548	233.152	C15 H21 O2	CPD-13573
CPD-14932	N<sup>10</sup>-formyldihydrofolate	165450	158464	130305	1	99673.1	100070	1	1	1	1	1	1	1	1	1	96299.8	124506	1	191868	196517	152071	168218	197527	172707	213923	187438	175575	211334	186392	188353	196731	206934	174755	188403	219391	222072	1.42	469.133	C20 H19 N7 O7	CPD-14932
SEROTONIN	serotonin	167365	169839	508546	221222	531395	555004	304133	277551	312022	143618	181571	1	1	1	135010	598365	649992	256846	392070	410653	592077	578946	443875	447604	250269	259826	469531	471226	429446	445383	570002	570448	293247	271949	519172	507974	2.40091	177.103	C10 H13 N2 O	SEROTONIN
CPD-8723	dehydroabietadiene-diol	194947	189357	198102	159388	100017	91670.2	75005.1	1	1	1	1	1	1	1	1	157191	1	1	345828	322056	224397	228574	231294	225235	267872	266809	170000	172591	223520	218956	166755	177609	189089	189833	196864	193236	18.9	302.223	C20 H30 O2	CPD-8723
CPD-6123	1-(3-aminopropyl)-pyrrolinium	232084	246629	195994	176935	88549.8	386967	232607	201360	134533	1	1	1	1	1	1	353149	420164	159056	307790	337991	177118	178956	253060	237307	433846	436368	486852	924948	262179	364280	213309	203578	475739	322597	152501	604213	1.082	128.132	C7 H16 N2	CPD-6123
CPD-5541	phenylmethanesulfonyl fluoride	4238539	3.4275e+06	3.18096e+06	3.07128e+06	2830019	3.19494e+06	1.6916e+06	1.2767e+06	933721	483170	575514	139439	1	175754	193907	2.96393e+06	4563431	1.91517e+06	553604	1.66143e+06	2.12073e+06	1.88953e+06	1.52572e+06	1.37405e+06	2.19231e+06	2.27778e+06	2432958	1.55416e+06	2.09324e+06	2.12096e+06	1.83352e+06	1.58497e+06	2169165	1.59053e+06	1634900	2004109	1.82	174.016	C7 H7 F O2 S	CPD-5541
CPD-1909	(-)-menthone	460251	432303	412532	387359	500890	523867	295393	253013	173145	76308.3	1	1	1	1	75080.3	558486	1	1	330236	328564	271663	270404	364107	360031	493495	500620	409555	411565	350734	336866	325215	351548	519365	489191	358459	385885	10.49	154.136	C10 H18 O	CPD-1909
EDTA	EDTA	5505187	5.55425e+06	4.4777e+06	4.30301e+06	3321468	3503489	180306	148742	138376	1.30108e+06	1.37898e+06	372820	1	216429	505748	3.07883e+06	312716	953103	867681	771101	9254293	284410	7337719	375045	482937	520117	393584	390458	401706	5.39124e+06	8672375	8546958	509628	6669270	379521	410981	1.45	290.078	C10 H14 N2 O8	EDTA
CPD-4562	formononetin-7-O-glucoside-6''-malonate	3.72446e+06	3.70812e+06	3.55944e+06	2928006	3.19874e+06	3147135	1.91292e+06	1.57502e+06	2619743	670921	1	1	1	1	468072	4.57676e+06	1	1	3411305	3.3427e+06	3.15187e+06	3.17618e+06	2.75174e+06	2.65744e+06	3.29626e+06	3.28862e+06	5.5749e+06	5.52588e+06	2.24882e+06	2310952	3.28356e+06	3.35282e+06	3.91468e+06	4.06894e+06	4765332	4.68081e+06	8.26	515.119	C25 H23 O12	CPD-4562
CPD-9459	oleanolate	432776	169792	688042	562392	149286	125083	1	75857.6	1	1	1	81896.4	1	1	1	1	1	1	849160	712111	518452	986116	649618	629072	278925	1.05994e+06	1088765	1.09286e+06	1.12688e+06	1.14217e+06	589056	272687	206265	734743	599085	590981	21.9915	455.355	C30 H47 O3	CPD-9459
CPD-19428	vittatine	206287	2.56008e+06	295628	2331733	312935	281258	1.59965e+06	1.32281e+06	1.16919e+06	539560	204604	135307	1	1	495352	2.74856e+06	1	1	2.37841e+06	177350	2.1357e+06	2.08651e+06	2.61536e+06	2.65443e+06	3.01328e+06	3.06505e+06	2.39984e+06	229485	2.25565e+06	2.08561e+06	2.16172e+06	2.2265e+06	252060	2.81241e+06	2.55935e+06	2483436	11.7894	271.123	C16 H17 N O3	CPD-19428
CPD-6225	gibberellin A<sub>28</sub>	240682	241442	251132	213652	175912	172593	91554.5	1	91271.9	1	1	1	1	1	1	285067	1	1	247355	251090	204030	186143	211402	199302	240782	216438	192180	190181	217864	224632	192875	199708	248101	254342	221997	221661	9.69	391.148	C20 H23 O8	CPD-6225
CPD-14453	isoscopoletin	1	1	1	1	1	1	1	1	1	1	1	1	1	1	1	1	1	1	189491	177234	185910	145098	150937	188318	163157	1	1	134141	1	1	170118	195386	1	1	175298	166950	1.36	192.046	C10 H8 O4	CPD-14453
CPD-9847	cinchonine	277197	263483	266785	248490	252933	228464	1	1	1	1	164059	1	1	1	1	290817	1	1	152664	153496	157770	283712	150457	273808	129693	127954	132045	123933	106970	289261	110576	103494	106142	120858	121600	124588	7.11039	295.185	C19 H23 N2 O	CPD-9847
CPD-15818	aldehydo-D-ribose	775849	945284	579636	574751	596012	574696	451748	346404	279564	121225	132710	1	1	1	1	704820	978007	334308	485866	473614	307854	299420	380046	343468	667093	642803	449281	449129	510895	627475	483017	400344	646479	656217	458600	598812	1.77	150.056	C5 H10 O5	CPD-15818
CPD-15779	2-(2-methylpyridin-3-yl)ethanol	66515784	69035528	88102864	84928960	56686432	56849640	43130516	36073656	53637984	27339686	32068252	8305207	1	8831517	8506633	89562128	92149032	34308700	74390320	74854048	94528456	93405976	79404912	77981576	67398712	67493960	74077096	74528296	61565628	61506184	71679152	71021896	64739632	64833600	72807424	72072360	1.97	137.084	C8 H11 N O	CPD-15779
CPD-17604	(7S)-cis-hinokiresinol	221620	408798	179807	163089	147940	156285	215696	164792	148994	1	1	1	1	1	1	231410	235675	90336.9	502320	492136	184496	168854	207621	196194	207959	213733	203960	238799	226125	241339	164771	170278	233315	215640	207762	359213	1.45267	252.112	C17 H16 O2	CPD-17604
CPD0-1094	8-oxo-dADP	191808	1	110170	1	1	1	1	1	1	1	1	1	1	1	1	1	1	1	321409	327362	1	509756	522732	504689	403796	1	419083	411620	268888	1	1	271352	1	1	1	1	1.94	425.002	C10 H11 N4 O11 P2	CPD0-1094
DECOYININE	decoyinine	458063	448780	679327	657523	1	506371	410046	361083	300895	144679	1	1	1	1	108316	687206	232260	1	412715	337918	246436	649954	839495	295226	227534	313461	357738	854836	819211	402714	747793	733059	886910	950122	404101	798730	6.73167	279.093	C11 H13 N5 O4	DECOYININE
S-LACTOYL-GLUTATHIONE	(R)-S-lactoylglutathione	135493	196343	671693	598672	115600	116609	674133	532666	534709	288567	1	1	1	1	1	334442	1.84289e+06	904944	683518	664109	1.00685e+06	1.01849e+06	148988	114028	159126	161341	175312	1.85509e+06	362694	333533	1	704398	133138	124053	1	1	5.7225	378.088	C13 H20 N3 O8 S	S-LACTOYL-GLUTATHIONE
CPD-5943	(+)-jasmonate	84207.2	81844.4	99252.8	89858.6	98643.8	1	1	1	81190.8	1	1	1	1	1	1	126183	1	1	680926	660122	605424	640839	636252	702577	718151	1	88582.8	694817	737732	76382.6	757522	768536	70431.7	787122	706375	768039	7.43583	209.115	C12 H17 O3	CPD-5943
CPD-369	L-iditol	3.04729e+06	2.75957e+06	3.16603e+06	3016588	875530	2.17762e+06	974300	877733	1.3932e+06	817043	846433	555848	1	394884	465339	1.78445e+06	4.40269e+06	1.74684e+06	2661763	2586117	5439136	5.64062e+06	2.83863e+06	2780394	1.98711e+06	1.97962e+06	2191777	2.18519e+06	1.70997e+06	1.81407e+06	4.13887e+06	4438975	3.89605e+06	3.61201e+06	3.05102e+06	3.75193e+06	1.77	182.083	C6 H14 O6	CPD-369
CPD-9216	gamma-chaconine	1.76896e+06	986120	1534436	1.26454e+06	1.50187e+06	1.46123e+06	423224	530254	521983	335306	396228	92043.9	1	1	687504	1.70381e+06	1	1	1.11456e+06	1264367	1.44242e+06	1.41897e+06	1.28305e+06	1.44751e+06	177099	768944	2.3677e+06	2.36159e+06	1.46319e+06	216179	2.32191e+06	350984	2.63527e+06	2715552	923552	966761	18.4	560.391	C33 H54 N O6	CPD-9216
CPD-14488	alpha-D-glucuronate	5559954	5262718	4366679	4304632	4200186	4596826	2.35397e+06	1.94709e+06	1.36148e+06	763260	943396	210783	1	208050	173339	5.98339e+06	5.26908e+06	2.00042e+06	2.78834e+06	2518986	3377969	3468519	2.66529e+06	3051993	3.69402e+06	3.59299e+06	3.59657e+06	3.28614e+06	3934678	4061875	2.38205e+06	2.39609e+06	3.54949e+06	3.50195e+06	3.18279e+06	3.03669e+06	2.24	193.035	C6 H9 O7	CPD-14488
CPD-13661	(S)-pyrethrolone	459184	461633	425871	373548	439438	413014	281677	217593	466654	1	1	1	1	1	1	445956	1	1	443836	409682	388177	359378	428182	426493	486719	486451	415680	425424	449848	441257	404736	398774	506580	491099	431475	432035	6.92	178.1	C11 H14 O2	CPD-13661
CPD-14947	7,3'-dimethylquercetin	756450	768101	468979	422282	402510	385037	248629	222181	380493	250593	501080	1	1	1	214571	578310	1	1	1.0266e+06	984005	1.15994e+06	1.1176e+06	1.02145e+06	995755	668408	652477	767287	763646	535219	527177	1100604	1.09559e+06	1045905	1039279	868179	846025	13.55	330.076	C17 H14 O7	CPD-14947
ISATIN	isatin	913635	567107	502239	616281	964004	572183	1.05946e+06	964232	659359	309937	454069	1	1	1	555280	2.90118e+06	413088	1096515	1.02235e+06	1.05109e+06	1.09944e+06	1.05138e+06	1.10109e+06	1.09909e+06	975097	1.00273e+06	1.06268e+06	811498	845285	951106	721348	803666	1.06519e+06	657092	1.00077e+06	561726	1.18455	147.034	C8 H5 N O2	ISATIN
CPD-463	L-nicotianamine	5479863	5.46726e+06	3.54175e+06	3.37471e+06	2.15131e+06	2.20062e+06	539247	448054	572944	313274	1.09521e+06	103569	1	378413	1	1.22939e+06	2096650	1	7.73096e+06	7595081	2.02154e+06	1.9355e+06	5188501	5.04509e+06	5272351	5330711	2.21125e+06	2203517	4518862	4527084	5424565	5321277	3.55427e+06	3.64062e+06	4261504	4307130	2.89424	303.143	C12 H21 N3 O6	CPD-463
3-KETOBUTYRATE	acetoacetate	345519	251062	220670	215440	251242	265125	156919	149688	95314.6	1	1	1	1	1	1	394012	379786	131958	353028	184194	211494	199482	246372	221470	230519	215204	228735	248381	229016	241274	156338	178209	256108	267571	233951	244710	1.93	101.024	C4 H5 O3	3-KETOBUTYRATE
ARABINOSE-5P	aldehydo-D-arabinose 5-phosphate	1	1	104527	1	104769	110077	1	1	1	1	1	1	1	1	1	1	102010	1	113900	120732	106581	110850	119817	127513	1	142538	125497	123242	110836	115156	1	130222	1	1	1	1	0.94	227.997	C5 H9 O8 P	ARABINOSE-5P
CPDQT-300	8-(methylsulfanyl)octyl-glucosinolate	97205.3	94082.3	78129.3	74720.4	1	1	1	1	1	1	1	1	1	1	1	70564.6	1	1	99476.6	94041.4	90395.3	99444.9	104030	114827	98128.3	87349.2	106031	96800.2	74885.2	1	110006	111274	104344	109699	113575	121987	1.71	476.106	C16 H30 N O9 S3	CPDQT-300
CPD-498	gibberellin A<sub>51</sub>-catabolite	1	1	175559	152642	154610	133856	94919.9	1	1	1	1	1	1	1	1	1	1	1	153244	157868	160810	161821	142472	148858	180469	174247	166852	159661	184841	1	186279	179444	200095	180213	171346	177879	18.48	328.133	C19 H20 O5	CPD-498
CPD-14018	(5Z,8Z,11Z,14Z,17Z)-icosapentaenoyl-CoA	410618	407961	472999	356527	592167	587585	164054	125490	1	1	1	1	1	1	217740	147251	334630	1	121589	1	1	1	426034	416783	331429	334842	381225	391121	1	1	1	1	1	140063	171240	146655	1.26	1047.32	C41 H60 N7 O17 P3 S	CPD-14018
PENTAHYDROXYCYCLOHEXANONE	2D-5-O-methyl-2,3,5/4,6-pentahydroxycyclohexanone	349422	311034	193364	236887	224219	248117	132300	113241	93259.7	1	1	1	1	1	1	263828	280656	87804.6	246092	262604	224238	216700	280738	267131	302105	289209	268166	264730	259402	259440	260186	286075	355992	326799	299544	285938	1.7	192.064	C7 H12 O6	PENTAHYDROXYCYCLOHEXANONE
CPD-13595	cetyltrimethylammonium	396870	421345	376750	322635	1	1	1	1	1	1	1	1	1	1	1	383717	1	1	542354	526483	594421	518710	534862	547134	446500	450537	420136	405515	415986	437782	409119	419076	443208	431855	372369	384361	16.66	284.335	C19 H42 N	CPD-13595
LEU	L-leucine	4803831	6.26739e+06	4806893	4.01907e+06	9751970	9741000	4.94785e+06	4.32536e+06	4.53742e+06	2.23867e+06	2.01252e+06	1.28883e+06	1	1.67683e+06	1.98302e+06	5.30391e+06	5.0836e+06	4.20388e+06	8393274	8620379	4320507	4636057	10293371	9887070	6619387	6578653	10362950	10509570	7281198	2105960	5760680	6284869	9099592	9337141	6574333	6.66e+06	2.68857	131.095	C6 H13 N O2	LEU
CPD-8756	(+)-3-carene	460251	432303	412532	387359	500890	523867	295393	253013	173145	76308.3	1	1	1	1	75080.3	558486	1	1	330236	328564	271663	270404	364107	360031	493495	500620	409555	411565	350734	336866	325215	351548	519365	489191	358459	385885	10.49	136.125	C10 H16	CPD-8756
CPD-16539	cyanidin 3-O-[2"-O-(2"'-O-(sinapoyl) xylosyl) 6"-O-(p-coumaroyl) glucoside] 5-O-[6""-O-(malonyl) glucoside	142068	144445	112766	83705.1	144797	134752	1	1	1	1	1	1	1	1	1	1	1	1	121323	102438	180270	175989	181287	187731	176067	176973	251476	259797	169818	160534	184008	187366	176063	177314	124784	125951	21.25	1181.28	C55 H57 O29	CPD-16539
MELIBIOSE	melibiose	2.81461e+06	2589307	1.72437e+06	1.59477e+06	1.44895e+06	1.639e+06	878448	830831	973479	550985	551860	181842	1	180335	414789	2148052	1.66088e+06	572168	2930661	2.89598e+06	2170204	2.18868e+06	3.08743e+06	2.98862e+06	2.87899e+06	3.01806e+06	2.55006e+06	2633665	1.9247e+06	1.99447e+06	3.03228e+06	3.16787e+06	2.29416e+06	2.30157e+06	2.97619e+06	2.94013e+06	1.37	342.118	C12 H22 O11	MELIBIOSE
CPD-9778	acetonedicarboxylate	216377	907691	129720	839087	828863	844668	430678	307973	406162	163383	174783	1	1	1	1	202692	158557	137244	200124	193295	213159	220604	196407	160987	103093	132569	158269	1159428	140354	110980	114151	143370	128006	145011	138288	133616	1.20438	144.004	C5 H4 O5	CPD-9778
CPD-7864	ternatin C5	156484	133149	115980	107173	153916	127799	1	1	1	1	1	1	1	1	1	1	1	1	303133	306595	404908	379076	368699	354419	1	1	324873	338381	264335	318283	271800	251105	289840	281765	140980	160819	24.15	872.186	C36 H40 O25	CPD-7864
CPD-719	typhasterol	669916	664402	843587	573801	677028	583423	2.08919e+06	1.76719e+06	576820	395345	465065	1.28242e+06	1	1	211063	1	1	1	1325219	1215151	2.11942e+06	1.72567e+06	1	1.1799e+06	704689	885189	1.79523e+06	1	898919	958595	1.18578e+06	1.07366e+06	1292208	1.0081e+06	629769	621719	23.43	448.358	C28 H48 O4	CPD-719
CPD-7087	(+)-dihydromyricetin	1.65074e+06	1650056	1.70465e+06	1.5354e+06	1.63416e+06	618977	488178	405010	605255	172982	181283	82033.9	1	1	91732.8	637617	1	561936	267437	280238	1.11077e+06	1.16523e+06	808922	792226	326486	933859	527844	523863	845380	842977	1.44848e+06	1.5388e+06	908748	901574	1.3359e+06	484007	7.74151	319.045	C15 H11 O8	CPD-7087
SALUTARIDINOL	salutaridinol	186328	155051	158684	1	1	1	1	1	1	1	1	1	1	1	1	167943	1	1	179868	194971	212735	217211	137370	125082	116621	1	124009	1	1	1	186832	221979	130828	140846	188753	184773	1.35	330.179	C19 H24 N O4	SALUTARIDINOL
CPD-9758	geranyl acetate	1	1	9685601	1	12386899	12742282	7.18884e+06	6390185	1	2.06491e+06	736281	448627	1	1	1	1	1	1	7630102	7487233	6.78877e+06	6.68917e+06	9239882	9099819	11968140	11472232	9358223	9126365	7.99448e+06	8.17344e+06	8215163	8566793	12274590	11512611	9121369	9482920	10.49	196.147	C12 H20 O2	CPD-9758
5-DEHYDROGLUCONATE	5-dehydro-D-gluconate	5559954	5262718	4366679	4304632	4200186	4596826	2.35397e+06	1.94709e+06	1.36148e+06	763260	943396	210783	1	208050	173339	5.98339e+06	5.26908e+06	2.00042e+06	2.78834e+06	2518986	3377969	3468519	2.66529e+06	3051993	3.69402e+06	3.59299e+06	3.59657e+06	3.28614e+06	3934678	4061875	2.38205e+06	2.39609e+06	3.54949e+06	3.50195e+06	3.18279e+06	3.03669e+06	2.24	193.035	C6 H9 O7	5-DEHYDROGLUCONATE
CPD-10216	furaneol glucopyranoside	1.1294e+06	1.1795e+06	1.04743e+06	1.00933e+06	887986	922575	207558	259728	493946	214353	239077	1	1	1	140967	837044	1.18085e+06	341013	407132	397667	395276	379376	467252	439108	874457	844663	759391	911539	791102	734686	894469	1.01402e+06	117876	122268	135610	127520	3.84939	290.097	C12 H18 O8	CPD-10216
CPD-10271	N-hydroxy-L-isoleucine	481180	450872	344142	347658	671792	434710	205733	137900	1	1	1	1	1	1	1	468833	1.09916e+06	124699	480449	422267	508850	538592	620469	796084	697188	884473	800470	591604	514507	604879	863204	888085	745195	729056	553011	901698	1.95	146.082	C6 H12 N O3	CPD-10271
CPD0-2021	bacimethrin pyrophosphate	1.36431e+06	1344652	1.40792e+06	1.26352e+06	1.19265e+06	1226955	644480	564616	377232	181761	234337	1	1	1	87221.7	966673	1.24283e+06	402047	1.85036e+06	2030081	1.72825e+06	1713435	1.71789e+06	1.65566e+06	1.75278e+06	1.81145e+06	1.61664e+06	1583860	1883223	1.92056e+06	1593574	1.55166e+06	1.75713e+06	1.77146e+06	1.7057e+06	1.77975e+06	1.71	311.98	C6 H8 N3 O8 P2	CPD0-2021
CPD-17436	S-trans-1-propenyl-L-cysteine	1	1	1	1	427893	451645	1	1	2.3019e+06	1	1	1	1	1	1	179826	1	1	386439	756013	403492	474327	1	341970	6.10504e+06	492012	1	1	1	398217	1	1	322091	1	1	490208	3.95	161.047	C6 H11 N O2 S	CPD-17436
CPD-9320	3''-hydroxy-geranylhydroquinone	2.98092e+06	2.95688e+06	3.19282e+06	2.84575e+06	3489802	3.34594e+06	1.96745e+06	1.69143e+06	1.21811e+06	885800	233048	135384	1	1	927794	3.15787e+06	1	1	3.30109e+06	3.27218e+06	2.9332e+06	2.91844e+06	3.91322e+06	3874366	3495944	3.56288e+06	3849388	3.81006e+06	2.88464e+06	2.89013e+06	2.83041e+06	2873901	3.25412e+06	3277364	2.99955e+06	3.00633e+06	12.45	262.159	C16 H22 O3	CPD-9320
CPD-7560	dihydroartemisinic acid hydroperoxide	1	1	1	243725	161174	155897	82579.2	74976.4	1	1	1	1	1	1	1	252866	147824	1	1	1	178528	183454	365056	347397	208259	210525	276017	264918	120888	1	136642	1	167305	99159.7	1	124693	13.456	267.159	C15 H23 O4	CPD-7560
CPD-12224	alpha-fenchocamphorone	315062	291591	1	1	341572	1	190824	145933	1	1	1	1	1	1	1	357136	1	1	253981	250215	222300	1	298244	283621	278130	298746	248525	241460	230168	220534	223290	204448	348036	361915	1	1	10.49	138.105	C9 H14 O	CPD-12224
CPD0-2367	5-fluorouridine	414629	402018	288851	279712	320388	301805	125232	106662	1	1	1	1	1	1	1	840056	339322	1	324716	1	249331	541010	1	779326	520807	348125	760648	765189	440674	255967	1	1	409447	795477	893330	400808	1.71	262.06	C9 H11 F N2 O6	CPD0-2367
CPDQT-416	4-(methylsulfanyl)butyl-desulfoglucosinolate	119507	99785.9	164697	141494	119937	116175	1	127837	1	1	1	1	1	1	1	132661	198134	1	1	1	207739	218012	136364	119013	163214	167559	146454	149926	154741	153501	111711	117821	164683	176536	103083	103752	8.744	341.094	C12 H23 N O6 S2	CPDQT-416
CPD-17667	ellipticine	342643	332036	279829	273814	123659	151446	1	1	1	1	1	1	1	1	1	1	1	1	460439	453769	214346	209809	232941	223719	308167	305372	179602	187568	270561	272471	248406	274483	281338	283914	300094	287210	1.64667	246.121	C17 H14 N2	CPD-17667
CPD-14666	aucuparin	136421	137317	81653.9	1	1	1	1	1	1	1	81024.9	1	1	1	1	1	1	1	199237	186785	236617	233371	201032	195366	107827	117119	138314	128757	88458.2	91584.2	204589	211125	187293	193122	164328	150028	13.54	230.096	C14 H14 O3	CPD-14666
910-EPOXY-18-HYDROXYSTEARATE	9,10-epoxy-18-hydroxystearate	1.11232e+06	1.08761e+06	1208462	1.07782e+06	802712	1	449067	400117	398166	180602	1	1	1	1	249733	1.59934e+06	1	1	1.51786e+06	1.49936e+06	1.18583e+06	1.16686e+06	1.03646e+06	1.0289e+06	1.10136e+06	1.07481e+06	840178	806684	1.00377e+06	1.01078e+06	912283	949651	1.19175e+06	1.18034e+06	1.07104e+06	1079045	10.3	313.239	C18 H33 O4	910-EPOXY-18-HYDROXYSTEARATE
CPD-14846	6-hydroxy-allocryptopine	239622	382004	318986	676513	266109	396774	310430	102319	310308	110019	305565	1	1	1	109474	236994	1	1	1.30492e+06	1.25303e+06	949316	966697	976343	956008	424553	413923	568269	588340	780988	391192	441712	443494	499004	371646	716022	286781	11.821	385.155	C21 H23 N O6	CPD-14846
CPD-9525	hemigossypol	217716	228346	325405	313193	287383	267275	96927.9	1	236030	1	1	1	1	1	1	124576	1	1	250111	270718	303660	308229	401388	396712	185419	185339	141063	142213	367795	90587.5	377461	362865	325723	336778	222078	216531	8.54111	260.105	C15 H16 O4	CPD-9525
CPD-17646	2-(2,8-dihydroxytridecyl)-6-oxopyran-4-olate	215424	223931	219907	214004	840244	781992	333987	283805	1	1	373167	1	1	1	325551	1.28111e+06	1	1	843536	868756	723962	721479	107830	672550	269391	268125	738746	735766	270389	263753	202435	943358	960836	975274	222766	220093	8.08	325.202	C18 H29 O5	CPD-17646
CPDQT-404	L-trihomomethionine	199261	160004	187478	165156	172415	170679	1	1	1	1	1	1	1	1	1	293333	1	1	110111	156363	131283	132684	173063	124445	184120	149957	111630	116595	148757	164027	152813	180229	169430	201754	161374	150050	11.74	191.101	C8 H17 N O2 S	CPDQT-404
CPD-8091	1-oleoyl-2-linoleoyl-phosphatidylcholine	196846	200689	1	1	1	1	1	1	1	1	1	1	1	1	1	81226.2	1	1	161246	1	251480	243917	347322	325434	249020	248202	796660	815965	177081	164429	492070	220349	306336	270399	239078	236033	22.92	783.583	C44 H82 N O8 P	CPD-8091
CPD-730	8-[(1R,2R)-3-oxo-2-{(Z)-pent-2-enyl}cyclopentyl]octanoate	13810613	13735688	14381445	12621216	10671836	10356553	1	5462484	5.78802e+06	2.18906e+06	1.08009e+06	776186	1	1	2624109	18119548	1	1	14694534	14521853	10527745	10376719	11342530	11092834	12512816	12633532	9498696	9395906	11172186	11585820	9748857	9807064	13620642	13797353	12040152	11985583	9.69	293.213	C18 H29 O3	CPD-730
CPD-7081	coronatine	689945	695435	1	1	1	1	325882	252882	1	1	1	195237	1	1	1	1	1	1	788775	724329	427313	419541	482882	488225	797573	824254	447147	464291	1	1	492697	1	1	634560	548934	577657	20.29	315.229	C20 H29 N O2	CPD-7081
CPD-8120	di-homo-gamma-linolenate	2.13795e+06	613994	682322	575280	308497	302157	311757	830001	395420	229724	335540	1	1	1	630017	1.79578e+06	1	1	1.10783e+06	3.14061e+06	1.52262e+06	1.44465e+06	1.58132e+06	1.55587e+06	2.57172e+06	2.60883e+06	770978	739683	830343	2.42735e+06	1.32268e+06	356144	2.7031e+06	2.67313e+06	1738215	510980	14.1955	305.25	C20 H33 O2	CPD-8120
CPD-16763	8-hydroxy-luteolin	1.79546e+06	1.77618e+06	1.70465e+06	1.5354e+06	1.7594e+06	618977	679820	560275	605255	316621	124083	82033.9	1	1	91732.8	637617	1	1	267437	1.0181e+06	1.05323e+06	1.16523e+06	808177	793021	326486	933859	529168	524833	845120	842557	1.44848e+06	1.44948e+06	908748	901574	1.3359e+06	484007	7.87	301.035	C15 H9 O7	CPD-16763
CPD-10345	isovitexin 2''-O-rhamnoside	228639	239707	221388	220429	198697	193279	87740.9	1	1	1	1	1	1	1	1	274250	1	1	289025	325332	326619	335454	289210	344030	212206	223234	281890	305980	213511	286192	339048	314510	276252	301928	229095	1	19.8	577.148	C27 H29 O14	CPD-10345
20A-20B-DIHYDROXY-CHOLESTEROL	(20R,22R)-dihydroxycholesterol	1	1	1	1	1	1	1	1	1	1	1	1	1	1	1	1	1	1	1	1	91365.7	1	1	168516	1	1	1	1	1	1	1	1	1	1	1	1	20.99	418.333	C27 H46 O3	20A-20B-DIHYDROXY-CHOLESTEROL
CPD-7727	beta-D-glucopyranosyl abscisate	6215637	5.98886e+06	7416377	5.8881e+06	6.36596e+06	6.0495e+06	1.43792e+06	1.22063e+06	629161	346168	213761	128862	1	303374	219557	11693988	4.06936e+06	1	3.10406e+06	3021060	3618817	3541042	5.78567e+06	5.68922e+06	3.12934e+06	3.07389e+06	4.10762e+06	3.84202e+06	5.74564e+06	5727963	5523272	5612412	12940011	12934603	8423664	8514033	4.18206	426.19	C21 H30 O9	CPD-7727
CPD-11700	1D-myo-inositol 1-diphosphate 2,3,4,5,6-pentakisphosphate	556209	546541	584588	531012	525480	511454	262127	232255	170769	84725.4	128246	1	1	1	176378	564310	1	201942	384352	99441.8	97141.5	92589.1	437917	387060	106621	112444	99956.2	98028.7	543736	100102	325115	328169	395469	385100	124642	136115	6.05	726.718	C6 H6 O27 P7	CPD-11700
CPD-14396	(+)-vernolate	2.52452e+06	1.60799e+06	1796178	1.5796e+06	1.19777e+06	1.93323e+06	681144	1128472	599769	258678	964068	77341.4	1	1	1.14315e+06	2.32377e+06	1	1	2.36503e+06	2.35589e+06	1.83379e+06	1.829e+06	1.6242e+06	1.60797e+06	1.65341e+06	1.64669e+06	1.2794e+06	1.24846e+06	1.5082e+06	1.52526e+06	1.34553e+06	1.37239e+06	1751000	1.74028e+06	1.6232e+06	1.58474e+06	11.0094	295.228	C18 H31 O3	CPD-14396
CPD-8927	(+)-sesamolinol	751958	768693	650379	617961	641246	645895	355094	297800	239385	1	1	1	1	1	1	704069	834302	196977	931914	916149	855528	808032	964859	903121	1075534	1.05975e+06	994278	1.01047e+06	1.0065e+06	984301	900535	939291	956734	980596	985796	975252	1.41	372.122	C20 H20 O7	CPD-8927
MANNITOL-1P	D-mannitol 1-phosphate	1064280	1.05243e+06	1.30564e+06	548975	730215	715982	418022	297859	498371	251416	250635	1	1	1	1	2.22086e+06	1485148	237395	1.99796e+06	1.87127e+06	2.54513e+06	2.5849e+06	2.79314e+06	2.7611e+06	2.35716e+06	2.41229e+06	2.32654e+06	1.21967e+06	923936	979709	2.74387e+06	2.85813e+06	2534431	2.42802e+06	2601436	2.62496e+06	2.44	260.03	C6 H13 O9 P	MANNITOL-1P
CPD-8167	1-18:3-2-18:2-monogalactosyldiacylglycerol	1.38601e+06	1.42602e+06	1.02753e+06	1.01604e+06	1.4155e+06	1.34949e+06	991716	1	394524	283277	133921	394245	1	1	668974	1	1	1	1	1	1	1.90555e+06	1	2.10334e+06	1.47517e+06	1.46819e+06	2268658	2368182	1.21417e+06	1.24799e+06	1	1.09734e+06	1.82826e+06	1.61947e+06	1	708364	22.09	776.547	C45 H76 O10	CPD-8167
BACCATIN-III	baccatin III	263754	260408	208044	182014	226457	214634	123808	95884.6	1	1	1	1	1	1	1	216928	1	1	173579	192009	94302.6	85265.5	334425	110950	320788	335079	190591	438005	346465	373507	101388	303241	393727	374579	267919	73703.9	14.66	586.248	C31 H38 O11	BACCATIN-III
CPD-14646	9-cis-beta-carotene	1	96810.6	1	1	1	1	1	1	1	1	1	1	1	1	1	157375	1	1	186976	177022	264889	271641	198941	185088	88462.7	1	175411	185530	1	88626.6	211738	216201	185842	204879	83321.1	85286.4	20.0872	536.435	C40 H56	CPD-14646
OXALACETIC_ACID	oxaloacetate	1.37026e+06	1.30629e+06	1	1.25051e+06	1	1	676773	623875	499635	215199	265589	1	1	1	1	1	1.31445e+06	1	1.87126e+06	1.8064e+06	1.58674e+06	1.5899e+06	1421619	1.40627e+06	1.42693e+06	1.45141e+06	1.311e+06	1.34105e+06	1.27413e+06	1.24491e+06	1.14959e+06	1.25927e+06	1.22157e+06	1.43891e+06	1.45781e+06	1.5314e+06	1.81	129.991	C4 H2 O5	OXALACETIC_ACID
24R-24-METHYLCYCLOARTA-825-DIEN-3-BET	(24R)-24-methylcycloarta-25-en-3-beta-ol	6871495	6830371	6.03469e+06	5074274	8545840	8059418	3.53374e+06	3.10648e+06	2.65203e+06	1631996	4605430	650362	1	1	3.76726e+06	9661433	1	1	8755440	8526380	11739938	11438135	11460505	11346782	6.66608e+06	6724543	12183783	12101521	7040387	7011027	10349572	10491690	9800445	9458186	6950139	6821935	15.84	440.412	C31 H52 O	24R-24-METHYLCYCLOARTA-825-DIEN-3-BET
CPD0-2026	3'-deoxyadenosine 5'-monophosphate	259184	261559	301922	284976	351436	345731	141177	105508	451858	1	1	1	1	1	1	499985	1	1	225586	242238	509459	505248	383626	412697	187886	189142	445191	437131	182286	190187	387553	385407	283293	268445	443897	430304	5.82	329.051	C10 H12 N5 O6 P	CPD0-2026
CPD-94	dihydroconiferyl alcohol	334727	339198	377596	351054	338521	345213	188948	163186	94174.9	1	1	173519	1	1	108070	1	1	1	259725	244549	230400	221868	228053	222062	271323	265006	336894	325954	294125	313000	306610	292005	258327	265021	237319	225680	21.26	182.096	C10 H14 O3	CPD-94
VIGABATRIN	vigabatrin	125512	72433.4	130283	147421	1	86163.1	1	1	1	1	1	1	1	1	1	191996	1	1	134184	135233	96391.7	1	141054	98824.5	1	1	96212.8	1	1	1	1	77620.7	1	1	80680.1	75845	1.63733	129.079	C6 H11 N O2	VIGABATRIN
CPD-238	2-phenylacetamide	513036	532011	607889	156063	1	1	129113	88092.5	327700	156055	206669	1	1	1	1	263530	297065	111149	1.07324e+06	1.07598e+06	1.67652e+06	1638226	1.3049e+06	1.31476e+06	781073	833707	1.3717e+06	1.40431e+06	426650	419301	1.69515e+06	1.7031e+06	869451	835923	1.53272e+06	1.48059e+06	2.673	135.068	C8 H9 N O	CPD-238
CPD-14702	(22R)-hydroxycholesterol	173605	161244	94939.1	126517	204829	192660	1	1	1	1	77926.9	1	1	1	1	151141	1	1	200441	138255	310335	298068	184656	168951	262845	255271	186149	244552	83924.2	186165	154823	224931	144608	143581	161186	156548	13.93	402.359	C27 H46 O2	CPD-14702
D-MYO-INOSITOL-1-MONOPHOSPHATE	1D-myo-inositol 1-monophosphate	93928.6	104400	139736	120257	137590	143522	281081	225188	136224	126036	113409	1	1	1	181798	1	1	174300	103656	96853.7	167070	142059	91851	99985.9	87206	1.00666e+06	130638	132165	1	791634	746606	105765	1	1	110003	100868	5.46572	258.011	C6 H11 O9 P	D-MYO-INOSITOL-1-MONOPHOSPHATE
CPD-11724	phaselate	1.90418e+06	1.7824e+06	2.34182e+06	2.09642e+06	2322037	2.22499e+06	1.12322e+06	906962	1	426595	1	1	1	1	1	2763544	1	1	1.60585e+06	1.5457e+06	2.1362e+06	2075095	1.79788e+06	1.75825e+06	1.3159e+06	1300491	2.57081e+06	2.75974e+06	1.30062e+06	1.36602e+06	2.22519e+06	2.07727e+06	1.72386e+06	1.84459e+06	2.4827e+06	2395497	9.3	294.038	C13 H10 O8	CPD-11724
CPD-14812	6-O-methyl-N-deacetylisoipecoside	311875	319474	144231	116931	334912	320139	187443	138288	1	1	1	1	1	1	98826.2	306324	1	1	1.04838e+06	1.03259e+06	419446	186743	285725	288415	282356	307719	463136	475356	201747	190919	273871	279274	457566	463583	360481	347343	17.125	538.23	C26 H36 N O11	CPD-14812
CPD-14741	(3R,4R)-3-(6-hydroxy-1,3-benzodioxol-5-yl)-3,4-dihydro-2H-chromene-4,7-diol	293286	294327	382322	352072	264765	273830	126019	1	1	1	1	1	1	1	1	261230	311970	1	474056	1	437854	425680	338360	342202	328372	329804	375232	366078	437954	441469	352563	353062	377347	360917	408906	403346	1.41	302.078	C16 H14 O6	CPD-14741
CPD-15084	8-C-glucosyl chrysin	153142	149709	136413	118555	80836.8	81603.1	1	1	1	1	1	1	1	1	1	78412.8	1	1	426365	456480	244160	374547	118597	110636	195725	192265	149599	146000	163900	162405	137664	133500	150343	160858	274432	233708	12.1428	416.102	C21 H20 O9	CPD-15084
CPD-9406	(2S)-ethylmalonyl-CoA	104852	116232	96058.4	1	1	1	1	1	1	1	1	1	1	1	1	106462	1	1	157311	143571	171074	162512	198338	189166	83178.8	91327.6	143032	133063	94553.7	92743	134209	135859	149071	150793	107558	93108.1	18.11	876.123	C26 H37 N7 O19 P3 S	CPD-9406
CPD-7424	9'-cis-neoxanthin	542987	558816	308734	1.16951e+06	426695	416487	210646	530929	436677	316667	238348	399722	1	1.04631e+06	91704.6	1	1	1	1	634628	1.7913e+06	1.80097e+06	653099	608157	770844	509869	759141	731849	1	445628	2.12521e+06	736950	1.89473e+06	1.85165e+06	534627	320529	23.83	600.423	C40 H56 O4	CPD-7424
CPD-11281	S-sulfanylglutathione	1033802	1.01667e+06	1081928	973145	823132	808240	452030	351415	270000	1	158082	1	1	1	1	746203	917208	321531	458393	1549323	1.52241e+06	1.43342e+06	981033	896444	936143	954751	973160	941024	1191214	1.20168e+06	965144	975058	1.02578e+06	1.09837e+06	1.10718e+06	1.06742e+06	1.51	338.047	C10 H16 N3 O6 S2	CPD-11281
1-AMINO-PROPAN-2-ONE-3-PHOSPHATE	3-amino-1-hydroxyacetone 1-phosphate	230265	202991	197428	1	1	1	1	1	1	1	1	1	1	1	1	1	181882	1	1	1	415656	374732	130168	128692	331440	290772	298833	308461	220685	208045	160537	145756	147390	123958	302347	374189	1.906	168.002	C3 H7 N O5 P	1-AMINO-PROPAN-2-ONE-3-PHOSPHATE
CPD-8911	(3R,4R)-3,4-bis(4-hydroxy-3-methoxybenzyl)tetrahydro-2-furanol	1.25232e+06	1.18118e+06	943992	894113	889717	947007	690996	581547	419039	226970	245553	1	1	134995	240567	1.21777e+06	1789257	622888	1.35468e+06	1.35004e+06	1.0087e+06	980798	1595563	1.56337e+06	1.54682e+06	1.57907e+06	1.41925e+06	1.43255e+06	1.26374e+06	1.27687e+06	1.2971e+06	1.40141e+06	1.27755e+06	1.29175e+06	1.48136e+06	1.48097e+06	1.36	360.154	C20 H24 O6	CPD-8911
CPD-15044	diazepinone riboside	319207	91843.3	298447	285146	196761	109583	115970	93462.3	112967	1	1	1	1	1	1	295370	838012	1	468322	452666	433029	416176	437951	425998	368440	360955	90863.3	121612	274781	120076	460106	482823	365446	458744	1.0693e+06	179522	1.42448	244.108	C10 H16 N2 O5	CPD-15044
O-SINAPOYLGLUCARATE	O-sinapoylglucarate	142502	108801	1	1	122264	122911	1	1	1	1	1	1	1	1	1	150109	1	1	89299.8	92119.2	174531	113171	115984	148436	167017	162891	237147	247473	1	1	121460	98984.9	81784.7	133957	124684	126271	4.26143	414.073	C17 H18 O12	O-SINAPOYLGLUCARATE
CPD-14404	3-oxodihomo gamma-linolenoyl-CoA	120341	121432	1	1	1	115961	1	1	1	1	1	1	1	1	1	121434	1	1	1	1	1	1	169221	165203	187538	189054	232989	226032	1	1	1	1	1	1	1	1	1.26	1065.33	C41 H62 N7 O18 P3 S	CPD-14404
CPD-10413	(-)-epiafzelechin	1	17091424	1	15914703	3.62127e+06	16096998	10041436	9212813	7290696	4.19194e+06	4.92597e+06	2.01373e+06	1	2.08549e+06	2.99208e+06	12069465	19892306	8.12922e+06	3.1685e+06	14889363	2.71565e+06	2.69461e+06	3377898	11286966	14893844	3.79096e+06	10633485	10744309	3.55108e+06	15869945	2845738	2.85111e+06	4.16199e+06	3.89415e+06	3.58612e+06	3.72579e+06	1.34	274.09	C15 H14 O5	CPD-10413
4-HYDROXYBENZALDEHYDE	4-hydroxybenzaldehyde	603304	585757	723632	717844	1	1	488815	411574	677277	369621	398857	129851	1	78615.8	96120.7	921396	1	395579	814482	809832	1.56332e+06	1634101	903909	861963	555479	605038	570569	604915	468572	475336	1.01264e+06	989491	855990	954522	906690	866119	1.78	122.037	C7 H6 O2	4-HYDROXYBENZALDEHYDE
CPD-7088	(2R,3S,4S)-leucodelphinidin	1.53295e+06	138226	1.29067e+06	161400	1.41238e+06	1.34594e+06	486271	382651	1084041	255733	92263.6	1	1	1	91187.6	158943	1	1	885130	862982	1.24298e+06	1.22973e+06	772124	763207	196584	702508	167156	1.35328e+06	614910	602563	135124	146496	188780	183848	1.07479e+06	1.08064e+06	8.66097	322.064	C15 H14 O8	CPD-7088
CPD-9502	3,5-dimethoxytoluene	1	126883	97936.8	87784.7	1	111986	165708	113202	83801.8	1	1	1	1	1	1	160332	1	1	1.07842e+06	1.21187e+06	2.29462e+06	1431108	1.3733e+06	1297014	118918	116130	793868	733884	925657	938417	783252	843628	107645	108898	1	1	6.935	152.083	C9 H12 O2	CPD-9502
CPD-12908	4alpha-formyl-ergosta-7,24(24<sup>1</sup>)-dien-3beta-ol	114344	105374	96050.1	76217	107552	103151	1	1	1	1	1	1	1	1	1	546769	1	1	219166	204612	259293	247295	179814	175687	126367	143168	162208	174575	103909	104675	195104	190710	206273	185649	112069	108737	22.39	426.354	C29 H46 O2	CPD-12908
CPD-7234	8'-hydroxyabscisate	1	512880	411215	375625	409081	400504	322443	261195	1	249392	80651.4	1	1	1	1	484791	1	1	478523	457875	339529	1	552119	543932	365717	388351	403044	369042	452298	479428	1	441118	705708	668460	462259	474958	5.05	279.123	C15 H19 O5	CPD-7234
CPD-15480	7,8,4'-trihydroxyflavone	107025	106150	98163.3	96896.2	111346	104502	1	1	1	1	1	1	1	1	1	87306.8	1	1	86992.6	97378.6	99392	95726.8	117841	131722	156309	153257	113716	128613	123209	109392	97626.2	108607	126818	126432	106074	88050.8	10.48	270.056	C15 H10 O5	CPD-15480
SS-DIMETHYL-BETA-PROPIOTHETIN	dimethylsulfoniopropanoate	1169006	989899	509828	242860	1	284886	1.57395e+06	1.2424e+06	1162335	622774	170102	105888	1	1	1	1	1	1	2.27691e+06	2.08559e+06	2.81557e+06	1	3254594	3268086	3.02677e+06	1	4.39338e+06	4.71703e+06	1.24128e+06	1.38731e+06	1	354859	1	894889	2.47181e+06	1	4.18292	134.037	C5 H10 O2 S	SS-DIMETHYL-BETA-PROPIOTHETIN
CPD-14652	(+)-5-deoxystrigol	172909	184462	123705	123741	151730	153843	1	1	1	1	1	1	1	1	1	132006	1	1	1	100710	1	1	85241.1	98404.2	135919	132565	94868.6	85696.4	78688.4	101288	95959.5	85495.5	94407.1	87889.8	110019	75629.6	11.1982	330.146	C19 H22 O5	CPD-14652
CPD-7415	3-hydroxy-epsilon,epsilon-carotene	315093	318851	179651	136740	268800	233630	1	1	1	1	1	1	1	1	1	1	1	1	299289	294057	369962	354944	421690	408441	226870	250096	415328	407780	292706	280931	306500	309135	333974	313208	315595	329624	22.19	552.434	C40 H56 O	CPD-7415
LEUCOPELARGONIDIN-CMPD	(2R,3S,4S)-leucopelargonidin	5539370	5.40533e+06	4439282	4341819	3.65139e+06	3.49518e+06	1.61104e+06	1.37041e+06	2.54018e+06	1.34237e+06	1.42709e+06	372820	1	216429	597480	3523209	3.29097e+06	1.08532e+06	10579282	10465986	8978222	8723117	7.03342e+06	6717104	6571371	6737233	5633651	5.64478e+06	5554021	5.46053e+06	8654591	8708293	5.9616e+06	6216062	8055346	8.09561e+06	1.42	290.08	C15 H14 O6	LEUCOPELARGONIDIN-CMPD
#NAME?	#N/A	259184	261559	301922	284976	351436	345731	141177	105508	451858	1	1	1	1	1	1	499985	1	1	225586	242238	509459	505248	383626	412697	187886	189142	445191	437131	182286	190187	387553	385407	283293	268445	443897	430304	5.83	311.04	C10 H17 O7 P2	#NAME?
CPD-3570	methyl beta-D-glucoside	102661	115233	110165	110522	1	1	1	1	1	1	1	1	1	1	1	145831	1	1	154392	117891	170131	158943	135817	143665	109897	105946	129113	122312	146729	138333	133427	149962	129448	135997	120407	117164	9.67652	194.075	C7 H14 O6	CPD-3570
CPD-8131	2-naphthol	135171	128733	134263	139249	134262	129306	1	1	1	1	1	1	1	1	1	158656	163739	1	136714	142134	106102	104374	98384.2	109258	132954	148582	87087.9	91172.3	132125	142359	98186.8	91729.4	169950	149560	136023	141476	1.33	144.058	C10 H8 O	CPD-8131
ENT-KAUR-16-EN-19-OL	ent-kaurenol	1	1	1	1	1	1	1	1	1	1	1	1	1	1	1	1	1	1	280690	288552	326647	299917	304072	293708	143526	1	143028	1	1	126855	1	104306	1	1	1	1	13.45	288.25	C20 H32 O	ENT-KAUR-16-EN-19-OL
CPD-14501	steviol	434584	415198	411523	353054	414076	405090	449709	268472	251095	148528	192199	1	1	1	382483	1018109	1	1	389236	389970	312172	318373	417568	407428	530465	539775	497389	311365	1.2293e+06	1.23775e+06	338154	333789	662185	657074	525202	516263	16.94	318.22	C20 H30 O3	CPD-14501
CPD-12575	UDP-alpha-D-glucose	270313	262424	255034	208958	234952	231084	155272	114714	1	1	1	1	1	1	96718.4	346561	1	1	311967	299663	405310	392938	415774	426057	222176	238039	364244	364762	281103	259617	389739	403370	384161	359594	294118	277916	18.18	564.053	C15 H22 N2 O17 P2	CPD-12575
CPD-6998	6,7,4'-trihydroxyisoflavone	107025	106150	98163.3	96896.2	111346	104502	1	1	1	1	1	1	1	1	1	87306.8	1	1	86992.6	97378.6	99392	95726.8	117841	131722	156309	153257	113716	128613	123209	109392	97626.2	108607	126818	126432	106074	88050.8	10.48	270.056	C15 H10 O5	CPD-6998
CPD-7420	hydroxy-beta-zeacarotene	307278	295532	243827	196100	425360	388658	141647	107743	1	1	1	1	1	1	145167	456432	1	1	549950	527260	639944	618204	635290	662604	341678	323916	662926	669709	343126	343950	498093	486952	446622	429478	309180	296706	18.15	554.448	C40 H58 O	CPD-7420
CPD-110	salicylate	121093	336998	2.75592e+06	370487	318948	195859	145915	1	1	1	1	1	1	1	1	250223	278128	1	740535	498752	130236	122052	106460	630082	614972	2.89949e+06	1070385	1062620	644141	567218	1.06464e+06	2.76077e+06	86509.8	260741	800214	643392	2.60963	137.026	C7 H5 O3	CPD-110
CPD-251	gibberellin A<sub>29</sub>-catabolite	481630	475745	520891	509525	515933	493655	290152	198997	134794	1	1	1	1	1	1	548195	1	1	346735	338898	283083	285111	380050	380127	305338	371608	363903	367522	350661	350411	422213	453513	331184	326251	310139	396563	4.34714	344.124	C19 H20 O6	CPD-251
CPD-6979	caffeoyl-4'-hydroxyphenyllactate	332412	337500	303118	275886	284820	269766	155672	138981	101494	1	1	1	1	1	1	350510	343155	110042	259926	259438	263209	276053	296954	288685	295486	269360	366174	356985	299297	294436	239356	251293	321954	294411	255106	248628	1.85	343.084	C18 H15 O7	CPD-6979
CPD0-1454	3-(phosphonoacetylamido)-L-alanine	187390	193863	195459	195792	208060	216527	101644	76864.1	120545	72579.7	76573	1	1	1	1	201403	289069	114045	152967	147609	123082	126571	124659	124799	180792	188750	220023	216177	192658	199854	167943	179118	164816	146098	150401	142486	8.905	225.032	C5 H10 N2 O6 P	CPD0-1454
CPD-8164	1-16:0-2-18:3-digalactosyldiacylglycerol	297026	296548	242670	196307	228625	209924	156839	125115	85774.4	1	1	1	1	1	105517	296530	1	1	665624	653667	455512	451465	551975	522280	466691	470607	490562	480023	412484	373359	406226	417818	564656	524026	285657	279494	18.18	914.605	C49 H86 O15	CPD-8164
CPD-332	dihydrozeatin	340953	347196	269085	260711	248165	253698	157896	125636	153381	1	1	1	1	1	1	363550	217704	1	379181	358080	484790	478632	465375	467571	321364	331495	361713	369313	203014	208454	384311	398177	387432	373187	367863	358785	2.47	221.122	C10 H15 N5 O	CPD-332
CPD-12333	methyl gibberellin A<sub>20</sub>	117521	111266	113818	1	92246.3	89618.3	147573	122286	79688.9	1	100720	1	1	1	106062	121771	1	1	123668	116298	115528	113724	118419	119164	118904	111358	120844	113077	117737	114728	123764	123263	128180	119728	108346	118362	15.22	346.178	C20 H26 O5	CPD-12333
CPD-17597	(-)-pluviatolide	1	1	1	1	1	196007	848902	911422	976605	534417	1	1	1	1	1	395860	1.68534e+06	1	300553	308243	1	1	194497	431934	211610	1	1	1	1	176024	1	1	1	1	1	639651	5.43	356.117	C20 H20 O6	CPD-17597
CPD-8097	esculetin	1337622	1.34534e+06	951203	868920	1.31643e+06	1.34369e+06	553805	450152	1	179081	90656.6	1	1	1	1	1.1617e+06	900774	1	624798	634116	1.0466e+06	1.02367e+06	765501	759684	739178	748707	1.23918e+06	1.21447e+06	638468	634865	840155	847676	781965	798824	893477	865218	4.21	178.027	C9 H6 O4	CPD-8097
PAMIDRONATE	pamidronate	1	1	1	1	1	1	1	1	1	1	1	1	1	1	1	1	1	1	102757	100072	120498	119899	194210	180620	97857.2	144491	100572	116770	1	1	195114	136831	90591.9	92931.4	146094	115214	1.94	233.991	C3 H10 N O7 P2	PAMIDRONATE
CPD-7051	trifluoperazine	2.73668e+06	2.82238e+06	3.01519e+06	2.65355e+06	2.66724e+06	2.68545e+06	1.61528e+06	1.36965e+06	722342	401518	246120	1	1	1	1	3.50298e+06	7317534	3209874	1.28786e+06	1.23598e+06	1.30904e+06	1.33304e+06	1.38317e+06	1.42948e+06	1.51386e+06	1.58213e+06	2.37351e+06	2385375	2.04966e+06	2.09863e+06	1.39136e+06	1.48264e+06	2.20263e+06	2.13616e+06	1.69968e+06	1.68563e+06	4.72	408.176	C21 H25 F3 N3 S	CPD-7051
2-HYDROXYFORMONONETIN	2-hydroxyformononetin	119286	119085	226391	112152	82338.1	246768	135455	103343	128249	1	1	1	1	1	1	1	1	1	434089	438802	267725	360239	411899	399936	162622	176794	141296	137595	166542	174963	128373	121445	386802	157139	138904	319633	10.0515	284.072	C16 H12 O5	2-HYDROXYFORMONONETIN
CPD-14502	steviolmonoside	3.57483e+06	6.3876e+06	2.15863e+06	3.54311e+06	1.71981e+06	1.67156e+06	1.41455e+06	1.27783e+06	1.88453e+06	558640	2.48172e+06	144585	1	1	1.68224e+06	2.36016e+06	1	1	6.56602e+06	4.02737e+06	3784233	1.71716e+06	2.75465e+06	6076873	3289880	6.11091e+06	1.07884e+06	3.31723e+06	4.29527e+06	2.34473e+06	2.03317e+06	4.90407e+06	2.67481e+06	4.09738e+06	6092354	6.09225e+06	15.19	480.274	C26 H40 O8	CPD-14502
CPD0-1221	4-deoxypyridoxine 5'-phosphate	216400	158964	163803	118215	206963	239580	81970.5	80280.4	1	1	1	1	1	1	1	226192	260448	1	145949	163469	110583	123643	112931	105985	160171	145318	127738	125822	154570	186499	134618	135620	204144	197195	140389	133851	1.69	231.028	C8 H10 N O5 P	CPD0-1221
G3P	3-phospho-D-glycerate	1.34918e+06	1413621	1.40385e+06	1348392	1.39768e+06	1.37274e+06	785421	678145	744056	378252	336529	129370	1	136794	574480	1715574	1.44215e+06	530386	343249	218887	421631	261000	201922	209699	189520	189176	178233	2.38498e+06	195553	206725	218198	220001	176594	185152	212347	192752	1.38229	182.965	C3 H4 O7 P	G3P
CPD-6886	1,3,5,6-tetrahydroxyxanthone	88300.4	98711.8	121203	109460	130308	131796	281081	225188	124723	126036	113409	1	1	1	181798	1	1	174300	103656	91435.1	155787	136504	91851	99985.9	87206	1	130638	125707	1	1	101219	100526	1	1	110003	95351.7	6.06538	259.019	C13 H7 O6	CPD-6886
CPD-6562	DIMBOA-beta-D-glucoside	13352044	12872595	7.94028e+06	7.10039e+06	15948152	15693161	7679620	1	1	1	1	1	1	1	1	18502352	1	1	9396750	9129568	13383659	13266773	14203396	13711068	13553844	13585132	21395338	21623844	5161656	5151495	8682534	8849883	13046125	12785888	10757860	10798787	5.29	373.109	C15 H19 N O10	CPD-6562
GALACTITOL	galactitol	3.04729e+06	2.75957e+06	3.16603e+06	3016588	875530	2.17762e+06	974300	877733	1.3932e+06	817043	846433	555848	1	394884	465339	1.78445e+06	4.40269e+06	1.74684e+06	2661763	2586117	5439136	5.64062e+06	2.83863e+06	2780394	1.98711e+06	1.97962e+06	2191777	2.18519e+06	1.70997e+06	1.81407e+06	4.13887e+06	4438975	3.89605e+06	3.61201e+06	3.05102e+06	3.75193e+06	1.77	182.083	C6 H14 O6	GALACTITOL
CPD-19812	(+)-7-epi-12-hydroxy-12-oxojasmonoyl-L-isoleucine	387693	356998	420473	340996	239793	243419	167342	117422	1	1	1	1	1	1	94420.6	280656	1	1	197469	199854	164993	168710	552362	200857	488077	601340	430391	346141	418391	459557	328892	392317	472123	417969	405366	393350	17.8139	351.165	C18 H25 N O6	CPD-19812
CPD-7988	Triton X-100	135436	138060	90684.8	79337.2	1	76881.2	1	1	1	1	1	1	1	1	1	1	1	1	196427	176617	168469	170106	181061	183204	215882	208394	158971	144456	242617	226429	206293	190753	245686	247959	231607	225648	20.89	250.196	C16 H26 O2	CPD-7988
CPD-13049	multiflorenol	995195	976497	850998	656533	622536	561709	196264	120002	1	1	1	145177	1	1	1	1	1	1	872905	865933	1.02126e+06	947700	747841	745349	743470	750014	1.10266e+06	1056812	684398	699832	576179	721401	573691	865871	650380	609824	22.8	426.388	C30 H50 O	CPD-13049
CPD-16622	12,13beta-epoxy-16beta-hydroxy-beta-amyrin	450778	94401.4	76091.5	282343	342770	343702	196309	2078731	1.45499e+06	1.00863e+06	1.60122e+06	347583	1	1	1.80485e+06	5.02231e+06	1	1	135949	141421	640093	671859	102320	749864	131381	138915	567038	559962	101299	97490.6	661109	631235	112146	626767	457141	469022	19.6925	458.38	C30 H50 O3	CPD-16622
2-PROPENYL-GLUCOSINOLATE	sinigrin	149497	147971	100232	90896.9	99597.8	76214.7	1	1	1	1	1	1	1	1	1	70436.5	74756.4	1	290480	207003	290632	365401	195568	166782	465465	177722	385572	383991	173026	165735	514801	494136	368711	346786	402441	401991	1.68	358.023	C10 H16 N O9 S2	2-PROPENYL-GLUCOSINOLATE
CPD-6959	pterostilbene	160499	1	148674	155688	128445	143439	1	1	1	1	1	1	1	1	1	178346	155752	1	261079	256453	160176	149575	1	176521	187322	207165	138550	159744	166142	178716	91537.9	1	1	157531	116503	107148	1.89	256.106	C16 H16 O3	CPD-6959
CPD-548	S-formylglutathione	369129	3.88244e+06	565786	520031	82525.3	537053	2.11737e+06	1.82075e+06	1.73034e+06	1.29924e+06	1.09173e+06	390895	1	458931	570623	4757042	3.57284e+06	1.41542e+06	2.21332e+06	2.31164e+06	3083052	3.05611e+06	103887	5.0145e+06	4830153	3.60985e+06	126356	4372071	341183	3.57162e+06	88311.2	3016003	140728	138705	86830.3	92616.2	2.67971	334.067	C11 H16 N3 O7 S	CPD-548
CPDQT-277	L-hexahomomethionine	485776	506647	364714	340494	312798	196927	190296	199697	1	1	120005	1	1	1	1	1	1	142899	653969	1.07694e+06	445911	448615	522016	258639	551286	508394	235701	228058	397067	638057	311984	672253	543505	560175	639469	346528	1.55179	233.15	C11 H23 N O2 S	CPDQT-277
CPD-12620	3-[(8Z,11E,13Z)-pentadeca-8,11,13-trien-1-yl] )catechol	580732	587442	557974	497703	309186	292622	279103	219971	114197	1	1	173883	1	1	148415	422493	1	1	655267	609181	362537	352486	410871	412612	664741	694632	383544	402075	650846	664162	416640	419610	561877	537877	470473	486988	20.3	314.226	C21 H30 O2	CPD-12620
3-CARBOXY-4-METHOXY-N-METHYL-2-PYRIDONE	3-carboxy-4-methoxy-N-methyl-2-pyridone	385668	1	1	327118	272551	294587	1	1	102507	1	1	1	1	1	1	334566	349389	1	1	428132	1	1	458786	433615	1	457465	504278	521971	494394	495732	1	612194	528726	1	546347	490634	1.42	182.045	C8 H8 N O4	3-CARBOXY-4-METHOXY-N-METHYL-2-PYRIDONE
CPD-7561	artemisinin	181129	153663	133309	92779.2	151417	152631	1	1	1	1	1	1	1	1	1	201635	1	1	84733.3	1	77665.7	1	1	98750.5	156330	147156	113609	104934	90256.8	79866.4	98497.7	117954	172346	175569	119630	123933	10.49	282.144	C15 H22 O5	CPD-7561
OCTAPRENYL-DIPHOSPHATE	all-trans-octaprenyl diphosphate	363353	4.5589e+06	4.05766e+06	3.59351e+06	3.49292e+06	3.28935e+06	2.08874e+06	1.68591e+06	1.06755e+06	481545	692633	1315139	1	2.63174e+06	1.13371e+06	435049	1	1	5609698	5322325	5.88611e+06	5835800	503274	5672329	5616178	325848	514002	524495	5485204	5.2807e+06	385421	396497	5.2417e+06	5.16816e+06	314600	294208	23.3946	719.429	C40 H65 O7 P2	OCTAPRENYL-DIPHOSPHATE
CPD-11939	3,5-bisdiphosphoinositol-1D-myo-inositol 2,3,4,6-tetrakisphosphate	1	1	150545	123485	155159	129018	1	1	1	1	1	1	1	1	1	1	1	1	274577	265397	245599	242786	215446	220525	195922	190794	238206	250302	278410	271484	191616	209117	267170	265277	217018	209884	5.23636	805.683	C6 H6 O30 P8	CPD-11939
CPD-15374	aldehydo-D-glucose	561425	524488	1	1	318668	380016	151001	151154	167656	1	1	1	1	1	1	1	509326	1	743331	756938	695797	705649	584782	751264	709638	594898	604934	635353	486602	487292	839623	654261	564053	612848	887242	893330	1.35	180.064	C6 H12 O6	CPD-15374
CPD-9568	N-beta-D-glucosyl-(indol-3-yl)acetyl-L-aspartate	218977	200550	211491	180232	253591	1	1	1	1	1	1	1	1	1	1	1	1	1	132733	120577	141533	1	1	235475	204918	212662	228857	1	185100	178261	159582	1	270540	251364	187872	183045	8.46	450.139	C20 H22 N2 O10	CPD-9568
CPD-17447	gamma-L-glutamyl-(S)-methyl-L-cysteine	534389	544922	473887	479576	460462	1	1	1	1	1	1	1	1	1	1	1	519118	1	150849	156053	148457	227652	155031	165595	210255	182950	189995	179610	191841	436962	1	1	190510	195950	173000	188742	1.24	263.069	C9 H15 N2 O5 S	CPD-17447
CPD-6061	F-dUMP	1.22436e+06	1.13323e+06	1.65136e+06	1.71501e+06	1.19894e+06	1.47707e+06	1.01039e+06	1.05731e+06	1.08094e+06	553562	673088	1	1	1	217698	1361926	2068399	884365	1293308	1.7392e+06	1.67984e+06	1.51256e+06	1.07167e+06	1.0644e+06	1079539	1.19821e+06	1.19799e+06	1.26539e+06	1.57036e+06	1631643	1.28409e+06	1.2882e+06	1.35139e+06	1.19206e+06	1.43731e+06	1392900	1.46	324.017	C9 H10 F N2 O8 P	CPD-6061
CINNAMYL-ALC	cinnamyl alcohol	1	133703	128414	87784.7	133678	117472	164485	112550	83801.8	1	1	1	1	1	1	173919	1	1	1.07842e+06	1.22168e+06	2.29462e+06	1.46295e+06	1.4058e+06	1304415	112064	119353	793868	73056.5	925201	938417	74014.8	843628	112788	114297	101862	108780	7.87889	134.072	C9 H10 O	CINNAMYL-ALC
CPD-8665	beta-D-gentiobiosyl beta-D-glucosyl crocetin	81875	75017.7	1	1	1	1	1	1	1	1	1	1	1	1	1	1	1	1	177857	146988	83854.8	77514.8	93320.8	98642.8	99649.6	104850	1	1	90296.6	85230.2	1	1	92134.8	89435.9	69483.2	1	9.69	814.344	C38 H54 O19	CPD-8665
CPD-12748	manoyl oxide	1	1	1	1	1	1	1	1	1	1	1	1	1	1	1	1	1	1	118001	1	176153	164482	138304	139791	134036	1	1	111808	133973	128896	1	1	1	124280	1	1	13.11	290.266	C20 H34 O	CPD-12748
CPD-12601	beta-D-mannopyranose	561425	524488	1	1	318668	380016	151001	151154	167656	1	1	1	1	1	1	1	509326	1	743331	756938	695797	705649	584782	751264	709638	594898	604934	635353	486602	487292	839623	654261	564053	612848	887242	893330	1.35	180.064	C6 H12 O6	CPD-12601
CPD-7158	3-demethylubiquinol-9	184688	1	1	1	1	1	1	1	1	1	1	1	1	1	1	386320	1	1	299583	298552	383024	364010	368887	374557	255929	1	343735	1	1	269930	302386	326105	317763	290402	1	1	22.29	782.641	C53 H82 O4	CPD-7158
CPD0-1028	2-cis,6-trans,10-trans-geranylgeranyl diphosphate	3.3353e+06	3.27848e+06	2.96502e+06	2.79357e+06	2.78474e+06	2.8148e+06	2.14436e+06	1.96969e+06	1	878657	998420	449322	1	483223	872242	2.9797e+06	3.79817e+06	1515873	3.22954e+06	3.20289e+06	2228688	2.29777e+06	3.37325e+06	3389913	3.69861e+06	3680581	3.34149e+06	3.35912e+06	3.83248e+06	3.8403e+06	3.17806e+06	3.25609e+06	3.37599e+06	3.35688e+06	3.5365e+06	3.52274e+06	1.26	447.164	C20 H33 O7 P2	CPD0-1028
CPD-12726	scutellarein	338718	342015	270824	233230	304734	305903	313806	227774	636433	124220	1	1	1	1	1	959519	1	1	164194	151695	204809	204782	178683	409081	1	359334	269323	255902	1	407280	233482	242549	143003	146778	201412	199890	8.34704	286.047	C15 H10 O6	CPD-12726
CPD-6781	D-myo-inositol (1,2,3,4) tetrakisphosphate	750586	756052	680160	566831	719694	671748	455343	365185	231158	150466	213456	1	1	1	323413	1163038	1	1	847842	791678	988565	980083	885112	892494	583315	586286	990673	992811	627090	641998	1.00048e+06	1.00377e+06	1212284	1.19853e+06	763937	763107	19.23	491.872	C6 H8 O18 P4	CPD-6781
CPD-14544	N-formyldemecolcine	280500	223421	214594	1	224550	230360	79268.1	1	1	1	1	1	1	1	1	1	1	1	144263	137378	135073	138178	144526	138624	125602	120520	1	1	100919	186736	133964	137672	107579	107696	124391	232952	3.57364	399.168	C22 H25 N O6	CPD-14544
CPDQT-422	4-pentenyl-glucosinolate	86081.3	93809.9	85983.7	75308.5	1	1	1	1	1	1	1	1	1	1	1	97288.4	86208.3	1	96932.6	103619	99269.8	98351.4	89642.6	91911.2	77315.4	78120.5	79879.8	84279.5	90857.2	87176.2	78027.6	77740.8	90903.4	88005.4	1	84383.8	1.71	386.062	C12 H20 N O9 S2	CPDQT-422
CPD-16529	cyanidin O-O-[6-O-(6-O-feruloyl-beta-D-glucosyl)-2-O-beta-D-xylosyl-beta-D-galactoside]	1.04815e+06	1.04293e+06	790638	670360	809966	787653	377764	335384	362896	231596	275295	1	1	93807.1	225130	847879	801130	329169	609598	662231	606928	582452	1.55125e+06	1.52613e+06	1.5203e+06	1.53062e+06	1.60843e+06	1578569	964168	964715	689061	712925	787128	759749	1.06908e+06	1.03665e+06	1.37	917.218	C42 H45 O23	CPD-16529
CPD-12929	5alpha-cholesta-7,24-dien-3-one	59463404	59836616	58085884	48615768	27138916	26123566	27670254	24473620	12744506	7.94648e+06	18346838	2.6955e+06	1	252349	18649530	50678400	1	1	90457984	88544920	42144164	41726284	44116160	43526080	73781264	73325200	22566272	22273066	70743272	69555824	37825864	38235388	76977960	77209768	49349268	48964892	14.6	382.332	C27 H42 O	CPD-12929
CPD-8991	3,5-dihydroxybiphenyl	875917	712050	568563	581720	565861	667114	146188	260945	245063	156426	135155	1	1	1	90318.4	764007	389814	239610	804552	803319	772582	773919	719032	862702	611947	622854	647987	626176	554191	587705	605261	711969	570265	719331	870807	868453	0.95	186.069	C12 H10 O2	CPD-8991
CPD-9567	N-beta-D-glucosyl-(indol-3-yl)acetate	599433	1	454016	442073	281130	294068	1	1	1	1	1	1	1	1	1	1	1	1	614526	732080	415214	322924	67797.1	209467	323811	310580	208701	206395	367111	382597	482999	507190	353727	376603	432453	454562	1.42	336.103	C16 H18 N O7	CPD-9567
CPD-520	quercetin	1.79546e+06	1.77618e+06	1.70465e+06	1.5354e+06	1.7594e+06	618977	679820	560275	605255	316621	124083	82033.9	1	1	91732.8	637617	1	1	267437	1.0181e+06	1.05323e+06	1.16523e+06	808177	793021	326486	933859	529168	524833	845120	842557	1.44848e+06	1.44948e+06	908748	901574	1.3359e+06	484007	7.87	301.035	C15 H9 O7	CPD-520
CPD-3764	desferrioxamine B	4.1125e+06	4096582	5.74868e+06	676054	819644	818569	4.49907e+06	433234	260745	190531	279282	1	1	1	349151	889882	1	1	1.38729e+06	1.4229e+06	1.6948e+06	1.65244e+06	1.55619e+06	1.52274e+06	5029617	5253146	1.27325e+06	1453344	7239382	7.3419e+06	1263560	3.09507e+06	7.14688e+06	6974688	4.07878e+06	1.13695e+06	18.6997	561.358	C25 H49 N6 O8	CPD-3764
CPD-8655	gomphrenin I	100725	109270	197467	158092	173758	146309	1	1	1	1	1	1	1	1	1	201024	1	1	102825	139541	260362	257841	182414	173084	1	1	246151	236598	1	1	168996	162385	113009	104204	209353	190799	9.28	548.116	C24 H24 N2 O13	CPD-8655
CPD-14886	3,7,4'-trimethylquercetagetin 3'-O-beta-D-glucoside	99625.1	95939.1	114512	779005	99502.7	1.08009e+06	383737	345506	508767	307765	348504	1	1	1	1	82258.4	783614	275327	641180	705982	593934	592890	72415.3	2.00089e+06	1.67534e+06	74586.6	95994.1	93279.1	85152.9	680409	787333	807196	73256.3	657687	1.55005e+06	1.53497e+06	2.82656	522.139	C24 H26 O13	CPD-14886
7-O-BETA-D-APIOFURANOSYL-12-BETA-D-GLU	apigenin 7-O-[beta-D-apiosyl-(1rarr2)-beta-D-glucoside]	526877	547746	500872	434579	522973	519618	189904	148243	157822	1	1	1	1	1	1	563118	441042	1	556403	527155	441868	413492	684594	626236	630448	605488	648817	652050	457342	470006	420400	451592	417673	1	546972	505804	1.4	564.153	C26 H28 O14	7-O-BETA-D-APIOFURANOSYL-12-BETA-D-GLU
3-5-ADP	adenosine 3',5'-bisphosphate	212814	221163	521090	464579	377553	375851	88722.9	1	1	1	1	1	1	1	1	618750	589699	1	142774	134583	124804	113816	221804	93098	235450	105252	142011	148711	198869	182114	1	1	116193	116683	132223	136246	2.16	423.008	C10 H11 N5 O10 P2	3-5-ADP
LICODIONE	licodione	635444	641944	579819	544240	699184	707214	273748	210400	212110	1	1	1	1	1	1	785337	586509	1	345042	471880	357649	356511	741431	151808	652447	633562	677890	671366	523635	537552	425752	433831	432079	424681	557613	513969	1.47	271.062	C15 H11 O5	LICODIONE
CPD-12366	8-oxo-GTP	436814	447672	340482	336172	240545	251292	135481	109791	1	1	1	1	1	1	1	397201	435945	1	179695	194103	302951	306084	245129	243724	279226	282110	313266	325984	371037	378970	121240	118350	277797	274639	208245	198981	2.19	534.944	C10 H12 N5 O15 P3	CPD-12366
CPD-12386	1-(1H-indol-3-yl)-2-aci-nitroethane	484872	393226	151241	153604	251324	319142	152334	117144	1	1	1	1	1	1	1	187222	1	1	457377	485825	222804	628872	660647	652408	428726	443763	1	1	308754	336143	194495	1	462992	431565	197516	238939	4.83292	190.072	C10 H10 N2 O2	CPD-12386
CPD-4742	2-dehydrolubimin	396837	383755	409653	394515	309663	292656	170388	152897	166670	1	1	1	1	1	1	572632	1	1	429372	437866	284553	287029	302861	297496	344719	329816	279295	272437	328465	333949	268491	280260	404686	366548	326010	321836	9.69	234.163	C15 H22 O2	CPD-4742
EPISTEROL	episterol	82486.8	80918.7	1	1	1	1	1	1	1	1	1	1	1	1	1	85448.6	1	1	92003.3	92272	121417	220019	208437	131107	1	1	82083.8	240426	1	1	224576	208348	1	1	1	1	17.1092	398.352	C28 H46 O	EPISTEROL
CPD-12907	4alpha-hydroxymethyl-ergosta-7,24(24<sup>1</sup>)-dien-3beta-ol	7124563	7170792	7211460	5.98517e+06	5.93184e+06	5.56019e+06	3.03948e+06	2.47183e+06	1.72612e+06	1.23786e+06	699020	2.14519e+06	1	1	1.81355e+06	1	1	1	6859486	6.72336e+06	6829048	1	7340758	7.33141e+06	6.36119e+06	6.30656e+06	8259479	8511167	7.29012e+06	7.33273e+06	6879639	6705303	6572383	5695888	5095731	4.94644e+06	23.24	428.371	C29 H48 O2	CPD-12907
DIHYDROLIPOAMIDE	dihydrolipoamide	577769	441973	203604	216314	309282	324160	168560	129130	1	1	1	1	1	1	1	400864	302757	1	321469	321415	261513	270902	349274	326513	471937	485297	327039	307815	342405	358618	248216	255290	487057	461963	271421	272701	2.06	207.075	C8 H17 N O S2	DIHYDROLIPOAMIDE
CPD-17594	O4,O5--dimethylthujaplicatin	855320	811564	709671	660859	547424	600218	374811	336527	207568	132905	123160	1	1	1	115373	484911	660655	254612	757459	1	433112	426302	607698	612137	761630	760200	606434	579027	627491	674757	598664	637561	805032	817493	768602	809253	1.31	402.166	C22 H26 O7	CPD-17594
CPD-7003	tetrahydrogeranylgeranyl diphosphate	151116	150894	110894	87637.9	1	83366	80545.2	1	1	1	1	1	1	1	1	152482	222311	1	216663	215052	107865	123483	1	163718	235487	232206	180765	190351	188598	189416	151482	162780	209117	193734	189394	200344	1.26	451.193	C20 H37 O7 P2	CPD-7003
HOMOGENTISATE	homogentisate	1.76398e+06	1.76649e+06	2.10628e+06	1.95772e+06	1.83024e+06	1.74402e+06	893930	794793	1	236086	934500	1	1	157300	1.08446e+06	2.86e+06	1	1	2.86683e+06	2.81195e+06	2474326	2.53301e+06	2266406	2414544	1881971	1.84801e+06	1.56352e+06	1	2433296	1	1.67735e+06	1.74747e+06	2.15243e+06	2.056e+06	1935979	1.81538e+06	17.07	167.036	C8 H7 O4	HOMOGENTISATE
DUMP	dUMP	1	1	1	1	1	1	1	1	1	1	1	1	1	1	1	1	1	1	1	1	114704	104227	117532	117570	1	107489	152627	124271	207729	1	177415	1	1	149692	142398	170200	1.71	306.034	C9 H11 N2 O8 P	DUMP
CPD-10157	Fe(II)-nicotianamine	1	1	1	1	1	1	1	1	1	1	1	1	1	1	1	1	1	1	130726	126304	75430.4	79466	1	122097	120288	102334	77538	97252.4	91232.9	1	80707.1	95630.9	88390.9	91549.4	95270	1	1.69	357.078	C12 H21 Fe N3 O6	CPD-10157
SCOPOLETIN	scopoletin	1	1	1	1	1	1	1	1	1	1	1	1	1	1	1	1	1	1	189491	177234	185910	145098	150937	188318	163157	1	1	134141	1	1	170118	195386	1	1	175298	166950	1.36	192.046	C10 H8 O4	SCOPOLETIN
CPD-4575	4alpha-hydroxymethyl-4beta-methyl-5alpha-cholesta-8,24-dien-3beta-ol	7124563	7170792	7211460	5.98517e+06	5.93184e+06	5.56019e+06	3.03948e+06	2.47183e+06	1.72612e+06	1.23786e+06	699020	2.14519e+06	1	1	1.81355e+06	1	1	1	6859486	6.72336e+06	6829048	1	7340758	7.33141e+06	6.36119e+06	6.30656e+06	8259479	8511167	7.29012e+06	7.33273e+06	6879639	6705303	6572383	5695888	5095731	4.94644e+06	23.24	428.371	C29 H48 O2	CPD-4575
CPD0-1587	2,4-diamino-6-methyl-5,3'-(2-trifluoromethylphenoxy)prop-1'-yloxypyrimidine	120701	117375	136241	134854	92553.4	97058.4	1	1	1	1	1	1	1	1	1	167083	105683	1	137510	134103	1	81224	100666	102857	140014	137052	108855	99889.7	112071	120478	92943.9	98294.8	121086	122426	105894	100746	13.7224	342.139	C15 H17 F3 N4 O2	CPD0-1587
CPD-8715	palustradiene-diol	1.79828e+06	444955	497233	424623	204060	205139	249709	708160	353275	218456	251721	1	1	1	123745	1.51781e+06	1	1	706016	2.67947e+06	1.26875e+06	1220944	1.33494e+06	301525	2.15595e+06	2.18358e+06	670298	636209	2.05981e+06	2.06642e+06	1.12473e+06	219108	2286773	2.26864e+06	1462614	365299	14.1587	304.242	C20 H32 O2	CPD-8715
CPD-8714	palustradienol	1	1	1	1	1	1	1	1	1	1	1	1	1	1	1	1	1	1	280690	288552	326647	299917	304072	293708	143526	1	143028	1	1	126855	1	104306	1	1	1	1	13.45	288.25	C20 H32 O	CPD-8714
CPD-9948	epoxypseudoisoeugenol-2-methylbutanoate	252269	239994	217688	227002	142282	140394	1	1	1	1	1	1	1	1	1	171342	172878	1	434561	453769	214144	209612	232653	223719	267722	278753	196435	187568	236144	253084	248406	274169	224670	235700	300094	287210	1.26	264.135	C15 H20 O4	CPD-9948
CPD-13572	zealexin B1	864722	659228	804794	636154	796235	825125	439719	373063	366019	187332	178444	1	1	1	148135	957394	1.01598e+06	377325	791417	798602	1	1	1	602366	718605	759141	793512	684345	685638	670442	567521	609533	927708	1	726189	884596	1.27	231.137	C15 H19 O2	CPD-13572
2-HYDROXYDAIDZEIN	2'-hydroxydaidzein	107025	106150	98163.3	96896.2	111346	104502	1	1	1	1	1	1	1	1	1	87306.8	1	1	86992.6	97378.6	99392	95726.8	117841	131722	156309	153257	113716	128613	123209	109392	97626.2	108607	126818	126432	106074	88050.8	10.48	270.056	C15 H10 O5	2-HYDROXYDAIDZEIN
CPD-4617	dihydrozeatin-O-glucoside	138206	130117	201970	175348	136405	124800	1	1	130888	1	1	1	1	1	1	234455	1	1	1	1	132744	124364	148961	151362	84107.5	87793.4	186657	146460	97999.2	95988.6	84152.1	92645.6	115441	106423	1	1	8.31636	383.179	C16 H25 N5 O6	CPD-4617
INDOLE-3-ACETYL-GLN	(indol-3-yl)acetyl-L-glutamine	553185	2.66615e+06	403692	2.16055e+06	1.98903e+06	2.07834e+06	1.3786e+06	1.21001e+06	1098420	617756	742317	243947	1	301613	301933	2639474	3.41641e+06	1.22255e+06	624582	651276	1.84981e+06	463205	541027	511796	539547	582391	416070	422260	435558	2.81468e+06	2504913	573192	481287	2.74792e+06	2.61299e+06	628903	1.63	302.113	C15 H16 N3 O4	INDOLE-3-ACETYL-GLN
2-ALPHA-HYDROXYETHYL-THPP	2-(alpha-hydroxyethyl)thiamine diphosphate	347171	325918	229966	192039	385373	385771	160645	1	1	1	1	1	1	1	1	376875	1	1	355650	384619	558296	538350	572172	552708	506808	504415	657477	659271	256709	256091	348055	353300	446914	447292	358230	354440	5.3	466.043	C14 H20 N4 O8 P2 S	2-ALPHA-HYDROXYETHYL-THPP
CPD-8690	etheroleate	13810613	13735688	14381445	12621216	10671836	10356553	1	5462484	5.78802e+06	2.18906e+06	1.08009e+06	776186	1	1	2624109	18119548	1	1	14694534	14521853	10527745	10376719	11342530	11092834	12512816	12633532	9498696	9395906	11172186	11585820	9748857	9807064	13620642	13797353	12040152	11985583	9.69	293.213	C18 H29 O3	CPD-8690
CPD-12217	phenylethylbenzoate	1.10245e+06	1.00975e+06	1.00627e+06	958621	1.24472e+06	1.26505e+06	770821	675130	1165671	244441	1	1	1	1	74331.3	1.59422e+06	1	1	530282	517560	520301	514227	958297	907790	796544	801103	986720	950809	723996	661335	737329	789887	1.29571e+06	1.25478e+06	902484	939175	8.47	226.097	C15 H14 O2	CPD-12217
GERMANICOL	germanicol	995195	976497	850998	656533	622536	561709	196264	120002	1	1	1	145177	1	1	1	1	1	1	872905	865933	1.02126e+06	947700	747841	745349	743470	750014	1.10266e+06	1056812	684398	699832	576179	721401	573691	865871	650380	609824	22.8	426.388	C30 H50 O	GERMANICOL
CPD-16627	7beta-hydroxy-ent-sandaracopimaradiene	1	1	1	1	1	1	1	1	1	1	1	1	1	1	1	1	1	1	280690	288552	326647	299917	304072	293708	143526	1	143028	1	1	126855	1	104306	1	1	1	1	13.45	288.25	C20 H32 O	CPD-16627
CPD-8477	petroselinate	1.22729e+06	1.24904e+06	1321191	1.18817e+06	854462	839082	1	422245	265817	159863	409616	1	1	1.27649e+06	440639	1.24866e+06	1	1	1.65736e+06	1.61271e+06	1.21586e+06	1.19409e+06	1	1.25649e+06	1.41702e+06	1.44635e+06	899129	934685	1.27626e+06	1	935504	901062	1.1512e+06	1.17449e+06	1	1121667	17.44	281.251	C18 H33 O2	CPD-8477
CPD-8080	1-18:2-2-16:3-monogalactosyldiacylglycerol	940191	1.15396e+06	973287	875810	1.19276e+06	1.12238e+06	763027	652980	357975	265405	297465	86732.5	1	1	540197	959511	1	1	1.9616e+06	1.96382e+06	2.34162e+06	2.48766e+06	1.98451e+06	2.00513e+06	1278472	1.21029e+06	2.26871e+06	2278783	1.51934e+06	1.48253e+06	2.1971e+06	2.02355e+06	1.77848e+06	1883360	1.26946e+06	1.17723e+06	19.75	748.519	C43 H72 O10	CPD-8080
CPD-7099	cycloheximide	108419	97357.8	363989	193251	178989	148894	239190	165102	97279.3	1	96522.8	1	1	1	88777.8	243973	1	1	181473	164267	98229.7	97088.4	166977	164869	223628	207749	95972.7	106422	123384	284957	147700	166740	138335	347700	252094	94519	18.26	281.163	C15 H23 N O4	CPD-7099
S-N-METHYLCANADINE	(S)-N-methylcanadine	180005	180033	179580	512703	100444	309873	76676	193067	103366	1	88220.2	1	1	1	161360	387306	1	1	488848	461232	325470	336756	301028	301255	293845	281726	197039	186999	254198	244137	172702	478317	609456	191353	175101	174620	18.684	354.173	C21 H24 N O4	S-N-METHYLCANADINE
3457-TETRAHYDROXY-3-METHOXYFLAVONE	3-O-methylquercetin	86437.5	81226.2	100988	74568.8	97017.2	88303.3	1	1	1	1	1	1	1	1	1	179291	144840	1	94023.3	99215.9	80086.6	83247.5	121413	130133	92835.1	113573	121737	118917	100992	110514	117019	110673	163688	159379	102109	113644	6.05923	315.053	C16 H11 O7	3457-TETRAHYDROXY-3-METHOXYFLAVONE
L-CITRULLINE	L-citrulline	178946	151155	121256	644853	489468	113888	261152	187085	287303	1	1	1	1	1	1	151080	145747	1	138843	136825	88330.7	568954	130550	127160	100540	118805	123072	129315	116986	171936	160396	172962	143457	131946	139675	78778.3	7.68207	175.097	C6 H13 N3 O3	L-CITRULLINE
CPD-7700	cyanidin 3-O-(3'',6''-O-dimalonyl-beta-glucopyranoside)	1	86093.2	1	1	93823.2	1	1	1	1	1	1	1	1	1	1	1	1	1	1	1	108562	121205	135352	120231	126253	135208	180716	170862	1	1	1	1	101768	99931.7	77675.9	89291.1	5.28	617.089	C27 H21 O17	CPD-7700
CPDQT-37	3-[(4'-methylsulfanyl)butyl]malate	162733	177115	96639.6	99605.5	121730	120863	1	1	1	1	1	1	1	1	1	1	232881	1	212384	219155	209957	219848	171868	176999	191717	248968	139873	249792	165572	125733	135347	102085	185707	171589	148783	178105	1.7	234.059	C9 H14 O5 S	CPDQT-37
CPD0-1269	4-bromoisophthalate	563833	124107	493666	123930	215218	244806	1	1	1	1	1	1	1	1	1	153605	273003	1	691478	798601	825180	1.00721e+06	830948	807839	384123	639044	753619	822171	846305	205134	307114	554908	600146	375145	417772	582257	1.72	247.964	C8 H9 Br O4	CPD0-1269
THIAZOL-YL-INDOLE	camalexin	3.14005e+06	3077255	2.63139e+06	2.54537e+06	1.94145e+06	1921174	1	1	1527751	1	1	1	1	1	1	1.70457e+06	1.85919e+06	1	5.33479e+06	5310824	5379318	5256447	4.08973e+06	4041258	3.76182e+06	3705426	3.37065e+06	3382468	3.41434e+06	3.37841e+06	5.29444e+06	5.45436e+06	3.70403e+06	3.62316e+06	4.67257e+06	4.68707e+06	1.44	200.04	C11 H8 N2 S	THIAZOL-YL-INDOLE
DEHYDROQUINATE	3-dehydroquinate	1	1	1	201403	197328	1.33069e+06	81080.6	726093	73902.3	256823	355088	1	1	152120	1	1	2.2623e+06	817722	1	1	719299	1	651227	659005	1	1	796892	798548	892638	953682	1.2557e+06	1	1.20555e+06	1	1.16472e+06	1.19517e+06	1.98	189.038	C7 H9 O6	DEHYDROQUINATE
CPD-9623	1,5,7-trihydroxy-6-methoxy-2-methylanthraquinone	77768.8	78921.1	1	1	1	1	1	1	1	1	1	1	1	1	1	1	86106.5	1	231198	124845	258944	225763	103238	89961.3	101398	87145.4	1	1	96459.4	74874.2	192511	90508.4	83645.9	92875.1	98197.4	96956.8	1.2	300.063	C16 H12 O6	CPD-9623
CPD-15619	aldehydo-L-fucose	241205	240385	369713	356131	88629.5	86786.3	158868	125205	396246	197652	116464	1	1	1	1	413939	1	1	693858	262651	1.11562e+06	1.06946e+06	877164	838313	509720	528594	855506	884899	260268	243004	1.04066e+06	1.00879e+06	530812	539498	1.00033e+06	944883	4.42667	164.071	C6 H12 O5	CPD-15619
CHLOROPHYLL-B	chlorophyll b	152524	190244	168629	121740	143283	119573	1.40178e+06	1093393	1.72061e+06	828316	1.05394e+06	868385	1	599540	3617189	1	1	1	164860	177860	87191.1	84769.9	85448.8	104591	279564	286470	285422	270608	414189	392971	177469	155590	180427	160354	1	5333244	25.5681	906.524	C55 H70 Mg N4 O6	CHLOROPHYLL-B
CPD-7545	(Z)-1-(L-cystein-S-yl)-N-hydroxy-2-phenylethan-1-imine	16635687	15252672	14499577	14314483	13429072	14367376	8883228	8.18695e+06	6461286	3.69278e+06	4.34344e+06	1.77834e+06	1	1.85437e+06	3767990	4.334e+06	17828402	7.23478e+06	13154229	13251225	9878484	10215181	10325649	9969432	13215801	13578737	9434757	9528102	13719832	14206752	11080338	11726745	16056399	16057616	13584649	13928950	1.33	255.077	C11 H15 N2 O3 S	CPD-7545
DIPYRROMETHANE	dipyrromethane	174391	265152	299088	291323	1	159859	1	1	1	1	1	1	1	1	1	1	226406	1	379638	379645	135516	374566	70106.1	78462	131439	157387	72688.2	73684.3	544104	563108	194152	184789	278648	197253	195938	252872	1.26	416.122	C20 H20 N2 O8	DIPYRROMETHANE
CPD-12871	3-methoxy-4',5-dihydroxy-trans-stilbene	121675	118803	1	1	1	1	1	1	1	1	1	1	1	1	1	1	1	1	150962	151409	189421	183796	180031	176402	86798.1	81628.5	1	1	1	1	183570	166787	155765	146764	110251	104666	11.38	242.095	C15 H14 O3	CPD-12871
CPD-229	gibberellin A<sub>8</sub>-catabolite	194969	196687	136887	1	130639	1	1	1	1	1	1	1	1	1	1	168938	207820	1	205958	222343	194939	191006	257079	250098	241070	236320	215601	225770	179799	173450	227719	230705	218979	234733	234088	222443	1.23	360.127	C19 H20 O7	CPD-229
CPD-7546	(E)-1-(L-cystein-S-yl)-N-hydroxy-omega-(methylsulfanyl)butan-1-imine	363116	327192	258796	251290	249308	258944	126692	113685	179549	1	1	1	1	1	1	322054	212911	1	505288	511078	451695	470831	662535	689005	511521	557354	548554	536930	361283	346235	615723	639847	393847	426538	602408	582230	1.34	252.066	C8 H16 N2 O3 S2	CPD-7546
CPD-7074	neohesperidin	1.47728e+06	1.4803e+06	1.31994e+06	1.09696e+06	1113590	1.02095e+06	537082	419833	281157	315725	120951	298004	1	933514	304443	1	1	1	1.78026e+06	1.76617e+06	1.74968e+06	1.71735e+06	1.77978e+06	1.69792e+06	1.66088e+06	1.61722e+06	1641692	1.63465e+06	1.65082e+06	1.67376e+06	1.86861e+06	1.8187e+06	1.80467e+06	1.78597e+06	1.75201e+06	1.69366e+06	25.41	610.189	C28 H34 O15	CPD-7074
CPD-7080	ponciretin	206986	209995	111090	92545.1	123054	572010	178224	171823	136513	1	1	1	1	1	1	553838	199101	121905	141625	130267	89902.4	188940	119006	119469	126463	114301	232783	85995.6	114889	109028	82032.5	178016	119268	255677	195519	193966	8.01033	285.078	C16 H13 O5	CPD-7080
CPD-8084	1-18:3-2-18:2-digalactosyldiacylglycerol	11375702	1	9341730	7.83943e+06	8414845	8.07107e+06	5.08043e+06	1	3.9609e+06	1	1.71158e+06	1	1	1	3.93394e+06	4.08261e+06	1	1	11966459	11798367	1	1	1	13942498	1	17533636	17645386	17838232	1	16771994	1	16964278	1	1	10631656	10343145	21.1	938.606	C51 H86 O15	CPD-8084
CONIFERYL-ALCOHOL	coniferyl alcohol	108604	268545	121411	125814	225681	94389.4	103342	76961	78728	1	1	1	1	1	1	191704	161143	1	262904	268245	239519	245125	259712	243832	223037	215981	206986	197778	219679	220765	230478	239157	271692	250973	253062	1	13.1489	180.08	C10 H12 O3	CONIFERYL-ALCOHOL
CPD-8192	demethylsuberosin	136421	137317	81653.9	1	1	1	1	1	1	1	81024.9	1	1	1	1	1	1	1	199237	186785	236617	233371	201032	195366	107827	117119	138314	128757	88458.2	91584.2	204589	211125	187293	193122	164328	150028	13.54	230.096	C14 H14 O3	CPD-8192
CPD-7416	lactucaxanthin	2103192	2.09528e+06	305090	159395	1.26778e+06	1.17384e+06	294178	218444	1	1	912287	105031	1	1	234572	1	1	1	1386849	1.21959e+06	1.81109e+06	1.71143e+06	956985	936397	803565	810251	1.7909e+06	418054	1.08205e+06	1.02368e+06	170719	484340	988484	291224	1	2.12778e+06	21.1979	568.434	C40 H56 O2	CPD-7416
CPD-8155	pheophytin a	3.56461e+06	19169880	2.76767e+06	1.62307e+06	3.80778e+06	1.51921e+06	864823	686776	745806	238598	569734	436913	1	348362	4144468	1	1	1	29707678	11419337	11974978	7167332	13642203	11495654	8432464	5.30609e+06	1	8.07738e+06	7.57972e+06	8798766	28198624	1.60152e+06	43839576	1468222	8266288	3463275	28.61	870.577	C55 H74 N4 O5	CPD-8155
DESMOSTEROL-CPD	desmosterol	1.63965e+06	1.59193e+06	1.53814e+06	1.22338e+06	659130	618260	708013	617758	294000	177106	421689	1	1	1	421168	1.27404e+06	1	1	2.52534e+06	2.51246e+06	1.16193e+06	1.14078e+06	1.2048e+06	1164509	1.9706e+06	2041178	549588	554300	1.81393e+06	1.81105e+06	978999	950984	1.94982e+06	2.0531e+06	1.35243e+06	1.26828e+06	14.6	384.341	C27 H44 O	DESMOSTEROL-CPD
COA-GROUP	a coenzyme-A group	195635	1	1	1	1	1	1	1	1	1	1	1	1	1	1	1	1	1	147322	143154	339803	334084	135933	138823	1	365926	537593	1	1	1	185971	180195	1	243528	1	221566	9.61385	763.106	C21 H32 N7 O16 P3 S	COA-GROUP
CPD-12917	4alpha-hydroxymethyl-5alpha-cholesta-7,24-dien-3beta-ol	277508	282289	373428	308172	201902	187439	115068	92117.4	1	1	1	85604.4	1	1	1	1	1	1	496650	445637	344657	336979	406617	400192	420490	440042	431251	456440	587161	577298	350489	361138	346509	333265	269089	280835	22.58	414.354	C28 H46 O2	CPD-12917
CPDQT-520	phosphatidylglycerophosphate (1-octadecenoyl(9Z), 2-palmitoyl)	1	1	1	1	1	1	1	1	1	1	1	1	1	1	1	1	1	1	1	1	329469	297186	298666	294458	199507	221298	286888	285662	205284	186889	118968	135402	185303	172567	1	1	19.48	825.465	C40 H75 O13 P2	CPDQT-520
CPD-2186	1-alpha-linolenoyl-2-(3E)-hexadecenoyl-phosphatidylglycerol	1	1	1	1	1	1	1	1	1	1	1	1	1	1	1	1	1	1	673643	666894	157639	871729	734217	843199	1	409542	758334	730612	505900	501255	91140.4	748793	733126	683723	1	1	17.67	741.463	C40 H70 O10 P	CPD-2186
CPD-3710	cytidine 2'-monophosphate	496485	512297	552125	501913	419632	407567	219524	172320	1	1	1	1	1	1	1	370919	455000	162143	1.15532e+06	843121	815300	793932	1	640771	491726	522096	534898	766390	660319	631839	525272	482961	522115	572282	583728	560121	1.51	321.044	C9 H12 N3 O8 P	CPD-3710
CPD-9583	(6-hydroxy-indol-3-yl)acetyl-L-valine	614322	622738	544974	551069	176304	396690	139818	106724	124057	1	1	1	1	1	1	1	1	83404.4	587549	104482	342171	556878	657679	647740	682742	688520	619791	586148	660583	666714	551141	516060	676615	687324	613714	650330	1.7075	289.125	C15 H17 N2 O4	CPD-9583
CPD-10258	dihydrosorgoleone	399060	364695	232650	203739	248838	230970	96095.9	87344.5	1	1	92369.2	1	1	1	71436	256956	1	1	358642	334248	266779	334697	406570	299265	472474	451912	255614	257470	349037	344825	216179	234448	428319	443338	211629	221547	16.1	344.239	C22 H32 O3	CPD-10258
N-NITROARGININE	N-nitro-L-arginine	652526	645942	574385	530448	578327	562091	392128	299625	661214	135636	124056	1	1	1	1	644268	1	1	531120	494536	413650	404604	490219	495710	630441	642987	498973	506905	554452	564087	518790	497591	686918	685531	537540	522936	6.92	219.1	C6 H13 N5 O4	N-NITROARGININE
CPD-10450	2-amino-4,6-dinitrotoluene	169714	156948	161797	153623	189848	179061	107260	1	119629	1	1	1	1	1	1	317738	1	1	184771	243787	1	1	1	278578	189133	172312	460360	428280	166526	149598	215598	1	1	287668	223924	232823	5.58545	198.053	C7 H8 N3 O4	CPD-10450
CPD-10077	afrormosin-7-O-glucoside	492436	505456	387360	311949	447313	430462	173615	682351	846426	479346	570464	231342	1	237367	425229	386806	1	1	227010	247527	359269	367650	312513	325240	305176	287770	472938	456464	288547	304938	244900	236942	276010	291282	285355	269536	3.81515	460.14	C23 H24 O10	CPD-10077
CPDQT-299	8-(methylsulfinyl)octyl-glucosinolate	1	1	135130	1	93880.5	1	1	1	1	1	1	1	1	1	1	154947	1	1	1	1	118363	106436	1	97656.4	1	1	171366	167941	1	1	120341	127678	1	1	118239	132859	9.29	492.113	C16 H30 N O10 S3	CPDQT-299
CPDQT-34	2-[(6'-methylsulfanyl)hexyl]malate	573849	599744	121597	541477	496432	491520	230028	197950	142991	87597.3	1	1	1	1	154446	647063	1	1	144065	133558	120342	621787	110981	121150	125077	126780	556964	96307.1	605407	99833.8	1	595173	123756	118161	116302	572946	11.4335	262.084	C11 H18 O5 S	CPDQT-34
CPD-11685	quercetin 4'-O-glucoside	6502691	6500161	4720189	4.02707e+06	5370801	5.30408e+06	1.90304e+06	1.56407e+06	3.98034e+06	1.03034e+06	272405	195967	1	1	498176	5796037	1	1	2.5907e+06	2.45368e+06	4190437	4.10711e+06	2.56486e+06	2468809	2414593	2.40786e+06	5053467	5.07437e+06	2.72838e+06	2.65817e+06	3.20427e+06	3.18714e+06	2.26356e+06	2.27216e+06	2950724	2.94043e+06	7.96	463.087	C21 H19 O12	CPD-11685
CPD-4405	glyceollin I	640470	567177	523911	476727	446867	479573	225861	173286	1	1	1	1	1	1	1	445964	499867	135514	239061	259442	231789	178767	137212	177520	184659	1	315256	354261	1	1	247822	260255	1	1	237151	259314	1.4	338.121	C20 H18 O5	CPD-4405
CPD-12328	3-phenylpropionaldoxime	138244	143560	156802	163267	1	1	1	1	169438	89217.1	1	1	1	1	1	175226	1	1	311545	298893	454268	463439	364303	362611	204836	209276	377835	373387	108003	123792	441101	475239	234840	213473	410952	405234	3.18	149.084	C9 H11 N O	CPD-12328
CPD-9524	desoxyhemigossypol	301635	292872	284616	278811	196761	208414	115970	93462.3	112967	1	1	1	1	1	1	280521	282842	1	462518	439607	420819	409511	431909	420254	363088	360955	432539	450975	274781	313844	423268	430306	388259	396655	397454	414247	1.27	244.108	C15 H16 O3	CPD-9524
CPD-8712	neoabietic acid	1.59772e+06	1.57535e+06	1.46358e+06	1227579	801171	737884	683171	524578	306141	176191	250051	1	1	1	461011	1.23564e+06	1	1	2.10236e+06	2034341	1.06208e+06	1.08056e+06	1.34825e+06	1.3626e+06	1.88398e+06	1.84838e+06	1	1090634	1.48848e+06	1.48881e+06	1.16036e+06	1.15549e+06	1.51446e+06	1.49576e+06	1.34922e+06	1.32008e+06	18.18	301.214	C20 H29 O2	CPD-8712
CPD-8699	(+)-isopimara-7,15-diene	1	1	1	1	1	1	1	1	1	1	1	1	1	1	1	1	1	1	118001	1	176153	164482	138304	139791	134036	1	110423	111808	133973	128896	1	1	1	124280	1	1	13.11	272.256	C20 H32	CPD-8699
CPD0-1815	1,3-dioctanoylglycerol	274713	277839	274963	238534	240131	204851	1	1	1	1	97258	1	1	1	1	271959	1	1	469334	376774	504163	477438	473929	467001	280791	283100	327734	296602	286068	264850	300746	299274	319763	297600	265879	275170	14.79	330.24	C18 H34 O5	CPD0-1815
CPD0-1763	1,2-dioctanoyl-3-methyl-1,2,3-butanetriol	1.91752e+06	1.58902e+06	1.56808e+06	3.36476e+06	1.13576e+06	1	442019	293129	284523	110246	547883	188903	1	944923	297489	2.84494e+06	1	1	1.20904e+06	1.13331e+06	894505	887008	959810	1.73985e+06	1.13166e+06	1.09986e+06	1.42111e+06	1.40757e+06	3.84193e+06	3.07706e+06	1.37371e+06	1406812	1.65175e+06	2.0776e+06	1.59581e+06	1.91478e+06	16.475	372.288	C21 H40 O5	CPD0-1763
CPD-10081	afrormosin-7-O-glucoside-6''-O-malonate	2.36143e+06	2.33877e+06	2.20995e+06	1.99614e+06	2527594	2538099	989388	826497	849798	467994	640952	284603	1	270375	720939	2840390	1.76212e+06	609032	1392447	1.40386e+06	1.17703e+06	1.15193e+06	2900957	2.68571e+06	2.44763e+06	2.38849e+06	2774717	2662626	1.80648e+06	1.84988e+06	1237245	1.19743e+06	1	1.47652e+06	2.04482e+06	2002714	1.27	545.14	C26 H25 O13	CPD-10081
CPD-4579	4alpha-hydroxymethyl-5alpha-cholesta-8,24-dien-3beta-ol	277508	282289	373428	308172	201902	187439	115068	92117.4	1	1	1	85604.4	1	1	1	1	1	1	496650	445637	344657	336979	406617	400192	420490	440042	431251	456440	587161	577298	350489	361138	346509	333265	269089	280835	22.58	414.354	C28 H46 O2	CPD-4579
CPD-8676	celosianin II	1.17972e+06	1.17615e+06	914890	750920	949595	913096	377764	335384	362896	231596	275295	1	1	93807.1	248184	1071682	905543	329169	637770	686840	644048	618688	1853123	1.79895e+06	1.7255e+06	1.71638e+06	1.79302e+06	1.77879e+06	1.0237e+06	1.03205e+06	724739	753996	838706	801080	1191497	1.17025e+06	1.37	900.215	C40 H40 N2 O22	CPD-8676
CPD-9367	(-)-sativan	44160720	44652044	40215888	38953096	32612856	33376116	21623932	18554020	20694058	12296811	13381092	5303821	97483.6	4934840	9036744	34937056	36179644	14191643	60320360	62115736	50421056	48627476	48776820	46464524	50417500	50881532	37356644	37680016	48085216	48653208	49452608	50340712	50693100	49972368	48605784	49276872	1.34	286.118	C17 H18 O4	CPD-9367
CPD0-1029	alpha-D-glucose 1-methylene-phosphonate	474142	601194	650548	420995	484304	455679	217095	138456	598460	1	1	1	1	1	1	676403	1	1	202980	296094	303959	337638	306103	322925	272194	258708	550856	419526	343563	270408	421268	548089	278219	268502	538019	429255	7.88	273.04	C7 H14 O9 P	CPD0-1029
CPDQT-423	methyl indole-3-carboxylate	109763	98473.2	1	1	69680.7	88462.9	1	1	1	1	1	1	1	1	1	97255.9	106325	1	86052.8	96776.2	71958.2	1	100371	85561.3	95132	99868.9	95132	91780.4	78234.1	88190.1	80550.4	81957.2	103564	98945.3	91373.4	81522	1.7	175.061	C10 H9 N O2	CPDQT-423
CPD-225	trans-aconitate	1	1	1	1	1	1	1	1	1	1	1	1	1	1	1	1	1	1	131137	147500	159801	146772	144596	116422	1	1	1	1	1	1	113832	1	1	1	1	119581	1.48	170.996	C6 H3 O6	CPD-225
CPD-19387	allosamidin	179563	181031	206384	180645	167971	182854	84193.8	1	133762	1	87891.8	1	1	1	1	332551	237947	82964.8	619219	471308	609080	601576	213183	207149	189820	459707	231885	239349	125487	124779	157402	142357	96689.5	94847.6	142346	157056	6.09833	622.262	C25 H42 N4 O14	CPD-19387
5-P-BETA-D-RIBOSYL-AMINE	5-phospho-beta-D-ribosylamine	187585	210546	652870	956604	791514	161007	194384	79135.2	103872	1	1	1	1	1	1	1.38332e+06	217272	975304	137487	269559	172881	237933	262641	207186	208896	194071	264106	218736	431574	153783	175107	169204	188739	186960	190437	258162	2.096	228.025	C5 H11 N O7 P	5-P-BETA-D-RIBOSYL-AMINE
CPD0-2099	3,4,-dihydroxybutylphosphonate	197756	232649	232608	281220	205480	227846	1	1	1	1	1	1	1	1	1	234782	301587	1	231064	224055	317704	311316	273006	192890	229380	227321	258887	266827	300885	246660	255842	188731	292376	282689	240103	277619	1.69	169.025	C4 H10 O5 P	CPD0-2099
5-PHOSPHO-RIBOSYL-GLYCINEAMIDE	N<sup>1</sup>-(5-phospho-beta-D-ribosyl)glycinamide	1	1	1	1	1	1	1	1	1	1	1	1	1	1	1	1	1	1	84890.2	72385.5	72333	75056	89836.6	88227.6	79458.5	1	72204.8	79638.4	1	1	1	1	1	1	69751.6	1	0.96	285.044	C7 H14 N2 O8 P	5-PHOSPHO-RIBOSYL-GLYCINEAMIDE
RHAMNOSE	alpha-L-rhamnopyranose	241205	240385	369713	356131	88629.5	86786.3	158868	125205	396246	197652	116464	1	1	1	1	413939	1	1	693858	262651	1.11562e+06	1.06946e+06	877164	838313	509720	528594	855506	884899	260268	243004	1.04066e+06	1.00879e+06	530812	539498	1.00033e+06	944883	4.42667	164.071	C6 H12 O5	RHAMNOSE
CPD-8662	crocetin	81960.8	80673.7	81762.6	1	1	1	1	1	1	1	1	1	1	1	1	1	1	1	97493.9	92744.6	82973.6	1	94043.8	96419.4	127676	107632	95265.8	82855	1	1	79128.2	78613	1	1	75812.2	1	10.49	326.155	C20 H22 O4	CPD-8662
CPD-17420	6-hydroxytyphasterol	206712	236444	194173	173344	90280.4	79557.4	490420	432655	136722	81358.5	91516.7	307603	1	1	1	80736.9	1	1	265171	584011	427997	398373	213064	207288	471978	425014	164556	355540	491017	348129	337862	1	321399	267614	244961	229593	23.39	450.37	C28 H50 O4	CPD-17420
CPD-15004	(3E)-phytochromobilin	1.27071e+06	1.25247e+06	1.33479e+06	1.1879e+06	757731	732735	541988	482968	369496	232396	239769	109795	1	118209	189584	716466	1.08577e+06	453686	1	1	762812	778098	842100	835646	1.23021e+06	1.2489e+06	697860	684586	1.35273e+06	1.38816e+06	993547	1.00117e+06	1	1.31528e+06	1.28555e+06	1.25512e+06	1.26	582.234	C33 H34 N4 O6	CPD-15004
CPD-7196	9-cis-violaxanthin	542987	558816	308734	1.16951e+06	426695	416487	210646	530929	436677	316667	238348	399722	1	1.04631e+06	91704.6	1	1	1	1	634628	1.7913e+06	1.80097e+06	653099	608157	770844	509869	759141	731849	1	445628	2.12521e+06	736950	1.89473e+06	1.85165e+06	534627	320529	23.83	600.423	C40 H56 O4	CPD-7196
PHYTOALEXIN-CMPD	psoralen	475671	499663	387602	368990	421555	435932	208673	1	1	1	1	1	1	1	1	424580	442334	1	316856	290583	670456	652201	298571	202750	244522	250012	295703	156116	514103	508608	1	255907	331082	466377	368361	698091	1.51	186.031	C11 H6 O3	PHYTOALEXIN-CMPD
CPD-8090	1-alpha-linolenoyl-2-linoleoyl-phosphatidylcholine	1.12427e+06	1.15247e+06	844227	688641	1.11744e+06	1.05298e+06	742201	439538	455159	1.00892e+06	163321	543830	1	351752	665550	1	1	1	631636	471083	1.20796e+06	1.20884e+06	1.58545e+06	1442814	1.23098e+06	1.17298e+06	3644480	3689479	1	1.03416e+06	2.1038e+06	1.97508e+06	1832933	1	1.17916e+06	1.20095e+06	23.968	779.557	C44 H78 N O8 P	CPD-8090
CPD-7973	bixin dimethyl ester	895157	878800	921475	809443	550586	528311	413389	357165	206309	129474	371002	1	1	1	334474	979582	1	1	891789	886360	599736	608334	743241	715540	921678	899492	671764	686681	838256	841380	730038	748533	968160	998247	1.00554e+06	932850	16.8	408.231	C26 H32 O4	CPD-7973
CPD-13313	(14E,18E)-lycopadiene	340724	326011	86936.3	77959.4	420731	406179	206044	158577	187669	74546.2	1	1	1	1	1	479343	1	1	204007	203251	437648	428752	493571	489602	483292	504825	894742	901897	71999.9	1	261187	242868	464269	468392	367684	360358	5.29	558.607	C40 H78	CPD-13313
DEACETYLISOIPECOSIDE	deacetylisoipecoside	435309	446273	603359	494927	269827	275489	309395	279360	432113	253157	271088	117754	1	1	169754	677830	793915	290703	769351	779365	1.18147e+06	1.1915e+06	837490	818301	545487	510571	500372	547303	438285	447170	855367	878912	709711	718603	794599	823620	1.33	524.206	C25 H34 N O11	DEACETYLISOIPECOSIDE
CPD-9895	3,4-dihydroxy-5-all-trans-decaprenylbenzoate	1.15205e+06	1161629	1005762	824992	1.08125e+06	1.0208e+06	803858	607259	2.65826e+06	2.05463e+06	2742411	895968	1	149100	3.61483e+06	13562015	1	1	1.80531e+06	1787083	2.31858e+06	2343621	2.29592e+06	2.26661e+06	1.39589e+06	1.4257e+06	2.18782e+06	2.19948e+06	1.50461e+06	1.49789e+06	13431761	1.96956e+06	14375147	2.10079e+06	1260794	1.16939e+06	18.6091	833.645	C57 H85 O4	CPD-9895
CPD-19464	(1S,15R,16S)-4-methoxy-9-azatetracyclo[7.6.1.0<sup>2</sup>,<sup>7</sup>.0<sup>12</sup>,<sup>16</sup>]hexadeca-2,4,6,12-tetraene-5,15-diol	285465	297306	1	1	114491	110138	106866	98245.9	86180.6	1	1	1	1	1	1	113163	121632	1	137822	137898	211227	206611	270246	275213	285262	278957	142122	134821	104939	103007	638136	630242	106123	96196.4	83378.7	148760	8.05889	273.138	C16 H19 N O3	CPD-19464
10-HYDROXYDECANOATE	10-hydroxydecanoate	122030	103290	102365	97797.9	117254	115983	1	1	1	1	1	1	1	1	1	139128	132862	1	101377	101052	110423	100436	118711	114750	99728.4	93431.8	104499	102975	103831	93800.8	121677	128584	114162	105967	98350.8	110533	4.01	187.131	C10 H19 O3	10-HYDROXYDECANOATE
CPD0-1392	cisplatin	85923.2	88510.5	116670	1	1	1	1	1	1	1	1	1	1	1	1	121974	174656	1	1	1	1	1	82730.4	82698.4	1	1	113282	116188	123021	118412	1	1	86959.4	89285.8	1	1	1.95	293.954	Cl2 H6 N2 Pt	CPD0-1392
SUCROSE-6P	sucrose 6<sup>F</sup>-phosphate	136652	134948	210241	170556	108077	114265	1	1	113344	1	1	1	1	1	1	171132	1	1	1	1	167528	156774	175776	159356	76767	74204.2	181193	182200	138677	132180	112240	106018	131203	139155	1	1	7.18	420.072	C12 H21 O14 P	SUCROSE-6P
CPD-9876	(-)-heliannuol A	2.1394e+06	2.1345e+06	1.81615e+06	1.66608e+06	2.35316e+06	2.30022e+06	1276436	1.10555e+06	716748	457845	190385	105420	1	1	869607	2.73538e+06	1	1	1.38451e+06	1.31312e+06	1.5401e+06	1.51809e+06	2.00642e+06	1.94082e+06	2.45655e+06	2.38796e+06	2207198	2.1172e+06	1.67828e+06	1.70498e+06	2.12392e+06	2.12956e+06	2.61578e+06	2.52753e+06	2.14933e+06	2.11927e+06	12.92	250.156	C15 H22 O3	CPD-9876
INDOLE-3-ACETALDOXIME	(E)-(indol-3-yl)acetaldehyde oxime	890220	837083	474306	422229	622996	661587	306658	265468	232988	103862	103921	1	1	1	1	806248	861747	244251	827779	840088	882646	879694	1052327	1.07009e+06	1.05783e+06	1.10712e+06	970336	961626	850119	907896	781259	778074	1.1255e+06	1.19405e+06	730926	733337	1.94	174.077	C10 H10 N2 O	INDOLE-3-ACETALDOXIME
N-ETHYLMALEIMIDE	N-ethylmaleimide	1.51492e+06	1.53129e+06	1.48644e+06	1.44503e+06	1.44769e+06	1.40213e+06	1.03145e+06	863743	669954	384772	459929	187952	1	185160	403153	1551515	1.80794e+06	708760	1	387670	1322235	1273852	1327468	1.24155e+06	1.58409e+06	1	1.13408e+06	1.11568e+06	1.55479e+06	1.51129e+06	1.22826e+06	1.22313e+06	1.66181e+06	1.73982e+06	361871	1.45371e+06	1.34	125.044	C6 H7 N O2	N-ETHYLMALEIMIDE
17-O-ACETYLNORAJMALINE	17-O-acetylnorajmaline	1	1	1	1	1	1	1	1	1	1	1	1	1	1	1	1	1	1	114390	1	1	1	78119.7	79758.2	103412	99249.4	1	1	87018.1	84897.4	1	1	1	1	1	1	4.95	354.202	C21 H26 N2 O3	17-O-ACETYLNORAJMALINE
CPD-1125	(R)-amygdalin	4.18906e+06	7.76809e+06	8.12578e+06	7320106	4.07901e+06	2.15673e+06	1.59894e+06	1.4213e+06	1.21027e+06	747419	746401	358605	1	458516	686409	3.98345e+06	6457661	1.49504e+06	1.53213e+06	4.56657e+06	2.49354e+06	2.36105e+06	2.35423e+06	2.21043e+06	946967	972497	1.78296e+06	1.70714e+06	1.02672e+06	988613	3.03771e+06	3038254	2.42883e+06	2460100	1.31152e+06	1.35076e+06	1.25	457.158	C20 H27 N O11	CPD-1125
CPD-4202	trans-zeatin riboside triphosphate	582716	600131	505265	467691	494104	503649	1	1	471882	1	1	1	1	1	1	599685	1	1	385025	402937	1	1	1	328349	336294	315901	499049	508642	278532	271843	483468	501812	303614	311413	472888	464301	7.87	588.046	C15 H21 N5 O14 P3	CPD-4202
CPD-8082	1-18:2-2-18:2-digalactosyldiacylglycerol	5.39615e+06	5536313	4530108	3835697	1056655	1.01898e+06	2.4013e+06	2.13665e+06	408750	1.45709e+06	808820	2.71908e+06	1	1	448976	1	1	1	268180	273186	287528	6.65833e+06	1	286653	1	8475053	1	8589794	1.60511e+06	1.5544e+06	187103	1.44715e+06	6617297	1	4940753	4.86117e+06	20.4104	940.617	C51 H88 O15	CPD-8082
TREHALOSE	alpha,alpha-trehalose	2.81461e+06	2589307	1.72437e+06	1.59477e+06	1.44895e+06	1.639e+06	878448	830831	973479	550985	551860	181842	1	180335	414789	2148052	1.66088e+06	572168	2930661	2.89598e+06	2170204	2.18868e+06	3.08743e+06	2.98862e+06	2.87899e+06	3.01806e+06	2.55006e+06	2633665	1.9247e+06	1.99447e+06	3.03228e+06	3.16787e+06	2.29416e+06	2.30157e+06	2.97619e+06	2.94013e+06	1.37	342.118	C12 H22 O11	TREHALOSE
CPD1F-132	ent-kaur-16-en-19-oate	1.59772e+06	1.57535e+06	1.46358e+06	1227579	801171	737884	683171	524578	306141	176191	250051	1	1	1	461011	1.23564e+06	1	1	2.10236e+06	2034341	1.06208e+06	1.08056e+06	1.34825e+06	1.3626e+06	1.88398e+06	1.84838e+06	1	1090634	1.48848e+06	1.48881e+06	1.16036e+06	1.15549e+06	1.51446e+06	1.49576e+06	1.34922e+06	1.32008e+06	18.18	301.214	C20 H29 O2	CPD1F-132
CPD1F-129	beta-carotene	1	96810.6	1	1	1	1	1	1	1	1	1	1	1	1	1	157375	1	1	186976	177022	264889	271641	198941	185088	88462.7	1	175411	185530	1	88626.6	211738	216201	185842	204879	83321.1	85286.4	20.0872	536.435	C40 H56	CPD1F-129
AMINO-HYDROXYMETHYL-METHYLPYRIMIDINE-PP	4-amino-2-methyl-5-(diphosphooxymethyl)pyrimidine	2.00307e+06	2.16404e+06	2.05694e+06	2.35838e+06	2108740	2.07915e+06	1.17072e+06	887176	832156	389496	506896	149678	1	171034	156955	1.95429e+06	2.7743e+06	1.0821e+06	2.58211e+06	2.68015e+06	2.8162e+06	2.77974e+06	2.58143e+06	2.57593e+06	2.65949e+06	2568206	2797123	2.70803e+06	2.6984e+06	3211939	2.71705e+06	2.64527e+06	2.556e+06	2.56409e+06	2.72607e+06	2.53368e+06	1.79	295.984	C6 H8 N3 O7 P2	AMINO-HYDROXYMETHYL-METHYLPYRIMIDINE-PP
GLUTARYL-COA	glutaryl-CoA	104852	116232	96058.4	1	1	1	1	1	1	1	1	1	1	1	1	106462	1	1	157311	143571	171074	162512	198338	189166	83178.8	91327.6	143032	133063	94553.7	92743	134209	135859	149071	150793	107558	93108.1	18.11	876.123	C26 H37 N7 O19 P3 S	GLUTARYL-COA
CPD-8077	1-18:1-2-16:2-monogalactosyldiacylglycerol	550173	529872	395328	1	1	400206	1	172192	132698	77758.9	1	188910	1	1	1	1	1	107477	467483	430540	501932	518053	579066	589106	706836	695681	772300	800059	639183	630739	606749	599946	663826	640168	411100	403691	20.54	752.552	C43 H76 O10	CPD-8077
2-METHYL-ACETO-ACETYL-COA	2-methylacetoacetyl-CoA	1	1	1	1	1	1	1	1	1	1	1	1	1	1	1	1	1	1	1	1	100535	86258.3	100175	85061.2	1	1	1	1	1	1	1	1	1	1	1	1	19.09	861.126	C26 H38 N7 O18 P3 S	2-METHYL-ACETO-ACETYL-COA
NAPHTHOL	1-naphthol	135171	128733	134263	139249	134262	129306	1	1	1	1	1	1	1	1	1	158656	163739	1	136714	142134	106102	104374	98384.2	109258	132954	148582	87087.9	91172.3	132125	142359	98186.8	91729.4	169950	149560	136023	141476	1.33	144.058	C10 H8 O	NAPHTHOL
CPD-2461	methylsuccinate	401029	460377	397579	460754	337771	338799	1	1	1	1	1	1	1	1	1	445370	503089	1	342411	227996	337107	278780	309033	222421	229997	287074	362075	342482	332933	359471	158589	177000	379371	388774	1	309444	2.22	130.026	C5 H6 O4	CPD-2461
CPD-12193	ricinoleate	1070138	582033	1.05278e+06	877212	855910	823953	2.61519e+06	273203	1127228	705859	335174	123484	1	1	306834	1121844	1	1	1.06852e+06	6.35795e+06	874034	856461	721006	705368	683407	1.04966e+06	481853	827680	960975	1.02668e+06	1.0088e+06	1.00818e+06	1.12163e+06	840614	636464	4.33516e+06	16.6006	297.244	C18 H33 O3	CPD-12193
CPD-5661	zeinoxanthin	315093	318851	179651	136740	268800	233630	1	1	1	1	1	1	1	1	1	1	1	1	299289	294057	369962	354944	421690	408441	226870	250096	415328	407780	292706	280931	306500	309135	333974	313208	315595	329624	22.19	552.434	C40 H56 O	CPD-5661
CPD-9608	lawsone	736671	739766	144092	136541	658926	667657	280638	205047	342478	127301	101232	1	1	1	1	794354	439382	160198	1	1	570094	532318	899148	841253	680418	633680	875555	860172	195209	171328	467673	448158	627137	643415	433436	432205	2.32	173.021	C10 H5 O3	CPD-9608
CPD-18092	delphinidin 3-O-beta-D-sambubioside	1	1	1	1	1	1	1	1	1	1	1	1	1	1	1	1	1	1	178644	174472	184176	156765	144158	150418	145568	136711	138571	155006	151108	150465	175315	155879	145195	137522	137333	1	1.41	595.12	C26 H27 O16	CPD-18092
CPD0-967	hexanediol 1,6-bisphosphate	118716	124059	120759	1	1	1	1	1	1	1	1	1	1	1	1	1	95066.6	1	169645	221473	197342	202848	189874	166838	159789	156075	182519	161096	155720	170108	176456	184070	124618	160654	151709	145574	1.42	274.004	C6 H12 O8 P2	CPD0-967
CPD-16719	ent-cassa-12,15-dien-2beta-ol	1	1	1	1	1	1	1	1	1	1	1	1	1	1	1	1	1	1	280690	288552	326647	299917	304072	293708	143526	1	143028	1	1	126855	1	104306	1	1	1	1	13.45	288.25	C20 H32 O	CPD-16719
CPD-11714	2-methyl-6-farnesyl-1,4-benzoquinol	71659.2	70630.5	123025	104613	91496.9	1	1	1	1	1	1	1	1	1	1	1	1	1	97456.1	93105.7	96433.1	116152	93396	76878.9	115766	120329	122614	125890	1	82842.6	89739.4	92534.4	102741	102203	1	1	20.67	328.239	C22 H32 O2	CPD-11714
CREPENYNATE	crepenynate	2.5354e+06	569210	635028	539827	411366	1.93323e+06	1312487	1128472	201603	341442	964068	1	1	1	1.14315e+06	795604	1	1	914705	923864	701457	2.55643e+06	624479	612735	591156	612176	453118	454808	545306	554667	464619	454352	606629	609330	585253	553723	11.469	277.217	C18 H29 O2	CREPENYNATE
TTP	dTTP	1	1	1	1	1	1	1	1	1	1	1	1	1	1	1	1	1	1	90386.9	83421.1	112157	114514	1	110535	1	1	1	1	1	1	1	1	1	1	1	1	18.56	477.971	C10 H13 N2 O14 P3	TTP
CPD-8121	icosatetraenoate	219461	214164	233813	184896	106183	91670.2	75005.1	1	1	1	1	1	1	1	1	178958	1	1	409087	391227	266364	273790	275398	262543	313982	312902	195165	192071	263107	256443	192980	199810	220051	224331	229795	230697	18.9	303.231	C20 H31 O2	CPD-8121
HYPOXANTHINE	hypoxanthine	1.46878e+06	1.44078e+06	1122450	1.16221e+06	1.12472e+06	1.14325e+06	695988	592356	510655	259892	320948	89645	1	121705	113477	1.40648e+06	1.58445e+06	472070	1.39558e+06	1.44137e+06	1.31682e+06	1.23778e+06	1.47902e+06	1.43002e+06	1620981	1.59987e+06	2.27054e+06	2.2653e+06	1.74907e+06	1.71384e+06	1.3455e+06	1.38134e+06	1.67266e+06	1.65004e+06	1.34271e+06	1.50658e+06	1.78	136.039	C5 H4 N4 O	HYPOXANTHINE
LUTEOLIN-7-O-BETA-D-GLUCOSIDE	luteolin 7-O-beta-D-glucoside	513237	516447	240238	187170	534506	515694	155006	121616	322465	1	1	1	1	1	1	460122	1	1	266324	236681	338173	324458	247242	250273	325505	321855	581944	570425	224780	210856	297267	304053	290336	292508	351370	334510	7.43	448.1	C21 H20 O11	LUTEOLIN-7-O-BETA-D-GLUCOSIDE
#NAME?	#N/A	479195	455523	458771	427962	540882	526701	283147	235479	173037	1	1	1	1	1	82166.9	1	1	1	411561	403219	351291	364091	465767	449972	516973	514088	409692	409065	372569	338755	344573	379755	530641	504812	393676	424997	10.49	152.12	C10 H16 O	#NAME?
CPD-10507	4-(indol-3-yl)butanoate	1.6922e+06	1.72711e+06	591716	608060	610959	611308	382092	340501	969415	502188	437271	142209	1	1	214149	1.00187e+06	666728	260433	875233	859197	3.84112e+06	3797925	3.32949e+06	3.39195e+06	1.36659e+06	1.33427e+06	1.60369e+06	1.64869e+06	713546	702655	3.31867e+06	3.31525e+06	2.27145e+06	2.24372e+06	1.86744e+06	1.86217e+06	1.35	202.086	C12 H12 N O2	CPD-10507
HYDRPHENYLAC-CPD	(4-hydroxyphenyl)acetaldehyde	636291	1.6399e+06	1.36068e+06	1.17254e+06	800155	566157	1.07839e+06	832886	693346	296675	347816	80720.4	1	100384	112525	910608	1.04011e+06	428336	1.88528e+06	1.86039e+06	1.49859e+06	1.80063e+06	2013371	1.99821e+06	1.74855e+06	1.58579e+06	1.6594e+06	1.74983e+06	1.40052e+06	1.32543e+06	1.41063e+06	1.15545e+06	1.94359e+06	1.89081e+06	1.84658e+06	2005180	1.78	136.052	C8 H8 O2	HYDRPHENYLAC-CPD
246-TRINITROBENZENE	2,4,6-trinitrobenzene	171300	215232	168080	1	1	1	1	1	1	1	1	1	1	1	1	1	1	1	270943	251510	322529	299476	316819	314234	293803	285942	354804	373608	183317	189891	257161	227280	263475	255174	263103	237291	5.3	213.008	C6 H3 N3 O6	246-TRINITROBENZENE
CPDQT-280	glucoraphanin	74738.8	437458	340104	286922	407310	389303	197861	130177	161469	1	1	1	1	1	1	504553	1	1	492725	460879	77579.6	91194.6	562644	546542	539357	548208	593863	564083	367080	374716	99294	94791.8	539352	528047	547486	531382	5.82786	436.032	C12 H22 N O10 S3	CPDQT-280
CPD-12521	beta-D-glucuronate	5559954	5262718	4366679	4304632	4200186	4596826	2.35397e+06	1.94709e+06	1.36148e+06	763260	943396	210783	1	208050	173339	5.98339e+06	5.26908e+06	2.00042e+06	2.78834e+06	2518986	3377969	3468519	2.66529e+06	3051993	3.69402e+06	3.59299e+06	3.59657e+06	3.28614e+06	3934678	4061875	2.38205e+06	2.39609e+06	3.54949e+06	3.50195e+06	3.18279e+06	3.03669e+06	2.24	193.035	C6 H9 O7	CPD-12521
GDP-GROUP	GDP group	622931	597770	521014	466323	379027	375889	1	1	1	1	1	1	1	1	1	658117	622050	1	639532	629660	706708	681515	222109	645406	235715	692636	686273	328426	714837	725413	597766	612163	691186	701069	617395	701325	1.81	441.019	C10 H13 N5 O11 P2	GDP-GROUP
CPD-11779	coumestrol	262288	358201	262147	300436	215148	389365	110165	85464.1	199193	1	1	1	1	1	1	1	238123	1	248224	267300	1	1	236360	215349	219498	211124	307682	417396	232485	557576	1	151950	225036	562365	333076	318966	2.0008	268.04	C15 H8 O5	CPD-11779
INDOLE-3-ACETYL-LEU	(indol-3-yl)acetyl-L-leucine	773290	769001	452944	423739	258823	260385	216169	188169	1	1	1	1	1	1	1	388435	365986	1	1.17e+06	1.14106e+06	240823	217712	713895	671467	760478	728052	264960	1	616905	582717	727035	741454	433400	451462	544332	533321	2.33	287.143	C16 H19 N2 O3	INDOLE-3-ACETYL-LEU
CPD-7165	olivetolate	334242	321313	1	1	244326	272896	135689	92666.6	153481	1	1	1	1	1	1	1	1	1	1	115988	1	114400	109588	213092	1	1	1	1	1	1	1	1	1	1	295098	1	8.96	223.092	C12 H15 O4	CPD-7165
CPD-13085	3,5-didehydroshikimate	326858	287193	293398	1	1	1	1	1	1	1	1	1	1	1	1	1	205518	1	1	1	431550	389420	130168	128692	334045	314194	327508	339102	261735	251667	160537	145756	287387	124130	359167	398965	1.8375	169.01	C7 H5 O5	CPD-13085
CPD-9009	2,4-dichlorophenoxyacetate	88773.3	94625.3	93836.1	73964.8	78598.6	73738.5	187221	1	1	1	1	1	1	1	1	494355	78140.7	1	136031	156362	131255	147324	148515	174859	132785	177302	129693	120095	104282	667012	119578	129842	114376	164868	601133	150006	1.76815	218.96	C8 H5 Cl2 O3	CPD-9009
CPDQT-436	4-methoxy-3-indolylmethylamine	167365	169839	508546	221222	531395	555004	304133	277551	312022	143618	181571	1	1	1	135010	598365	649992	256846	392070	410653	592077	578946	443875	447604	250269	259826	469531	471226	429446	445383	570002	570448	293247	271949	519172	507974	2.40091	177.103	C10 H13 N2 O	CPDQT-436
CPD-511	pantetheine	404843	387814	570069	671416	299717	308552	254864	230353	165614	1	1	1	1	1	1	629615	174164	1	158716	173595	74603.4	81732.2	162539	159134	99627.3	105254	97242.4	99782.6	295030	296692	135515	130824	92639.5	336358	253846	255478	1.98759	278.129	C11 H22 N2 O4 S	CPD-511
CPD-263	(-)-trans-isopiperitenol	479195	455523	458771	427962	540882	526701	283147	235479	173037	1	1	1	1	1	82166.9	1	1	1	411561	403219	351291	364091	465767	449972	516973	514088	409692	409065	372569	338755	344573	379755	530641	504812	393676	424997	10.49	152.12	C10 H16 O	CPD-263
10-HYDROXYDIHYDROSANGUINARINE	10-hydroxydihydrosanguinarine	890251	907545	543508	483528	471059	443459	277273	251409	1	285392	578001	1	1	1	242729	672224	1	1	1.22402e+06	1.17038e+06	1384732	1.33289e+06	1.21085e+06	1.1818e+06	783929	772488	896744	897842	619245	606480	1.29178e+06	1.28956e+06	1209429	1.21591e+06	1.02474e+06	1.00661e+06	13.55	349.095	C20 H15 N O5	10-HYDROXYDIHYDROSANGUINARINE
CPD-9887	(-)-heliannuol E	94507.2	100277	161533	160402	149605	150249	1	1	102289	1	1	1	1	1	1	111467	1	1	1	1	1	1	324388	314027	193612	190605	257502	242076	145479	118694	133218	1	93422.6	1	127340	124693	12.541	248.141	C15 H20 O3	CPD-9887
CPD-4616	dihydrozeatin-9-N-glucoside	138206	130117	201970	175348	136405	124800	1	1	130888	1	1	1	1	1	1	234455	1	1	1	1	132744	124364	148961	151362	84107.5	87793.4	186657	146460	97999.2	95988.6	84152.1	92645.6	115441	106423	1	1	8.31636	383.179	C16 H25 N5 O6	CPD-4616
CYCLOARTENOL	cycloartenol	995195	976497	850998	656533	622536	561709	196264	120002	1	1	1	145177	1	1	1	1	1	1	872905	865933	1.02126e+06	947700	747841	745349	743470	750014	1.10266e+06	1056812	684398	699832	576179	721401	573691	865871	650380	609824	22.8	426.388	C30 H50 O	CYCLOARTENOL
CPD-16771	3beta-hydroxycostunolide	94507.2	100277	161533	160402	149605	150249	1	1	102289	1	1	1	1	1	1	111467	1	1	1	1	1	1	324388	314027	193612	190605	257502	242076	145479	118694	133218	1	93422.6	1	127340	124693	12.541	248.141	C15 H20 O3	CPD-16771
CPD-3942	(+)-6a-hydroxymaackiain	77768.8	78921.1	1	1	1	1	1	1	1	1	1	1	1	1	1	1	86106.5	1	231198	124845	258944	225763	103238	89961.3	101398	87145.4	1	1	96459.4	74874.2	192511	90508.4	83645.9	92875.1	98197.4	96956.8	1.2	300.063	C16 H12 O6	CPD-3942
CPD-6484	methylchavicol	461910	482720	553354	481313	487916	475056	262599	201024	1	1	1	1	1	1	1	561253	313801	1	293172	292802	325283	335362	325623	329965	305291	318824	460424	412370	380682	368449	246180	242585	360098	398175	316765	313216	4.72	148.089	C10 H12 O	CPD-6484
CPD-14038	(-)-bornyl-diphosphate	259184	261559	301922	284976	351436	345731	141177	105508	451858	1	1	1	1	1	1	499985	1	1	225586	242238	509459	505248	383626	412697	187886	189142	445191	437131	182286	190187	387553	385407	283293	268445	443897	430304	5.83	311.04	C10 H17 O7 P2	CPD-14038
CPD-9296	3-vinyl-[4H]-1,2-dithin	197437	97183.9	130111	670935	834287	155609	430678	1	406162	1	1	1	1	1	1	185751	89715.5	1	194245	209008	197253	180240	194505	136966	81533.5	136500	114801	102735	1	111686	72912.6	138552	103141	145011	150410	153390	1.05815	144.005	C6 H8 S2	CPD-9296
CPD0-1245	D,L- gamma-hydroxyphosphinothricin	1337622	1.34534e+06	951203	868920	1.31643e+06	1	552653	450152	1	179081	90656.6	1	1	1	1	1.16035e+06	900774	1	624798	634116	1.04682e+06	1.02367e+06	765501	759684	739178	748707	1.23918e+06	1214166	638078	634865	840155	847676	781965	798824	893477	865218	4.21	196.037	C5 H11 N O5 P	CPD0-1245
CPD-9275	allicin	213051	1.21163e+06	130111	892962	1.03967e+06	155609	481127	1	505121	177002	1	1	1	1	1	181440	89714.5	1	2896661	2.7992e+06	1.72814e+06	177242	2.47222e+06	136966	81533.5	136500	114801	102735	1.61019e+06	1.64693e+06	1.69652e+06	138552	1.65518e+06	1.58042e+06	1.78597e+06	1.88856e+06	1.37793	162.02	C6 H10 O S2	CPD-9275
undecaprenyl	all-trans-undecaprenyl group	1	1	1	1	1	1	1	1	1	1	1	1	1	1	1	1	1	1	93456.1	103020	87145.2	84213.7	86916.1	85284.8	74571.6	80765	84885.1	104204	94007.5	107947	1	1	1	1	86232	1	1.06	750.712	C55 H90	undecaprenyl
CPD-6955	p-coumaroyltriacetic acid lactone	635444	641944	579819	544240	699184	707214	273748	210400	212110	1	1	1	1	1	1	785337	586509	1	345042	471880	357649	356511	741431	151808	652447	633562	677890	671366	523635	537552	425752	433831	432079	424681	557613	513969	1.47	271.062	C15 H11 O5	CPD-6955
TRIS	tris	464179	292885	105358	122588	141206	136304	1	73636.9	1	1	1	1	1	1	1	319418	253055	1	127346	95826.3	97700.7	111914	131554	133641	145943	133224	88304.3	1	101086	107013	151539	149029	169312	154672	178257	205789	1.19	122.083	C4 H12 N O3	TRIS
5-HYDROXY-FERULIC-ACID	5-hydroxyferulate	1	1	1	1	1	1	1	1	1	1	1	1	1	1	1	1	1	1	482649	485252	569151	581754	522617	503639	537813	528528	550934	525207	1	1	356493	371840	1	1	454191	496065	2.18	209.05	C10 H9 O5	5-HYDROXY-FERULIC-ACID
CPD0-1467	gabaculine	1.26661e+06	1.24384e+06	1.17472e+06	1.18451e+06	718488	735130	433470	384360	982591	488888	545192	136942	1	1	278772	1382902	1063937	395224	1.02904e+06	1032627	1.72971e+06	1.7286e+06	1.49722e+06	1.45987e+06	997161	1.02306e+06	960577	965573	590530	564347	1.56019e+06	1.59655e+06	1.13315e+06	1.0999e+06	1.29369e+06	1.27099e+06	1.32	139.06	C7 H9 N O2	CPD0-1467
CPD-12045	alpha-L-arabinofuranose	775849	945284	579636	574751	596012	574696	451748	346404	279564	121225	132710	1	1	1	1	704820	978007	334308	485866	473614	307854	299420	380046	343468	667093	642803	449281	449129	510895	627475	483017	400344	646479	656217	458600	598812	1.77	150.056	C5 H10 O5	CPD-12045
CPD-13098	22-oxo-docosanoate	1.68655e+06	1.70901e+06	1.6862e+06	1.39576e+06	1.50639e+06	1.44211e+06	982264	802034	575752	395695	555046	118620	1	1	699004	1.73069e+06	1	1	2.41734e+06	2.46223e+06	3.09138e+06	3.16588e+06	2.80302e+06	2.7428e+06	1.58866e+06	1.6289e+06	2.08535e+06	2058576	1712958	1.78002e+06	2502746	2.47846e+06	2.00507e+06	1.97472e+06	1791661	1.78515e+06	19.61	353.307	C22 H41 O3	CPD-13098
5-ALPHA-CHOLESTA-724-DIEN-3-BETA-OL	5alpha-cholesta-7,24-dien-3beta-ol	1.63965e+06	1.59193e+06	1.53814e+06	1.22338e+06	659130	618260	708013	617758	294000	177106	421689	1	1	1	421168	1.27404e+06	1	1	2.52534e+06	2.51246e+06	1.16193e+06	1.14078e+06	1.2048e+06	1164509	1.9706e+06	2041178	549588	554300	1.81393e+06	1.81105e+06	978999	950984	1.94982e+06	2.0531e+06	1.35243e+06	1.26828e+06	14.6	384.341	C27 H44 O	5-ALPHA-CHOLESTA-724-DIEN-3-BETA-OL
CPD-15476	8-hydroxy-salvigenin	395645	403734	356719	325795	332874	323376	180033	144352	106813	1	1	1	1	1	1	412392	409829	116663	307144	298384	309527	317988	340487	322370	339060	306533	415525	411973	342474	332418	278590	293629	369564	335867	287731	287159	1.85	344.092	C18 H16 O7	CPD-15476
CPD-12165	tephrosin	516647	516673	427987	353242	373862	359998	233248	210402	409024	211128	1	1	1	1	90645.8	481666	1	1	648930	635958	685513	685757	609461	617525	617201	615946	584245	577566	527019	515826	875550	885378	839350	839614	686628	677800	10.46	410.138	C23 H22 O7	CPD-12165
CPD-302	D-aspartate	97826.2	78906.1	77492.3	94074.9	371625	80672	1	205625	177007	1	1	1	1	1	1	123615	74532.8	186130	150456	127937	119816	140587	120962	107281	121261	124638	110221	90363.7	102094	124385	112679	102222	104140	127634	77798.4	89086.6	0.96	132.027	C4 H6 N O4	CPD-302
CPD-15699	aldehydo-L-arabinose	775849	945284	579636	574751	596012	574696	451748	346404	279564	121225	132710	1	1	1	1	704820	978007	334308	485866	473614	307854	299420	380046	343468	667093	642803	449281	449129	510895	627475	483017	400344	646479	656217	458600	598812	1.77	150.056	C5 H10 O5	CPD-15699
[truncated: 1,746 more rows]
