# Supplementary material for: Integrated multi-omic approach reveals the effect of a Graminaceae-derived biostimulant and its lighter fraction on salt-stressed lettuce plants
Source: Sci Rep. 2024 May 10;14:10710. doi: 10.1038/s41598-024-61576-4 (PMC11087557; doi:10.1038/s41598-024-61576-4)
Supplement: Supplementary file 4 — Supplementary Table S4. [file 41598_2024_61576_MOESM4_ESM.xlsx]

## Sheet: Foglio1
Compound	name	Log FC [P] vs [C]	Log FC [F3] vs [C]
CPD-7965	gentiodelphin	-0.525108	-1.3446
CPD-13328	trans-6-hydroxyferuloyl-CoA	4
CPD-8160	1-18:1-2-16:0-digalactosyldiacylglycerol		-0.658864
CHLOROPHYLL-A	chlorophyll a	-1.85625	-4
CPD-7006	tetrahydrogeranylgeranyl chlorophyll a	0.967813
CPD-8178	pheophytin b	-3.00073	-3.16963
2-AMINOBENZOYL-COA	anthraniloyl-CoA	-4	-4
CPD-17635	(2R)-ethylmalonyl-CoA	-0.608173	-0.447821
CPD-7864	ternatin C5		-0.674797
CPD-8177	protochlorophyll a	1.14899
CPD-9610	all-trans-decaprenyl diphosphate	3.91874	3.29489
CPD-9871	6-methoxy-3-methyl-2-all-trans-decaprenyl-1,4-benzoquinol	-1.33618	-1.94819
CPDQT-520	phosphatidylglycerophosphate (1-octadecenoyl(9Z), 2-palmitoyl)		-1.00683
PROPIONYL-COA	propanoyl-CoA	-0.0960731	-4
CPD-12102	(20S)-ginsenoside Rg3	2.88943
CPD-9898	3-methoxy-4-hydroxy-5-all-trans-nonaprenylbenzoate		2.04197
1-183-2-183-SN-GLYCEROL-PHOSPHOCHOLINE	1-alpha-linolenoyl-2-alpha-linolenoyl-phosphatidylcholine	1.41481	1.10001
CPD-8073	1-18:2-2-16:0-monogalactosyldiacylglycerol	0.74741
CPD-8290	1-18:0-2-18:2-phosphatidylethanolamine	-1.95709	-1.98977
2-METHYL-6-SOLANYL-14-BENZOQUINONE	2-methyl-6-all-trans-nonaprenyl-1,4-benzoquinol	-4	-4
CPDIO2-6	1-16:0-2-18:2-diacylglycerol-trimethylhomoserine	3.62159	3.16138
CPD-9212	beta-solanine	1.49008	1.25962
CPD-8369	1-linoleoyl-2-palmitoleoyl-sn-glycerol 3-phosphate		-1.7232
CPD0-1422	dipalmitoyl phosphatidate		-1.36259
CPDQT-523	brassinolide-23-O-glucoside	-2.67891	-2.74376
CPD-19387	allosamidin	-0.898956	-1.69525
CPD-15977	1,2-dioleoylglycerol	0.749005
CPD-20427	4',4'-dihydroxyadonixanthin	2.47491	1.40426
CPD0-1088	CHAPS	1.87993	1.29998
PROTOHEME	protoheme	-4	1.06283
BERBAMUNINE	berbamunine	1.04377	0.958965
CPD-12423	2-sinapoyloxy-3-butenylglucosinolate	-1.57581	-1.36597
GDP-4-DEHYDRO-6-DEOXY-D-MANNOSE	GDP-4-dehydro-alpha-D-rhamnose	-0.591108	-0.420914
CPD-7849	adonirubin	1.79982	2.03705
DEACETYLISOIPECOSIDE	deacetylisoipecoside	-0.784571
CPDQT-435	(glutathion-S-yl)-4-methoxy-3-indolylmethylisothiocyanate	-0.641782
CPD-15042	pumiloside	0.728434	0.544724
CPD-14817	emetine		0.860148
CPD-724	6alpha-hydroxy-castasterone	-0.897165	-0.88677
CPD-634	castasterone	-1.27458	-1.07412
CPD-9482	soyasapogenol E	0.712164
CPD-13510	sakuranin	0.725984
CPD-718	3-dehydroteasterone	-1.2306	-1.42339
THF	5,6,7,8-tetrahydrofolate	0.620132
CPD-4573	30-oxolanosterol		4
CPD0-1594	2,4-diamino-6-ethyl-5,3'-(2-trifluoromethyl-4-sulphonamidophenoxy)prop-1'-yloxypyrimidine		-0.741247
ONONIN	ononin	0.741957	0.532876
CPD-7727	beta-D-glucopyranosyl abscisate		1.06495
CPD-15836	alpha-tocotrienol	-0.713096
CPD-9441	sophoraflavanone G	1.5678	1.15857
CPD-711	(6alpha)-hydroxycampestanol		0.720277
CPD0-1325	P1-uridyl-P2-methyl diphosphate		4
17-O-DEACETYLVINDOLINE	17-O-deacetylvindoline	1.73943	1.76351
CPD-14833	narcotine hemiacetal	0.721643	0.742782
O-SINAPOYLGLUCARATE	O-sinapoylglucarate	0.811315
CPD-4580	4alpha-formyl-5alpha-cholesta-8,24-dien-3beta-ol	-1.68855	-1.99509
CPD-7051	trifluoperazine	0.662598	0.36235
5-P-NITROPHENYLTHIOADENOSINE	5'-(p-nitrophenyl)thioadenosine	-0.880845	-0.364939
CPD-710	campestanol	1.38411	1.35515
CPD-8143	6-O-beta-D-glucosyl-6-hydroxyflavone	0.980067	0.860758
CDP	CDP		5.6321
CPD-7111	colupulone		-0.806066
CPD-4607	benzyladenine-7-N-glucoside		-0.609848
CPD0-1761	1,2-dioctanoyl-1,2,6-hexanetriol	-0.596466	-0.613224
CPD-18755	(-)-5'-demethylyatein	-0.640258	-1.09126
CPD-14846	6-hydroxy-allocryptopine	-0.953191	-1.28645
CPD-649	sphinganine 1-phosphate	1.07876	0.81376
CPD-13368	all-trans-10'-apo-beta-carotenal	1.50939
CPD-12621	4-(indol-3-yl)butanoyl-beta-D-glucose	3.59096	3.61171
OROTIDINE-5-PHOSPHATE	orotidine 5'-phosphate	0.589434
CPD-9194	10beta,14beta-dihydroxytaxa-4(20),11-dien-5alpha-yl acetate	0.887466	0.654105
CORTISONE	cortisone	-1.24822	-1.30637
GUAZATINE	guazatine	-4	-4
CPD-16717	1-stearoyl-sn-glycerol	-0.912387	-1.91158
CPD-11235	(-)-jasmonoyl-L-phenylalanine		-0.652644
CPD-15281	1-O-feruloyl-beta-D-glucose	-2.17153
TETRAHYDROPALMATINE	(S)-tetrahydropalmatine	-0.452126	-0.960456
CPD-9442	leachianone G	-0.481354	-0.757916
CPD-9592	1-(2-oxindole-3-acetyl)-beta-D-glucose	2.69186	3.00834
CPD-19812	(+)-7-epi-12-hydroxy-12-oxojasmonoyl-L-isoleucine	1.11247	0.815316
CPD-12400	(E)-1-(L-cysteinylglycin-S-yl)-N-hydroxy-omega-(methylsulfanyl)heptan-1-imine	0.95765
CPD-9195	ampicillin		2.50842
10-HYDROXYDIHYDROSANGUINARINE	10-hydroxydihydrosanguinarine	-0.633704
CPD-11776	camptothecin		2.02475
CPD0-1759	sn-1,2-di(2-propylpentanoyl)glycerol	-0.452018	-0.641135
CPD0-1403	5'-[(3-aminopropyl)methylamino]-5'-deoxyadenosine	-0.663728	-0.601334
CPD-11641	4-methylumbelliferyl glucoside	0.799515
CPD-6644	wighteone	-0.47956	-0.758933
CPD0-1591	5-[[4-methoxy-3-(phenylmethoxy)phenyl]methyl]-2,4-pyrimidinediamine	0.678806	0.594495
VINORINE	vinorine	-0.790482
CPD0-1815	1,3-dioctanoylglycerol	-0.573578	-0.67936
CPD-15006	1-O-vanilloyl-beta-D-glucose		1.7198
CPD-14947	7,3'-dimethylquercetin	-0.606773
CPD0-1252	dihydro-10-thiopteroate	-0.590974
CPD-13610	3-dehydrosphinganine (C20)	-0.678606	-0.593533
CMP-GROUP	CMP group	-0.629586
CPD-3710	cytidine 2'-monophosphate		-0.645011
CPD-20039	(3R,4R)-7,2,4,2'-tetrahydroxy-4',5'-methylenedioxyisoflav-3-ene	-0.816499	-0.460038
CPD-11555	octoketide	-1.53039
CPD-15799	(S)-norreticuline	-0.691179
CPD-4241	norajmaline		-1.05985
CPD-14649	carlactone	-0.711865	-1.56199
CPD-7661	nordihydroguaiaretate		-2.84265
6-O-METHYLNORLAUDANOSOLINE	(S)-6-O-methylnorlaudanosoline	-1.22598	-0.890564
CPD-19429	hemanthamine	-5.16143	-5.35759
CPD-10500	peonidin	0.138481	-4
CPD-13245	8-anilinonaphthalenesulfonate	-1.45752	-1.27377
CPD-14769	5,8,11,14-icosatetraynoate	-0.205412
CPDQT-408	(E)-1-(L-cystein-S-yl)-N-hydroxy-omega-(methylsulfanyl)heptan-1-imine	-0.89945
CPD-7770	uniconazole-P	-0.668415	-0.577318
CPD-8691	abieta-7,13-dien-18-ol	-1.00778	-1.52808
CPD0-1152	N-pentylpantothenamide	-1.24464	-1.31288
CPD-17643	1,18-octadecane-diol	-4	-4
CPD-17644	(9Z)-octadec-9-ene-1,18-diol	-0.851557	-1.70527
MORPHINONE	morphinone		1.13941
CPD-14528	2-phenylethyl beta-D-glucopyranoside		1.13941
CPD0-1625	methylene blue	0.835982	0.920049
CPD-3521	prunetin	-1.16182	-1.05576
RISEDRONATE	risedronate		-0.684469
CPD-19487	3-carboxy-10-(methylsulfanyl)-2-oxodecanoate	1.95581	1.99914
ZOLEDRONATE	zoledronate	-0.508937	-0.66606
CPD0-889	N-(4-aminobenzoyl)-L-glutamate	-1.60063	-1.18954
CPD-13647	4-coumaroylhexanoylmethane	0.919246	0.769248
CPD-19488	3-carboxy-9-(methylsulfanyl)-2-oxononanoate		4
CPD0-1342	5-mercaptodeoxyuridine	-1.71223	-1.26418
CPD-17642	1,16-hexadecane-diol	-0.308956	-4
CPD-11594	15-hydroxypentadecanoate	1.06756	0.849411
CPD-5881	(6R)-4a-hydroxy-tetrahydrobiopterin	1.24022	1.05044
L-1-GLYCERO-PHOSPHORYLCHOLINE	sn-glycero-3-phosphocholine		-2.42769
CPD0-2495	5-methylcytidine		-2.6911
CPD-14040	N,N-dihydroxypentahomomethionine		-0.726357
L-GAMMA-GLUTAMYLCYSTEINE	gamma-L-glutamyl-L-cysteine		4
INDOLE-3-ACETYL-ALA	(indol-3-yl)acetyl-L-alanine		3.14875
L-LEUCYL-L-LEUCINE	L-leucyl-L-leucine	1.06421
CPD-5482	N-(2-methoxy-4-pyridyl)-N'-phenylurea	-1.0272
CPD-6883	1,3,7-trihydroxyxanthone	-3.03383
CPD-12871	3-methoxy-4',5-dihydroxy-trans-stilbene	-0.943137
THYMIDINE	thymidine	-0.752905	-0.233691
PALMITALDEHYDE	palmitaldehyde	-0.278628	-4
CPD-11587	chrysophanol anthrone	-0.677317
CPD-292	(2E)-hexadecenal	-0.244209	-0.878913
D-ERYTHRO-IMIDAZOLE-GLYCEROL-P	D-erythro-imidazole-glycerol-phosphate	-1.3743	-1.02453
CPDQT-41	10-(methylsulfanyl)-2-oxodecanoate	-0.893268
CPD-14666	aucuparin	-0.817062
CPD-5742	amobarbital		-8.77403
CPD0-1454	3-(phosphonoacetylamido)-L-alanine	0.680041
CPD0-1502	3-chlorodiaminopimelate		-1.22296
SINAPATE	sinapate	-1.46032
5-ISOBUTYLTHIORIBOSE	5-isobutylthioribose	-0.669707	-0.920759
CPD-9875	coniferyl acetate	-0.668305	-0.920616
N-ACETYL-SEROTONIN	N-acetyl-serotonin		1.27673
IMIDAZOLE-ACETOL-P	imidazole acetol-phosphate	-1.49144
CPD-19478	2-[(2'-methylsulfanyl)butyl]maleate		-0.585509
CPD-438	pinosylvin	-0.816788
CPD-7070	N,N-dihydroxy-L-tyrosine	-0.544662	-0.771729
CPD-8651	betalamate	0.894267	0.835847
CPD-18130	arabidopate	-4	-4
CPD0-1554	3-propylphosphoenolpyruvate		1.46642
CPDQT-29	8-(methylsulfanyl)-2-oxooctanoate	-0.622104	-0.811
CPD-9938	harmalol	-1.13008
CPD0-2023	gamma-thiomethyl glutamate	-4	-0.433895
CPDQT-350	(E)-8-(methylsulfanyl)octanal oxime	1.13825
CPD0-1398	methylglyoxalbis(guanylhydrazone)	0.911799	0.78425
CPD0-1276	cyclogutamate	0.957052
CPD-8983	1-fluoro-2,4-dinitrobenzene	-1.14867
ALPHA-NAPHTHALENEACETAMIDE	alpha-naphthaleneacetamide	-4
DIISOPROPYL-FLUOROPHOSPHATE	diisopropyl fluorophosphate	-1.63694
CPD-9736	3-hydroxy-3-carboxy-4,5-cyclopropylhex-5-enoate		0.562542
LATHYRINE	lathyrine	-0.711188
MANNITOL	D-mannitol	-0.711197
PHOSPHORYL-CHOLINE	phosphocholine	-0.751333
TYR	L-tyrosine	-0.705678
CPD0-1715	6-methyl-H2-pterin	1.82616
CPD-13770	dimethylselenoniopropanoate	2.1211
ARG	L-arginine	-0.689091
CPD0-1627	6-diazo-5-oxonorleucine	1.28912	0.88441
CPDQT-42	sulfanilamide		-1.88774
CPD-7615	1-naphthoate		-2.34974
3-DEHYDRO-SHIKIMATE	3-dehydroshikimate	0.502751	0.848839
CIS-ACONITATE	cis-aconitate	-4	-0.292494
CPD-12266	serinol phosphate	0.490321	0.797972
CPD-12218	3-hydroxy-3-phenylpropanoate	-0.703967
CPD-10470	dimethylsulfonio-2-hydroxybutanoate	-0.760173
CPD-18120	caffealdehyde	-0.768101
S-ALLANTOIN	(S)-(+)-allantoin	-0.323223	-0.641523
CPD-1774	4-methylene-L-glutamate	-0.298641	-0.615906
CPD-9016	6,8-dihydroxypurine	1.47332
CPD-406	N-methylethanolamine phosphate	-0.615449	-0.554811
CPD-7084	phenylthiourea		4
CPD-6001	L-ribose	0.648551
CPD-9295	2-vinyl-[4H]-1,3-dithin	-0.694397	-0.60492
CPD-9494	3,5-dihydroxyanisole	-0.850068
CPD0-1467	gabaculine	-0.64903
CPD3O-4151	4-tyrosol	-1.25336	-1.04428
CPD-6483	chavicol	-2.16483	-3.32673
L-CANALINE	L-canaline	-0.60456	-1.35483
MAL	(S)-malate	-0.908021	-0.590892
2-ACETO-LACTATE	(S)-2-acetolactate		4
CPD-8780	3-fluorobenzaldehyde	1.69976	1.09099
SALICYLALDEHYDE	salicylaldehyde	-0.850068
OXOPENTENOATE	2-oxopent-4-enoate		4
CPD0-1336	3-nitrilo-L-alanine	4	4
