# Supplementary material for: Integrated multi-omic approach reveals the effect of a Graminaceae-derived biostimulant and its lighter fraction on salt-stressed lettuce plants
Source: Sci Rep. 2024 May 10;14:10710. doi: 10.1038/s41598-024-61576-4 (PMC11087557; doi:10.1038/s41598-024-61576-4)
Supplement: Supplementary file 5 — Supplementary Table S5. [file 41598_2024_61576_MOESM5_ESM.xlsx]

## Sheet: Foglio1
Compound	Name	Log FC [S + F3] vs [S]	Log FC [S + P] vs [S]
CPD-10274	(1Z,2S)-2-methylbutanal oxime	0.825234	-0.4236
MALONATE	malonate	-0.336409	-4
BETAINE_ALDEHYDE	betaine aldehyde	0.825234	-0.4236
OH-PYR	hydroxypyruvate	0.807003	-4
CPD0-1038	thiourea dioxide	0.834734	-0.482751
CPD0-1103	3,4-dehydroproline	0.625296	-4
CPD-14642	3-hydroxy-3-methylbutanoate	1.08978	-0.140235
BETAINE-ALDEHYDE-HYDRATE	betaine aldehyde hydrate	0.824627	-0.4236
TRIS	tris	1.30228	-0.370118
CPD-8780	3-fluorobenzaldehyde	-4	-0.325338
CPD-9735	2-oxohexa-4,5-cyclopropyl-5-enoate	-0.147838	-4
METHYLMETHANETHIOSULFONATE	methylmethanethiosulfonate	0.665025	-4
CPD-3762	5-amino-4-imidazolecarboxyamide	0.659729	0.0878776
CPD-7682	1-piperideine 6-carboxylate	-4	0.155579
CPD-2461	methylsuccinate	0.897829	-4
MAL	(S)-malate	0.677597	-4
CPD-1091	(S)-ureidoglycolate	0.439227	-4
CPD0-2489	2-hydroxy-3-nitropropionate	0.333467	-4
PHENYLGLYOXAL	phenylglyoxal	0.733533	3.71967
SS-DIMETHYL-BETA-PROPIOTHETIN	dimethylsulfoniopropanoate	-4	4.39199
2-AMINO-4-CARBOXYPYRIMIDINE	2-amino-4-carboxypyrimidine	-1.15047	-4
CPD3O-4151	4-tyrosol	1.40588	0.598031
HMP	4-amino-2-methyl-5-pyrimidinemethanol	0.127005	-1.37072
CPD-10660	3-chlorobenzaldehyde	0.242943	2.5305
PHOSPHORYL-ETHANOLAMINE	O-phosphoethanolamine	0.654856	-4
CPD-12491	phenylmethanesulfenate	0.286768	-4
NAPHTHOL	1-naphthol	0.913648	-4
CPD-12132	(S)-4-amino-4,5-dihydro-2-thiophenecarboxylate	-0.235343	-4
L-PANTOATE	(R)-pantoate	0.96796	0.793912
CPD-6442	methylsalicylate	0.745082	3.79868
DITHIOTHREITOL	L-dithiothreitol	0.841769	-4
CPD-9016	6,8-dihydroxypurine	1.2846	-4
CPD-9499	3,5-dimethoxyphenol	-4	-0.261806
CPD-13172	6-hydroxy-2-cyclohexen-one-carboxylate	0.871583	-4
HIS	L-histidine	1.86794	0.464989
CPD-10210	4-hydroxy-5-methyl-2-propyl-3(2H)-furanone	1.25305	0.918274
2K-ADIPATE	2-oxoadipate	0.788941	-4
S-ALLANTOIN	(S)-(+)-allantoin	0.696764	-4
CPD-205	pimelate	0.996	-0.149881
INDOLE_ACETALDEHYDE	(indol-3-yl)acetaldehyde	0.901451	-0.155542
CPD-6421	methylcinnamate	0.302465	-4
CPD0-1386	3-(sulfanylcarbamoyl)-L-alanine	0.107007	2.15095
CPD-10329	alpha-L-fucopyranose	1.04199	1.13768
CPD-9280	ethiin	0.832697	0.314429
CPD0-2099	3,4,-dihydroxybutylphosphonate	0.863483	-4
CPD-9329	8-methyl-6-nonenoate	1.5922	-4
CPD-10209	2-butyl-4-hydroxy-5-methyl-3(2H)-furanone	-4	1.33537
CPD-8686	9-oxononanoate	8.30855	-4
CPDQT-42	sulfanilamide	0.867147	0.347101
CPD-7100	(2S)-2-isopropyl-3-oxosuccinate	0.825224	0.703114
CPD0-1627	6-diazo-5-oxonorleucine	0.380254	1.13803
SHIKIMATE	shikimate	0.564396	-4
CPDQT-27	6-(methylsulfanyl)-2-oxohexanoate	0.113821	-4
CPD-15319	4-hydroxy-4-methyl-L-glutamate	0.172916	-4
N-HYDROXYL-TRYPTAMINE	N-hydroxyl-tryptamine	1.30464	-0.145182
O-UREIDOHOMOSERINE	O-ureido-L-homoserine	0.906868	-0.152081
CPD0-1036	acivicin	0.632645	-4
CYS-GLY	L-cysteinylglycine	0.987326	-4
CONIFERYL-ALDEHYDE	coniferaldehyde	-0.677139	1.04477
CPDQT-411	(E)-omega-(methylsulfanyl)pentyl-thiohydroximate	1.07306	1.1148
CPD-18761	coniferyl alcohol radical	-0.689603	1.03231
CPD-6365	DIBOA	-0.0493809	-4
ACENAPHTHENEQUINONE	acenaphthenequinone	0.822832	-0.481179
CPD-16440	iridotrial	0.579378	4.34997
CPD-8983	1-fluoro-2,4-dinitrobenzene	-4	-4
PHYTOALEXIN-CMPD	psoralen	0.655396	-0.268204
10-HYDROXYDECANOATE	10-hydroxydecanoate	0.954616	-4
L-ALPHA-AMINO-EPSILON-KETO-PIMELATE	L-alpha-amino-epsilon-keto-pimelate	0.928401	0.165667
CPD-13914	cyclic-2,3-O-oxalyl-L-threonate	1.17733	-4
CPDQT-28	7-(methylsulfanyl)-2-oxoheptanoate	-0.495613	-4
CPDQT-350	(E)-8-(methylsulfanyl)octanal oxime	0.213027	-4
LL-DIAMINOPIMELATE	L,L-diaminopimelate	0.669116	-4
QUINATE	L-quinate	0.512386	-4
CPDQT-404	L-trihomomethionine	0.714338	-4
FERULIC-ACID	ferulate	0.613656	0.625558
CPD-14046	N,N-dihydroxyhomomethionine	-4	0.625558
CPD-6367	TRIBOA	0.439996	-4
CPD-10450	2-amino-4,6-dinitrotoluene	0.891002	0.314789
CPD-12849	(1E,3E)-4-hydroxybuta-1,3-diene-1,2,4-tricarboxylate	-0.0594785	-4
3-URACIL-1-YL-L-SERINE	L-willardiine	0.394735	-4
CPD-9773	4-(1-methyl-2-pyrrolidinyl)-3-oxobutanoate methyl ester	0.579794	-4
N-ACETYL-L-LYSINE	N<sup>2</sup>-acetyl-L-Lysine	0.81216	-0.308841
CPD-19486	2-[2-(methylsulfanyl)ethyl]-3-oxobutanedioate	0.180093	-4
CPD-296	dihydrolipoate	-4	0.314356
CPD-14770	triacsin C	-0.0843468	3.01406
CPD-14048	N,N-dihydroxy-L-dihomomethionine	0.415484	0.999699
3-METHYL-1-246-TRIHYDROXYPHENYLBUTAN	phlorisovalerophenone	-0.812752	0.11678
12-OXO-CIS-9-DODECENOATE	(9Z)-12-oxo-dodec-9-enoate	1.06362	0.493466
CPD-438	pinosylvin	0.182716	1.03196
CPD-19478	2-[(2'-methylsulfanyl)butyl]maleate	-4	-4
CPDQT-30	9-(methylsulfanyl)-2-oxononanoate	0.616087	0.1993
N-ACETYL-SEROTONIN	N-acetyl-serotonin	1.79153	1.59618
CPD-9009	2,4-dichlorophenoxyacetate	1.87702	1.93766
CPDQT-36	3-[(3'-methylsulfanyl)propyl]malate	1.15294	-4
CPD-11552	4-(2-amino-3-hydroxyphenyl)-2,4-dioxobutanoate	0.658929	0.370174
CPD0-1681	cycloheptadienyl	0.747953	0.58846
CPD-14050	N, N-dihydroxytrihomomethionine	-4	-0.135197
DL-5-FLUOROTRYPTOPHAN	D,L-5-fluorotryptophan	-4	-0.136885
3-HYDROXY-L-KYNURENINE	3-hydroxy-L-kynurenine	0.917069	-4
CPD0-1663	alpha-difluoromethylarginine	0.494388	0.914434
CPD1F-2	(-)-methyl jasmonate	-4	2.45279
CPD-11550	carbidopa	-1.61376	0.318215
CPD-19490	3-carboxy-7-(methylsulfanyl)-2-oxoheptanoate	0.671912	-4
CPD-11553	hexaketide pyrone	0.700004	-4
CPDQT-277	L-hexahomomethionine	18.2705	0.1016
CPDQT-37	3-[(4'-methylsulfanyl)butyl]malate	2.19209	-4
CPD-9878	(-)-curcuhydroquinone	0.635633	-0.252673
CPD0-1366	carboxin	0.0557624	-4
CPD-7559	dihydroartemisinate	0.633018	-0.283077
D-ERYTHRO-IMIDAZOLE-GLYCEROL-P	D-erythro-imidazole-glycerol-phosphate	-1.46402	-1.92769
N-FORMYLKYNURENINE	N-Formyl-L-kynurenine	0.839776	-4
CPD0-1367	menaquinone-1	0.207542	1.29
CPD-14242	3-oxo-myristate	0.299795	1.11614
CPD-6883	1,3,7-trihydroxyxanthone	0.0304088	-0.659177
CPD-19480	2-[(2'-methylsulfanyl)hexyl]maleate	0.312385	-0.707066
PYRIDOXAL_PHOSPHATE	pyridoxal 5'-phosphate	0.614539	0.135174
INDOLE-3-ACETYL-ALA	(indol-3-yl)acetyl-L-alanine	8.96126	-4
CPD-5662	9-mercaptodethiobiotin	0.332555	-4
CPDQT-424	3,3'-di(indol-3-yl)methane	-4	-4
CPD0-1269	4-bromoisophthalate	0.372472	-4
CPD-14036	N-hydroxyhexahomomethioniate	0.95612	0.401629
CPD-692	(+)-cis-abscisic aldehyde	-0.282251	0.617184
L-GAMMA-GLUTAMYLCYSTEINE	gamma-L-glutamyl-L-cysteine	6.61143	-4
CPD-14040	N,N-dihydroxypentahomomethionine	2.5525	1.13977
CPD0-1118	ubiquinone-1	0.659122	0.0167843
DEOXYADENOSINE	2'-deoxyadenosine	0.0261507	0.706413
NICOTINAMIDE_RIBOSE	1-(beta-D ribofuranosyl)nicotinamide	0.858621	-4
CPD-19419	norcraugsodine	0.952357	4.05701
CPD-9525	hemigossypol	-1.14514	0.0465947
CPD-15777	pyrithiamine	18.0569	-0.0538951
CPD-10277	lotaustralin	0.705713	0.840959
CPD-12487	petivericin	0.745223	-4
CPD0-2367	5-fluorouridine	1.3334	-0.670702
CPD-10525	indigo	1.20214	-0.452336
CPD-13174	salicyl-6-hydroxy-2-cyclohexene-on-oyl	0.31063	-0.705305
CPD-14037	N,N-dihydroxyhexahomomethioniate	1.5853	0.412509
CPD-9885	heliespirone C	0.441084	-4
CPD-17716	a linoleate group	10.0547	-4
N-ACETYL-GLUTAMYL-P	N-acetylglutamyl-phosphate	1.38503	-0.102257
CPD-15776	oxythiamine	0.319305	-4
CPD-9884	(2S,5R)-2-(2-hydroxypropan-2-yl)-5,9-dimethyl-1-oxaspiro[5.5]undec-8-ene-7,10-dione	5.02338	4.03949
CPD-10734	3-deoxy-D-glycero-D-galacto-non-2-ulopyranosonate	0.0616853	-4
CPD-11779	coumestrol	1.01644	-0.348505
ZOLEDRONATE	zoledronate	-0.365336	-4
CPD-15480	7,8,4'-trihydroxyflavone	-0.279024	-4
CPD-12654	dicranin	0.123006	-4
AMINO-RIBOSYLAMINO-1H-3H-PYR-DIONE	5-amino-6-(D-ribitylamino)uracil	-4	0.198648
RISEDRONATE	risedronate	-1.07704	0.84843
CPD-15485	7,8-dimethoxy-flavone	-4	-0.465292
CPD-7561	artemisinin	0.484955	-4
BIOCHANIN-A	biochanin-A	0.807293	0.472652
CPD-15481	7,4'-dihydroxy, 8-methoxyflavone	-4	0.697543
XANTHOSINE	xanthosine	-0.0487858	0.933273
CPD0-1625	methylene blue	1.47631	3.90711
5734-TETRAHYDROXYFLAVONE	luteolin	0.603331	-4
CPD-12726	scutellarein	1.66521	1.02074
CPD-15074	2-hydroxynaringenin	1.65561	0.934261
CPD-19430	galanthamine	0.973343	1.70198
CPD-6997	2,6,7,4'-tetrahydroxyisoflavanone	0.868195	-4
INDOLE-3-ACETYL-ASP	(indol-3-yl)acetyl-L-aspartate	-1.25849	-0.60363
CPD-342	5alpha-androstane-3,17-dione	1.2794	-4
CPD0-1152	N-pentylpantothenamide	0.174317	1.05546
CPD-9847	cinchonine	0.15729	1.22457
DISULFIRAM	disulfiram	1.21214	0.572923
CPD-13245	8-anilinonaphthalenesulfonate	0.492895	0.785794
CPD-7252	kaempferide	0.80892	0.972553
CPD-12628	salicylate 2-O-beta-D-glucoside	-4	8.04624
CPD-12629	salicylate beta-D-glucose ester	0.570463	-4
CPD-14649	carlactone	0.481689	-4
CPD-3713	cytidine 2',3'-cyclic monophosphate	-0.0823066	1.10665
CPD-11228	(indol-3-yl)acetyl-L-methionine	0.93593	-4
CPD-8937	cinnamoylserotonin	1.59578	-4
CPD-11423	plaunotol	-0.684238	0.250378
CPDQT-458	2-R-hydroperoxy-linolenate	0.545253	2.12006
CPD-12746	labd-13-en-8alpha-,15 diol	1.42622	-4
GERANYL-PP	geranyl diphosphate	0.715591	0.233791
CPD-13088	9,10-12,13-diepoxyoctadecanoate	0.549682	2.09706
5-P-RIBOSYL-N-FORMYLGLYCINEAMIDE	N<sup>2</sup>-formyl-N<sup>1</sup>-(5-phospho-beta-D-ribosyl)glycinamide	0.13459	-0.602964
CPD-7710	thebaine	-4	0.513675
3457-TETRAHYDROXY-3-METHOXYFLAVONE	3-O-methylquercetin	1.5201	-4
CPD-13511	rhamnetin	1.8249	-4
CPD-11555	octoketide	0.374369	0.667268
CPD-6302	N-P-tosyl-L-lysinechloromethyl ketone	0.0173343	-4
CPD-7231	mugineate	1.63905	-4
CPD-14501	steviol	1.74254	0.550701
3-BETA-HYDROXY-5-ALPHA-PREGNANE-20-ONE	allopregnanolone	-0.635908	1.62425
CPD-9582	(indol-3-yl)acetyl-L-phenylalanine	0.306471	-4
CPD-8936	p-coumaroylserotonin	1.04481	-0.169466
CPD-17645	2-(8-hydroxy-2-oxotridecyl)-6-oxopyran-4-olate	0.167027	-1.06213
CPD0-1402	5'-[(3-aminopropyl)-amino]-5'-deoxyadenosine	-0.435423	-4
CPD-9019	5,10-methylenetetrahydropteroate	0.411636	-4
CPD-3707	adenosine 2',3'-cyclic monophosphate	0.617901	0.248709
CPD-15391	2'-deoxyadenosine 3'-monophosphate	0.715591	0.233791
CPD-12572	tricin	0.304728	1.12684
CPD-13087	(9Z)-12,13,17-trihydroxyoctadeca-9-enoate	0.729119	-0.255429
CPD-14652	(+)-5-deoxystrigol	-0.2126	-4
CPD1F-137	gibberellin A<sub>4</sub>	0.636828	-4
CPD-12635	(L-cysteinylglycin-S-yl)(1H-indol-3-yl)acetonitrile	1.52923	-0.228282
NMNH	reduced beta-nicotinamide D-ribonucleotide	0.431209	-4
CPD-19811	(+)-7-epi-12-oxojasmonoyl-L-isoleucine	0.366314	-4
CPD-6644	wighteone	1.71532	0.644291
CPD-12397	(E)-1-(L-cysteinylglycin-S-yl)-N-hydroxy-omega-(methylsulfanyl)hexan-1-imine	5.87483	-4
CPD-11229	(indol-3-yl)acetyl-L-tyrosine	1.26077	-4
SINAPOYL-S-MALATE	sinapoyl-(S)-malate	0.0063432	-1.47504
CPD-8934	caffeoylserotonin	0.315078	-4
CPDQT-416	4-(methylsulfanyl)butyl-desulfoglucosinolate	1.01288	0.946617
CPD0-1587	2,4-diamino-6-methyl-5,3'-(2-trifluoromethylphenoxy)prop-1'-yloxypyrimidine	0.847213	-4
CPD-8926	clotrimazol	0.751812	-4
CPD0-1759	sn-1,2-di(2-propylpentanoyl)glycerol	0.0120895	0.597546
CPD-17444	2-(glutathion-S-yl)-propene	-4	1.04659
CPD-885	gibberellin A<sub>98</sub>	2.06955	0.989119
CPD-12388	(E)-1-(L-cysteinylglycin-S-yl)-N-hydroxy-2-(1H-indol-3-yl)ethan-1-imine	2.31521	0.55888
CPD-29	p-chloromercuribenzoate	0.292955	-1.42728
CPD-6301	N-P-tosyl-L-phenylalanyl chloromethyl ketone	0.881716	-4
CPD-12400	(E)-1-(L-cysteinylglycin-S-yl)-N-hydroxy-omega-(methylsulfanyl)heptan-1-imine	1.16858	-4
DIHYDROPTERIN-CH2OH-PP	(7,8-dihydropterin-6-yl)methyl diphosphate	0.888565	-4
CPD-9442	leachianone G	-0.525571	1.25883
TETRAHYDROPALMATINE	(S)-tetrahydropalmatine	-0.599879	-0.194436
CPD-8656	cyclo-dopa 5-O-glucoside	0.891035	-0.0718788
CPD0-1807	2,3-dioctanoylglyceramide	0.162512	-4
2-PROPENYL-GLUCOSINOLATE	sinigrin	0.0763906	-4
CPD-8757	betaxanthin	1.17917	-4
CPD-13812	TRIBOA-beta-D-glucoside	0.116117	-0.603607
CPD-9194	10beta,14beta-dihydroxytaxa-4(20),11-dien-5alpha-yl acetate	-4	-4
OROTIDINE-5-PHOSPHATE	orotidine 5'-phosphate	0.601226	-0.651948
CPD-12355	16,17-dihydro-16alpha,17-dihydroxy gibberellin A<sub>4</sub>	-4	0.614232
CPD-7164	16-methoxytabersonine	0.985688	-1.27901
CPD-8898	17-O-acetylajmaline	1.4155	-5.30025
CPD-12594	all-trans-geranyl-geranyl monophosphate	-4	3.5968
CPDQT-417	6-(methylsulfanyl)hexyl-desulfoglucosinolate	0.379306	-4
ALLOCRYPTOPINE	allocryptopine	-0.190441	1.19468
CPD-79	sinapaldehyde glucoside	0.758927	-0.376677
CPD-14445	1,4-bis-{[N-(1-imino-1-guanidino-methyl)]sulfanylmethyl}-3,6-dimethyl-benzene	1.35535	-4
CPD-6562	DIMBOA-beta-D-glucoside	0.646566	0.178119
CPD-4611	kinetin-9-N-glucoside	-0.0329511	-4
CPD-649	sphinganine 1-phosphate	-4	-4
CPD1F-4	(3S,5R,6R)-3,5-dihydroxy-6,7-didehydro-5,6-dihydro-12'-apo-beta-caroten-12'-al	1.61594	-4
CPD-4616	dihydrozeatin-9-N-glucoside	0.628109	0.810535
CPD-19899	deacetylvindorosine	-0.530132	1.51983
1-O-SINAPOYL-BETA-D-GLUCOSE	1-O-sinapoyl-beta-D-glucose	0.579333	-4
CPD-4186	lathosterol	-0.473226	-4
CPD-8671	dopaxanthin	0.853004	-4
SECOLOGANIN-CPD	secologanin	0.758737	-0.401989
CPD-7972	bixin	1.21721	1.70345
CPD-10900	isorhamnetin 3-sulfate	7.25783	-4
CPD-7111	colupulone	-0.228869	-4
CDP	CDP	-0.0674903	7.32697
CDP-GROUP	CDP group	-0.00450801	-4
DELTA-TOCOPHEROL	delta-tocopherol	-0.0538893	0.883586
CPD-710	campestanol	2.84185	4.53809
5-P-NITROPHENYLTHIOADENOSINE	5'-(p-nitrophenyl)thioadenosine	0.809784	-4
CPD-14862	2'-hydroxy 3,6,7,3',4'-pentamethylquercetagetin	-4	-0.644175
GLUCOTROPEOLIN	glucotropaeolin	-0.194338	-4
CPD-7197	5,6-epoxy-3-hydroxy-12'-apo-beta-caroten-12'-al	-1.27523	9.23262
CPD-9711	dalcochinin	1.26756	0.778069
CPD0-1584	2,4-diamino-6-ethyl-5,3'-(2-cyclohexylphenoxy)prop-1'-yloxypyrimidine	0.991458	0.65253
CPD-4162	stigmasterol	-0.336811	-4
CPD-3945	(22alpha)-hydroxy-campest-4-en-3-one	-4	5.63704
CPD-15084	8-C-glucosyl chrysin	-0.59402	-4
CPD-14735	2-phenylethyl 6-O-beta-D-xylopyranosyl-beta-D-glucopyranoside	0.67115	0.543227
CPD-7206	8'-apo-beta-carotenal	0.315348	-4
GAMA-TOCOPHEROL	gamma-tocopherol	-4	0.0193939
CPD-7391	isoliquiritigenin 4'-glucoside	-4	-4
CPD0-1394	2'-chloro-2'-deoxyuridine-5'-diphosphate	0.250856	-4
CPD-15716	sucrose 6<sup>G</sup>-phosphate	0.242045	0.671057
3-5-ADP	adenosine 3',5'-bisphosphate	1.45946	-1.17709
CPD-9441	sophoraflavanone G	0.653608	4.1411
ADP-GROUP	ADP group	0.252801	-4
CPD-12908	4alpha-formyl-ergosta-7,24(24<sup>1</sup>)-dien-3beta-ol	2.42802	-4
CPD-6948	beta-amyrin	-4	4.75496
CPD-12907	4alpha-hydroxymethyl-ergosta-7,24(24<sup>1</sup>)-dien-3beta-ol	0.431252	2.40187
CPD-4206	trans-zeatin riboside monophosphate	0.585547	-4
ALPHA-TOCOPHEROL	alpha-tocopherol	0.407988	2.4014
CPD-12495	(22R,23R)-22,23-dihydroxycampesterol	-4	5.90517
CPD-715	6-deoxoteasterone	-4	0.0193939
CPD0-1594	2,4-diamino-6-ethyl-5,3'-(2-trifluoromethyl-4-sulphonamidophenoxy)prop-1'-yloxypyrimidine	-0.803498	-4
CPDQT-280	glucoraphanin	0.809764	0.0833384
CPD-20010	nothofagin	0.565867	-4
GDP	GDP	1.14487	-4
GDP-GROUP	GDP group	1.04333	-4
CPD-8962	6-methoxypodophyllotoxin	0.648652	-4
CPD-718	3-dehydroteasterone	-4	3.4279
CPD-11591	16-feruloyloxypalmitate	-0.451138	-4
CPD-17422	3-dehydro-6-hydroxyteasterone	0.612332	4.7555
2-METHYL-3-PHYTYL-14-NAPHTHOQUINONE	phylloquinone	-4	-4
CPD-17421	6-hydroxyteasterone	-0.930598	4.74392
CPD-7837	triacontanoate	0.407749	-4
CPD-12831	phylloquinol	0.956197	2.66678
CPD-12866	4alpha-formyl,4beta,14alpha-dimethyl-9beta,19-cyclo-5alpha-ergost-24(24<sup>1</sup>)-en-3beta-ol	0.851464	2.42159
CPD-9459	oleanolate	-4	8.39112
CPD-12865	4alpha-hydroxymethyl,4beta,14alpha-dimethyl-9beta,19-cyclo-5alpha-ergost-24(24<sup>1</sup>)-en-3beta-ol	0.312476	5.36897
VINDOLINE	vindoline	-4	1.27625
LUTEOLIN-7-O-BETA-D-GLUCURONIDE	luteolin 7-O-beta-D-glucuronide	0.265666	0.632589
CPD-12867	4alpha-carboxy-4beta,14alpha-dimethyl-9beta,19-cyclo-5alpha-ergost-24(24<sup>1</sup>)-en-3beta-ol	-4	2.64508
CPD4FS-1	CDP-N-dimethylethanolamine	0.452808	-0.593602
CPD-11827	(22R,23R)-28-homocastasterone	1.00616	2.55177
CPD-14817	emetine	0.716697	-4
CPD-12421	2-benzoyloxy-3-butenylglucosinolate	-4	3.11237
CPD-4203	N<sup>6</sup>-(Delta<sup>2</sup>-isopentenyl)-adenosine 5'-diphosphate	0.65435	-4
CPD-9926	BPH-652	0.153898	-4
CPD-13212	4-methylumbelliferyl-beta-D-cellobioside	1.05146	0.576878
CPD-9476	16-alpha-hydroxygypsogenate	0.859035	0.246563
CPD-9558	emodin dianthrone	0.722685	-4
CPD-15042	pumiloside	-4	0.130623
CPD-13926	7beta-hydroxytaxusin	0.260033	-4
CPD-10540	digitoxigenin 3-O-beta-D-quinovoside	-1.08493	-4
CPD-9927	BPH--698	-0.0492842	-0.964138
CPD-4564	biochanin A-7-O-glucoside-6''-malonate	0.668748	-4
CPD-8657	cyclo-dopa glucuronosyl glucoside	0.36876	-4
UDP-D-XYLOSE	UDP-alpha-D-xylose	0.161549	-4
CPD-9635	hyperforin	4.40206	2.19991
CPD-19795	castasterone 22-O-sulfate	-0.00275168	-4
DTDP-DEOH-DEOXY-MANNOSE	dTDP-4-dehydro-beta-L-rhamnose	0.000827171	-4
UDP-L-RHAMNOSE	UDP-beta-L-rhamnose	0.537148	-4
CPD-8654	betanin	0.458115	-4
CPD-14533	adhyperforin	0.393875	2.55301
CPD-7850	echinenone	-4	4.18943
CPD-13498	gamma-Glu-Cys-gamma-Glu-Cys-beta-Ala	0.960724	2.72271
CPD-5661	zeinoxanthin	-4	-4
CPD0-1576	N10-(bromoacetyl)-5,8-dideazafolate	2.26335	1.15977
CPD-13313	(14E,18E)-lycopadiene	1.06504	0.514861
FAD-STEM-GROUP	FAD stem group	0.969333	0.48242
CPD-15284	cyanidin 3-O-(6"-O-malyl-beta-D-glucoside)	-0.696352	1.16375
CPD1F-130	zeaxanthin	0.447031	4.21981
CPD-534	D-myo-inositol (1,2,4,5,6)-pentakisphosphate	0.679109	-4
3-HEXAPRENYL-4-HYDROXY-5-METHOXYBENZOATE	3-all trans-hexaprenyl-4-hydroxy-5-methoxybenzoate	0.553379	1.40806
CPD-11608	beta-sitosterol 3-O-beta-D-glucoside	0.91526	2.71639
CPD-15288	delphinidin 3-O-(6"-O-malyl-beta-D-glucoside)	0.488543	1.94277
CPD-7144	pelargonidin-3-O-rutinoside	0.431897	-4
CPD-4202	trans-zeatin riboside triphosphate	0.168098	0.845731
CPD0-1344	5-iodo-dCTP	0.68692	-4
CPD-12423	2-sinapoyloxy-3-butenylglucosinolate	0.627135	0.853995
CPD-16747	6-methoxypodophyllotoxin 7-glucoside	0.949585	-4
CPD-15977	1,2-dioleoylglycerol	0.507884	4.12866
CPDQT-523	brassinolide-23-O-glucoside	-4	-4
MI-HEXAKISPHOSPHATE	phytate	6.50811	-0.560573
CPD-15300	lampranthin I	0.85832	-4
CPD-9215	beta-chaconine	18.9572	-0.315156
BISOHMYR-GLUCOSAMINYL-1P	lipid X	-4	2.98678
CPD-7870	delphinidin-3-O-(6''-O-malonyl)-beta-glucoside-3'-O-beta-glucoside	-4	-4
CPD-9212	beta-solanine	19.0386	5.51963
CPD-8658	amaranthin	-0.391243	-4
CPD-15297	lampranthin II	-0.55213	-0.895199
CPD-18100	pelargonidin 3-O-beta-D-(caffeoyl)-sambubioside	4.08523	3.54078
CPD-18093	pelargonidin 5-O-beta-D-glucoside 3-O-beta-D-sambubioside	0.754521	-4
CPD-11937	1D-myo-inositol 3-diphosphate 1,2,4,5,6-pentakisphosphate	0.82981	-4
CPDIO2-5	1-16:0-2-18:1-diacylglycerol-trimethylhomoserine	-4	2.72371
CPD-14995	kaempferol 3-O-(4",6"-O-di-p-coumaroyl)-glucoside	0.219396	-4
CPDIO2-3	1-18:0-2-18:3-phosphatidylethanolamine	4.37696	-4
CPD-8166	1-18:2-2-18:3-monogalactosyldiacylglycerol	1.35436	3.19768
CPD-15445	ginsenoside Rg1	0.208052	7.25635
UDP-OHMYR-ACETYLGLUCOSAMINE	UDP-3-O-[(3R)-3-hydroxymyristoyl]-N-acetyl-alpha-D-glucosamine	18.5261	-4
3-HYDROXY-PROPIONYL-COA	3-hydroxypropanoyl-CoA	0.516591	-4
CPD-9873	3-demethylubiquinol-10	0.689266	-4
CPD-9958	ubiquinol-10	0.600214	-4
CPD-8177	protochlorophyll a	-4	-4
CPD-7864	ternatin C5	-4	-4
CPD-7004	dihydrogeranylgeranyl chlorophyll a	-4	-4
CPD-9771	1-methylpyrrolidine-2-acetyl-CoA	-4	-4
CPD-196	octanoyl-CoA	-4	-4
CPD-8163	1-16:0-2-18:2-digalactosyldiacylglycerol	0.973912	-4
CPD-8160	1-18:1-2-16:0-digalactosyldiacylglycerol	0.464429	-4
CPD-8082	1-18:2-2-18:2-digalactosyldiacylglycerol	-0.412238	3.2657
CPD-6972	4-(2'-carboxyphenyl)-4-oxobutyryl-CoA	0.769273	-4
SINAPOYL-COA	sinapoyl-CoA	0.820566	-0.332084
GAMMA-LINOLENOYL-COA	gamma-linolenoyl-CoA	0.8406	-4
CPD-16539	cyanidin 3-O-[2"-O-(2"'-O-(sinapoyl) xylosyl) 6"-O-(p-coumaroyl) glucoside] 5-O-[6""-O-(malonyl) glucoside	-4	-4
