# Supplementary material for: Integrated multi-omic approach reveals the effect of a Graminaceae-derived biostimulant and its lighter fraction on salt-stressed lettuce plants
Source: Sci Rep. 2024 May 10;14:10710. doi: 10.1038/s41598-024-61576-4 (PMC11087557; doi:10.1038/s41598-024-61576-4)
Supplement: Supplementary file 6 — Supplementary Table S6. [file 41598_2024_61576_MOESM6_ESM.xlsx]

## Sheet: Supplementary Table S6
Component	Treatment	Compound Name	Ontology					Component	Treatment	DEG	Ontology
Comp1	P	cyclogutamate	a small molecule					Comp1	control	LSAT_6X62560	Probable pectate lyase 8
Comp1	control	(E)-1-(L-cystein-S-yl)-N-hydroxy-omega-(methylsulfanyl)heptan-1-imine	an L-cysteine-<i>S</i>-conjugate					Comp1	control	LSAT_9X71760	Probable pectate lyase 12
Comp1	F3	salicylaldehyde	an aldehyde // a secondary metabolite // an aromatic compound					Comp1	control	LSAT_4X102701	ribulose bisphosphate carboxylase large chain-like
Comp1	F3	3,5-dihydroxyanisole	a small molecule					Comp1	control	LSAT_3X104200	Photosystem II protein D1
Comp1	P	dimethylselenoniopropanoate	an organoselenium compound					Comp1	control	LSAT_9X46241	Endoglucanase 10
Comp1	control	cis-aconitate	a tricarboxylate					Comp1	control	LSAT_0X13881	RRP15-like protein
Comp1	control	N-(4-aminobenzoyl)-L-glutamate	a small molecule					Comp1	control	LSAT_8X133980	photosystem II protein D1
Comp1	control	imidazole acetol-phosphate	a small molecule					Comp1	control	LSAT_1X48460	cytochrome P450 94C1
Comp1	F3	7,3'-dimethylquercetin	a flavonol derivative					Comp1	F3	LSAT_7X80360	Peroxidase 43
Comp1	P	6-methyl-H2-pterin	a small molecule					Comp1	P	LSAT_8X116281	Glutaredoxin-C1
Comp1	F3	10-hydroxydihydrosanguinarine	a small molecule					Comp1	control	LSAT_4X39621	NADH-ubiquinone oxidoreductase chain 4
Comp1	F3	1-O-feruloyl-beta-D-glucose	a phenylpropanoid					Comp1	P	LSAT_6X102220	2,3-bisphosphoglycerate-dependent phosphoglycerate mutase 1
Comp1	P	3-(phosphonoacetylamido)-L-alanine	a small molecule					Comp1	control	LSAT_4X118121	NAD(P)H-quinone oxidoreductase subunit 1, chloroplastic
Comp1	control	chrysophanol anthrone	a polyketide					Comp1	control	LSAT_8X99320	Eukaryotic translation initiation factor 3 subunit C
Comp1	control	(S)-malate	(<i>RS</i>)-malate					Comp1	control	LSAT_7X108660	DEAD-box ATP-dependent RNA helicase 32
Comp1	control	sinapate	a guaiacol // an organosulfur compound // a phenylpropanoid					Comp1	control	LSAT_5X152640	photosystem I P700 chlorophyll a apoprotein A2-like
Comp1	F3	vinorine	an ajmalan-type monoterpenoid indole alkaloid					Comp1	control	LSAT_2X93861	Cytochrome c1 2, heme protein, mitochondrial
Comp1	control	5'-(p-nitrophenyl)thioadenosine	a C-nitro compound					Comp1	control	LSAT_4X76561	Nucleolar protein 56
Comp1	control	pinosylvin	a stilbenoid					Comp1	control	LSAT_3X35601	Nucleolin 2
Comp1	control	aucuparin	a phytoalexin // an organic aromatic compound					Comp1	control	LSAT_7X34481	Chlorophyll a-b binding protein 16, chloroplastic
Comp1	control	deacetylisoipecoside	a glycoalkaloid					Comp1	F3	LSAT_9X92240	alkane hydroxylase MAH1
Comp1	control	10-(methylsulfanyl)-2-oxodecanoate	a 2-oxo carboxylate					Comp1	control	LSAT_3X84241	Probable hexokinase-like 2 protein
Comp1	control	1,3,7-trihydroxyxanthone	a small molecule					Comp1	control	LSAT_6X26160	Hexokinase-3
Comp1	F3	3-hydroxy-3-carboxy-4,5-cyclopropylhex-5-enoate	a small molecule					Comp1	control	LSAT_9X5660	UDP-glucuronic acid decarboxylase 2
Comp1	control	CMP group	a nucleoside phosphate group					Comp1	P	LSAT_9X19341	cytochrome P450 704C1
Comp2	control	5-isobutylthioribose	a small molecule					Comp2	F3	LSAT_2X52280	Pyruvate decarboxylase 2
Comp2	control	coniferyl acetate	a coniferyl ester // a secondary metabolite					Comp2	F3	LSAT_5X145741	Mitochondrial carrier protein CoAc2
Comp2	control	dipalmitoyl phosphatidate	a 1-acyl-2-palmitoyl-<i>sn</i>-glycerol 3-phosphate					Comp2	control	LSAT_2X79581	Ribulose bisphosphate carboxylase small subunit, chloroplastic
Comp2	control	(S)-tetrahydropalmatine	a small molecule (alkaloid)					Comp2	control	LSAT_9X104661	Chlorophyll a-b binding protein 36, chloroplastic
Comp2	F3	2-oxopent-4-enoate	a 2-oxo carboxylate					Comp2	control	LSAT_9X104700	Chlorophyll a-b binding protein 36, chloroplastic
Comp2	F3	(S)-2-acetolactate	a short-chain 3-oxo-fatty acid					Comp2	control	LSAT_5X19701	Geranylgeranyl diphosphate reductase, chloroplastic
Comp2	F3	3-propylphosphoenolpyruvate	a small molecule					Comp2	control	LSAT_5X181161	Photosystem II reaction center Psb28 protein
Comp2	F3	P1-uridyl-P2-methyl diphosphate	a small molecule					Comp2	F3	LSAT_4X94000	Trimethyltridecatetraene synthase
Comp2	control	1-18:1-2-16:0-digalactosyldiacylglycerol	digalactosyldiacylglycerol-34:1					Comp2	F3	LSAT_7X98980	Glucose-1-phosphate adenylyltransferase small subunit, chloroplastic/amyloplastic
Comp2	control	leachianone G	a flavonoid					Comp2	F3	LSAT_1X3881	Cryptochrome-1
Comp2	control	wighteone	a flavonoid					Comp2	F3	LSAT_8X16781	UDP-glucuronic acid decarboxylase 3
Comp2	control	(-)-5'-demethylyatein	a lignan					Comp2	F3	LSAT_8X58600	Heme oxygenase 1, chloroplastic
Comp2	control	(S)-(+)-allantoin	allantoin					Comp2	F3	LSAT_4X114881	Cytochrome P450 71A9
Comp2	control	4-methylene-L-glutamate	a small molecule					Comp2	F3	LSAT_4X123700	Cytochrome P450 82A3
Comp2	control	colupulone	a &beta; bitter acid					Comp2	F3	LSAT_6X113301	Cytochrome P450 82A3
Comp2	F3	(indol-3-yl)acetyl-L-alanine	an indole derivative // a modified amino acid					Comp2	F3	LSAT_1X8961	Endoglucanase 25
Comp2	control	carlactone	a lactone					Comp2	F3	LSAT_6X86481	Cytochrome P450 86A22
Comp2	control	(9Z)-octadec-9-ene-1,18-diol	a long-chain fatty alcohol // a diol					Comp2	control	LSAT_4X109340	Chlorophyll a-b binding protein P4, chloroplastic
Comp2	F3	3-dehydroshikimate	a small molecule					Comp2	control	LSAT_9X104740	Chlorophyll a-b binding protein 36, chloroplastic
Comp2	F3	3-carboxy-9-(methylsulfanyl)-2-oxononanoate	a 3-carboxy-&omega;-(methylsulfanyl)-2-oxoalkanoate					Comp2	control	LSAT_2X79501	Ribulose bisphosphate carboxylase small subunit, chloroplastic
Comp2	F3	serinol phosphate	a small molecule					Comp2	F3	LSAT_2X29420	Pseudouridine-5'-phosphate glycosidase
Comp2	control	palmitaldehyde	a 1-alkanal					Comp2	F3	LSAT_0X24441	Desmethyl-deoxy-podophyllotoxin synthase
Comp2	control	1,16-hexadecane-diol	a long-chain fatty alcohol // a diol					Comp2	control	LSAT_5X13501	malate synthase, glyoxysomal
Comp2	control	1-linoleoyl-2-palmitoleoyl-sn-glycerol 3-phosphate	phosphatidate-34:3					Comp2	F3	LSAT_8X54041	Protein TWIN LOV 1
Comp2	control	(2E)-hexadecenal	a small molecule					Comp2	F3	LSAT_2X121400	nematode resistance protein-like HSPRO2
