# Supplementary material for: Integrated multi-omic approach reveals the effect of a Graminaceae-derived biostimulant and its lighter fraction on salt-stressed lettuce plants
Source: Sci Rep. 2024 May 10;14:10710. doi: 10.1038/s41598-024-61576-4 (PMC11087557; doi:10.1038/s41598-024-61576-4)
Supplement: Supplementary file 7 — Supplementary Table S7. [file 41598_2024_61576_MOESM7_ESM.xlsx]

## Sheet: Supplementary Table S7
Component	Treatment	Compound Name	Ontology					Component	Treatment	DEG	Ontology
Comp1	Control	6-deoxoteasterone	a C<sub>28</sub> brassinosteroid					Comp1	Control	LSAT_5X169860	Elongin-C
Comp1	Control	gamma-tocopherol	a tocopherol					Comp1	Control	LSAT_3X94941	Root allergen protein
Comp1	Control	pumiloside	an alkaloid					Comp1	Control	LSAT_5X89421	Uncharacterized protein Cbei_0202
Comp1	Control	N, N-dihydroxytrihomomethionine	an L-<i>N,N</i>-dihydroxypolyhomomethionine					Comp1	Control	LSAT_7X96781	Nuclear transcription factor Y subunit B-3
Comp1	Control	1-piperideine 6-carboxylate	a small molecule					Comp1	Control	LSAT_6X115001	Root allergen protein
Comp1	Control	3,5-dimethoxyphenol	a methoxylated aromatic compound					Comp1	P	LSAT_5X18120	Two-component response regulator ARR6
Comp1	Control	2-(glutathion-S-yl)-propene	a glutathione-<i>S</i>-conjugate					Comp1	P	LSAT_6X92940	Ethylene-responsive transcription factor 1A
Comp1	Control	3,3'-di(indol-3-yl)methane	an indole-phytoalexin					Comp1	Control	LSAT_8X90001	Cyclin-dependent kinase inhibitor 3
Comp1	Control	isoliquiritigenin 4'-glucoside	a small molecule					Comp1	Control	LSAT_1X58781	F-box/kelch-repeat protein At2g44130
Comp1	Control	zeinoxanthin	a xanthophyll					Comp1	Control	LSAT_8X7780	Histone H2A
Comp1	Control	2-[(2'-methylsulfanyl)butyl]maleate	a 2-[(&omega;-methylsulfanyl)alkyl]maleate					Comp1	F3	LSAT_8X164760	Ethylene response sensor 1
Comp1	Control	sphinganine 1-phosphate	a sphingoid 1-phosphate					Comp1	Control	LSAT_2X89920	Agamous-like MADS-box protein MADS2
Comp1	Control	10beta,14beta-dihydroxytaxa-4(20),11-dien-5alpha-yl acetate	a diterpenoid					Comp1	P	LSAT_5X137041	Protein TIFY 10A
Comp1	Control	cyanidin 3-O-[2"-O-(2"'-O-(sinapoyl) xylosyl) 6"-O-(p-coumaroyl) glucoside] 5-O-[6""-O-(malonyl) glucoside	an anthocyanidin-3-<i>O</i>-&beta;-D-glucoside					Comp1	Control	LSAT_4X129880	F-box protein GID2
Comp1	Control	2'-hydroxy 3,6,7,3',4'-pentamethylquercetagetin	a flavonol derivative					Comp1	Control	LSAT_5X132800	Probable histone H2A variant 3
Comp1	Control	phylloquinone	a vitamin K // an electron-transfer quinone					Comp1	Control	LSAT_5X107161	Protein LNK1
Comp1	Control	16,17-dihydro-16alpha,17-dihydroxy gibberellin A<sub>4</sub>	a gibberellin					Comp1	P	LSAT_8X13081	Abscisic acid receptor PYL4
Comp1	Control	ternatin C5	an anthocyanidin-3-<i>O</i>-&beta;-D-glucoside					Comp1	F3	LSAT_8X25581	Protein LYK5
Comp1	Control	protochlorophyll a	a small molecule					Comp1	F3	LSAT_2X125581	Abscisic acid receptor PYL4
Comp1	Control	brassinolide-23-O-glucoside	a brassinosteroid glycoside // a C<sub>28</sub> brassinosteroid					Comp1	Control	LSAT_8X100521	E3 ubiquitin-protein ligase AIRP2
Comp1	Control	octanoyl-CoA	a medium-chain 2,3,4-saturated fatty acyl CoA					Comp1	Control	LSAT_3X107581	berberine bridge enzyme-like 8
Comp1	Control	1-methylpyrrolidine-2-acetyl-CoA	a small molecule					Comp1	F3	LSAT_8X14940	Endoplasmic reticulum metallopeptidase 1
Comp1	Control	delphinidin-3-O-(6''-O-malonyl)-beta-glucoside-3'-O-beta-glucoside	a small molecule					Comp1	F3	LSAT_6X107660	Transcription factor bHLH93
Comp1	Control	N,N-dihydroxyhomomethionine	an L-<i>N,N</i>-dihydroxypolyhomomethionine					Comp1	P	LSAT_9X2920	Probable beta-D-xylosidase 2
Comp1	Control	dihydrogeranylgeranyl chlorophyll a	an organometallic compound					Comp1	F3	LSAT_3X21780	Ethylene-responsive transcription factor RAP2-3
Comp2	Control	4alpha-hydroxymethyl-ergosta-7,24(24<sup>1</sup>)-dien-3beta-ol	a sterol					Comp2	P	LSAT_1X64661	Aquaporin TIP1-1
Comp2	Control	beta-sitosterol 3-O-beta-D-glucoside	a sterol 3-&beta;-D-glucoside					Comp2	P	LSAT_6X4741	Probable polygalacturonase
Comp2	Control	L-histidine	a positively-charged polar amino acid // an aromatic L-amino acid // a proteinogenic amino acid // a basic amino acid // an L-amino acid					Comp2	P	LSAT_6X104161	Phospho-2-dehydro-3-deoxyheptonate aldolase 1, chloroplastic
Comp2	P	hyperforin	a cyclic terpene ketone					Comp2	P	LSAT_1X16860	Histone H1
Comp2	Control	gibberellin A<sub>98</sub>	a gibberellin					Comp2	P	LSAT_5X10001	Transcription factor ICE1
Comp2	P	campestanol	a C28 3&beta;-hydroxysteroid // a C<sub>28</sub> brassinosteroid					Comp2	P	LSAT_4X102681	Acetyl-coenzyme A carboxylase carboxyl transferase subunit beta, chloroplastic
Comp2	Control	zeaxanthin	a xanthophyll					Comp2	P	LSAT_9X108380	Glucose-1-phosphate adenylyltransferase large subunit 1 (Fragment)
Comp2	Control	4-methylumbelliferyl-beta-D-cellobioside	a small molecule					Comp2	F3	LSAT_9X111181	Zeaxanthin epoxidase, chloroplastic
Comp2	Control	L-hexahomomethionine	an L-polyhomomethionine					Comp2	P	LSAT_3X33121	Probable xyloglucan endotransglucosylase/hydrolase protein B
Comp2	P	allopregnanolone	a 3&beta;-hydroxysteroid // a C<sub>21</sub>-steroid					Comp2	P	LSAT_2X104041	METE_CATRO 5-methyltetrahydropteroyltriglutamate--homocysteine methyltransferase
Comp2	P	menaquinone-1	a menaquinone					Comp2	P	LSAT_9X28401	Transcription factor bHLH48 OS=Arabidopsis thaliana
Comp2	P	(2S,5R)-2-(2-hydroxypropan-2-yl)-5,9-dimethyl-1-oxaspiro[5.5]undec-8-ene-7,10-dione	a sesquiterpenoid					Comp2	P	LSAT_5X148441	Probable membrane-associated kinase regulator 1
Comp2	P	norcraugsodine	a small molecule					Comp2	P	LSAT_7X51920	Transcription factor IBH1-like 1
Comp2	Control	sophoraflavanone G	a small molecule					Comp2	P	LSAT_8X32421	Delta(24)-sterol reductase
Comp2	Control	1-18:2-2-18:2-digalactosyldiacylglycerol	digalactosyldiacylglycerol-36:4					Comp2	P	LSAT_8X821	S-formylglutathione hydrolase
Comp2	P	6-hydroxyteasterone	a C<sub>28</sub> brassinosteroid					Comp2	P	LSAT_7X13760	Aspartic acid proteinase inhibitor
Comp2	P	3-dehydro-6-hydroxyteasterone	a C<sub>28</sub> brassinosteroid					Comp2	P	LSAT_5X99561	Palmitoyl-acyl carrier protein thioesterase, chloroplastic
Comp2	Control	3-dehydroteasterone	a C<sub>28</sub> brassinosteroid					Comp2	P	LSAT_3X43161	Xyloglucan endotransglucosylase/hydrolase protein 9
Comp2	Control	all-trans-geranyl-geranyl monophosphate	a polyprenol phosphate // an all-<i>trans</i>-isoprenoid phosphate					Comp2	P	LSAT_4X76461	4-coumarate--CoA ligase-like 9
Comp2	Control	(-)-methyl jasmonate	a methyl jasmonate					Comp2	P	LSAT_8X22980	Histone H2B.9
Comp2	Control	thebaine	a morphinane alkaloid					Comp2	P	LSAT_2X87601	ANNOTAZIONE MANCANTE
Comp2	Control	4alpha-carboxy-4beta,14alpha-dimethyl-9beta,19-cyclo-5alpha-ergost-24(24<sup>1</sup>)-en-3beta-ol	a 3&beta;-hydroxy-4&alpha;-carboxysteroid					Comp2	P	LSAT_4X13401	Pectinesterase inhibitor 3
Comp2	Control	2-butyl-4-hydroxy-5-methyl-3(2H)-furanone	a small molecule					Comp2	P	LSAT_6X51940	Glucan endo-1,3-beta-glucosidase 4
Comp2	P	1-piperideine 6-carboxylate	a small molecule					Comp2	P	LSAT_2X124580	Omega-3 fatty acid desaturase, chloroplastic
Comp2	P	echinenone	a ketocarotenoid					Comp2	P	LSAT_5X67800	3-ketoacyl-CoA synthase 11
